# Supplementary material for: Solid/Gas In Crystallo Reactivity of an Ir(I) Methylidene Complex
Source: Organometallics. 2024 Jun 6;43(24):3137–42. doi: 10.1021/acs.organomet.4c00119 (PMC11673653; doi:10.1021/acs.organomet.4c00119)
Supplement: Supplementary file 2 — om4c00119_si_002.xyz [file om4c00119_si_002.xyz]

1104
[1][BArF4] E = -8674.7155691860 a.u
Ir      11.085418459     11.720809011     14.557466403
Ir       3.527704938     11.718830146      5.203744620
Ir       2.640140511      2.685096361     14.572541795
Ir      11.987708118      2.683691834      5.189150175
Ir       1.263671875      6.363684075     24.961951919
Ir       8.822906342      6.361510334     34.315214544
Ir       9.724536879     15.396258814     24.950611368
Ir       0.385826862     15.399325953     34.336768331
P       12.172840928     12.122972385     12.588060040
P       10.181532215     12.026217139     16.643844561
P        2.439463482     12.123549203      7.172294695
P        4.433611729     12.024215487      3.118939859
P        3.727554456      3.060537700     12.597295696
P        1.736278383      3.015621209     16.654062450
P       10.891805910      3.058443004      7.159525492
P       12.891329841      3.012669618      3.106248729
P        0.176422413      5.960197374     26.930503894
P        2.164168620      6.057414832     22.874062529
P        9.913547792      5.958241005     32.348201927
P        7.919230885      6.056578981     36.401626868
P        8.635403573     15.019556841     26.924364607
P       10.629033216     15.068135477     22.869475017
P        1.476580416     15.024604117     32.363944166
P       -0.524304735     15.067510916     36.414544066
F       13.278314947      0.074153914     18.004314907
F        8.775112804      5.732260307     10.612890356
F        6.328998861      7.661267761     16.031854139
F       14.215825042      1.266181719     19.611640357
F       10.739036608     -0.444367057     11.338166567
F       12.977822516      6.774908751     11.419109397
F       14.476656310      7.067570225     13.022908513
F        7.231555172      7.140704059     11.343030510
F        9.257015841     -1.939016025     11.931046283
F       12.154063110      0.521551050     19.833752324
F       15.713806240      1.411641107     11.424897181
F        8.594820822     -0.073785358     10.974057154
F       15.052584448      6.106156728     11.121694167
F       13.958170574      0.223570645     12.073781268
F        9.376267907      7.663925888     11.487746596
F       15.482957270      0.814679947     13.540398557
F        7.772960059      6.845470758     17.489543453
F        6.103154093      5.585513693     16.763144479
F        7.211383279     -1.629686357     16.322377482
F        8.455995620     -0.450051229     17.718365741
F        6.652796209      0.445432113     16.835450399
F       11.183856816      6.773033961     19.027881055
F       12.504971881      5.808149564     20.490500141
F       13.342451262      6.767440089     18.667332464
F        1.484576005      0.071643529      1.751751248
F        5.929382158      5.659347163      9.080360255
F        8.294957521      7.660353205      3.727966975
F        0.403888073      1.263492248      0.222584980
F        3.886270008     -0.374696365      8.420665866
F        1.585643871      6.775611466      8.419536642
F        0.212108755      7.070520202      6.734105075
F        7.339599511      7.215208204      8.348660900
F        5.301746922     -1.936923972      7.758512779
F        2.476213686      0.594315557     -0.144418673
F       -1.091693678      1.408069033      8.332775989
F        6.034686242     -0.145790853      8.786109921
F       -0.498585234      6.174958594      8.632638170
F        0.668797562      0.223116851      7.689722158
F        5.166920107      7.590596944      8.345388002
F       -0.858105390      0.746123811      6.223421834
F        6.851286666      6.846481675      2.267811610
F        8.521334242      5.585353622      2.997156486
F        7.480889068     -1.559779146      3.512204079
F        6.168227757     -0.592592324      2.047435539
F        7.904796495      0.514814415      2.851576110
F        3.490407321      6.774917446      0.804215276
F        2.194241139      5.878772883     -0.732379065
F        1.287357236      6.702427063      1.096369477
F        4.768124190      9.143748708     18.004125973
F        0.327610826     14.739922747     10.680041381
F       -1.988989561     16.750007285     16.102615823
F        5.705039061     10.341720313     19.612078759
F        2.290540749      8.560657597     11.340382580
F        4.597080102     15.854298201     11.410661628
F        6.042192530     16.080349882     13.033935101
F       -1.231619100     16.147227131     11.344322288
F        0.744070876      7.131612544     11.931890550
F        3.641504432      9.599056191     19.834268365
F        7.273753492     10.485150091     11.428968216
F        0.153640359      9.007152573     10.971380620
F        6.675682444     15.182017820     11.124570651
F        5.512714936      9.297539802     12.069830659
F        0.869312813     16.739937917     11.486410659
F        7.041834641      9.822432772     13.538209486
F       -0.678405990     15.771922873     17.562825037
F       -2.399348801     14.663689849     16.692064450
F       -1.167424370      7.432152292     16.319161564
F        0.012034921      8.635277494     17.717647933
F       -1.850790419      9.451509656     16.835313547
F        2.766910404     15.851736190     18.887702820
F        3.916618351     14.817957694     20.484668548
F        4.960793879     15.703919047     18.739846724
F        9.997404838      9.073972868      1.755055495
F       14.154281969     14.804401465      9.088619575
F       16.671012136     16.738595899      3.728132507
F        8.836794603     10.268025706      0.293412840
F       12.332130129      8.557752887      8.420025886
F       10.027163942     15.853704020      8.349407329
F        8.582264549     16.080068486      6.726489257
F       15.863845223     16.004860879      8.420261610
F       13.817177647      7.073192707      7.760844791
F       10.919584720      9.672859787     -0.146335980
F        7.344785245     10.489045491      8.338465688
F       14.471532136      8.927011065      8.783762500
F        7.948707946     15.181923948      8.635775966
F        9.102360626      9.299206934      7.756459699
F       13.827673423     16.818803729      8.270794031
F        7.589349288      9.821362354      6.231085713
F       15.287053300     15.854413503      2.261969199
F       16.969202767     14.661753118      3.000511609
F       15.861503398      7.442374258      3.441957650
F       14.611675543      8.561743141      2.041898956
F       16.408129435      9.520752609      2.923256622
F       11.932566236     15.777244403      0.799884948
F       10.640270694     14.813587301     -0.730507505
F        9.734678605     15.777726959      1.025197754
F       -0.705766203     18.012361841     21.515773207
F        3.595497812     12.425830483     28.840814413
F        5.904392515     10.350886261     23.414151066
F       -1.866298682     16.819177216     20.054400417
F        1.685376158     18.455043017     28.252769352
F       -0.612056714     11.235780561     28.032135135
F       -2.186467876     11.082936226     26.492302410
F        5.153689663     11.012979539     28.178344446
F        3.043948863     20.019321893     27.520593621
F        0.216377551     17.415258636     19.614050745
F       -3.364281387     16.598731718     28.104562327
F        3.842362699     18.232835235     28.544215690
F       -2.683423981     11.907400873     28.466920452
F       -1.671209111     17.857745558     27.512397516
F        3.044801846     10.420097905     28.104491439
F       -3.179098506     17.265861330     25.996220487
F        4.592993248     11.381510525     21.958099580
F        6.334333152     12.426627894     22.763438434
F        5.215733938     19.637653825     23.268807023
F        3.905989421     18.607642606     21.809641291
F        5.650727835     17.563920932     22.614818753
F        1.164043020     11.237122209     20.566766529
F        0.005652234     12.278446781     19.016780702
F       -1.034284277     11.381654126     20.715858018
F       10.872791345     18.013233345     37.766591010
F        6.578787385     12.351079443     30.437417458
F        4.068542637     10.422893509     35.793191935
F       11.976635644     16.816714549     39.233415649
F        8.465906649     18.535617409     31.104852065
F       10.700737660     11.232983661     31.325133410
F       12.356422436     11.082261238     32.791582934
F        4.955045667     11.013445018     31.103774085
F        6.927082905     20.012157812     31.758895541
F        9.891158478     17.417108590     39.662130357
F       13.522565065     16.667038738     31.246930707
F        6.332888688     18.157103416     30.736784464
F       12.729169816     11.908659989     30.805468826
F       11.703415078     17.792660358     31.763144306
F        7.047655383     10.347022298     31.248562989
F       13.216393968     17.342079073     33.304275065
F        5.511528393     11.237474491     37.253064008
F        3.842080773     12.498298916     36.524250759
F        5.022378259     19.723417598     36.084547524
F        6.116472044     18.458351694     37.543723812
F        4.324288318     17.702509404     36.524356958
F        8.874296633     11.312840599     38.792000085
F       10.239340949     12.272911341     40.248125206
F       11.065267970     11.313305030     38.429645553
F        7.593967105      8.940810201     21.526529517
F       11.975432279      3.344457726     28.843678284
F       14.477723669      1.401997266     23.490214778
F        6.582906831      7.741104061     19.978693863
F       10.066645630      9.453349539     28.247247506
F        7.758206960      2.305580956     28.188280748
F        6.457958955      1.934834500     26.490349148
F       13.584026582      1.942295059     28.179527846
F       11.484698577     10.994405894     27.524948240
F        8.652145483      8.482122710     19.682268620
F        5.024009659      7.593294157     28.030346338
F       12.213557282      9.157264423     28.542886270
F        5.632161801      2.897486046     28.317917758
F        6.832823562      8.780028297     27.591142559
F       11.484317163      1.336957723     28.104147176
F        5.398051500      8.336188874     25.982900323
F       13.030337199      2.228662179     22.028372500
F       14.711753552      3.438912688     22.755431842
F       13.592458490     10.628448372     23.267462726
F       12.350088854      9.526721007     21.809665662
F       14.151529845      8.568820672     22.620050435
F        9.692406023      2.302951630     20.490691213
F        8.305394884      3.198251595     19.030359782
F        7.531908098      2.232383828     20.857980924
F        2.577785592      8.935414646     37.753082705
F       -1.933891235      3.347971061     30.434726646
F       -4.308688125      1.343053716     35.793906607
F        3.445105988      7.739689661     39.377649381
F        0.035227819      9.449134057     31.099112879
F        2.272509852      2.230364318     31.249981184
F        3.846312809      2.008900911     32.783822565
F       -3.490241610      1.935848134     31.104661878
F       -1.447099249     10.944104462     31.691768226
F        1.388064269      8.555220268     39.527630792
F        5.073745082      7.595997694     31.254598918
F       -2.108213872      9.078309594     30.735957387
F        4.343970356      2.899376629     30.819228213
F        3.259733602      8.782223104     31.755648225
F       -1.383569138      1.341428537     31.176738041
F        4.712695337      8.334799400     33.306620364
F       -2.923142829      2.229044345     37.257997093
F       -4.605607679      3.421412669     36.520894941
F       -3.558496852     10.581186464     36.007694532
F       -2.244261278      9.600407117     37.474787542
F       -3.992746867      8.547349207     36.671495122
F        0.473545574      2.227975338     38.782214120
F        1.736824847      3.199764250     40.257642082
F        2.638262787      2.308670282     38.428812926
O       12.407079248     13.835285774     12.658314456
O       10.516055184     13.697940613     16.912758026
O        2.215690523     13.836412459      7.103136802
O        4.108352172     13.697620271      2.849854862
O        3.968127242      4.768095520     12.657837045
O        2.073598249      4.690524871     16.910480736
O       10.656960196      4.767107961      7.102546558
O       12.551673470      4.687856505      2.849235174
O       -0.045255054      4.246825230     26.863943601
O        1.846731058      4.382801446     22.610512120
O       10.148396991      4.246884245     32.419636415
O        8.255293915      4.385623575     36.672924873
O        8.397097097     13.312032988     26.864172768
O       10.290050885     13.393335632     22.610850863
O        1.707655149     13.315478355     32.418675003
O       -0.187046967     13.392654557     36.671301446
N       11.460697924     13.776323551     14.785998974
N        3.162940371     13.776479571      4.976345431
N        3.016131414      4.743675575     14.782177103
N       11.609088940      4.741586905      4.978184829
N        0.904040434      4.304569017     24.738178029
N        9.199738531      4.306105501     34.545970375
N        9.345348094     13.337891090     24.738637680
N        0.756969734     13.339532113     34.543439298
C       12.054906772     14.490712212     13.783528619
C       12.293368416     15.858435081     13.890588009
C       11.909583112     16.493755166     15.071276464
C       11.095809960     14.423344089     15.933030818
C       13.969064547     11.592800767     12.498875898
C       11.306921493     15.787482243     16.112284014
C       11.197633590     11.973302816     10.994040615
C       11.205588777      9.746791412     17.797809669
C       10.697321976      9.890057703     14.313772166
C        7.820676218     12.798361526     15.509094901
C       14.544818311     11.841192776     13.911984499
C       11.970401683     12.365666928      9.726476465
C       11.093881650     11.258670865     18.093822897
C       13.994311121     10.086866459     12.188042252
C       10.702233619     10.514967685     10.892838575
C       14.802902674     12.384216091     11.477639141
C       10.440941405     11.477238801     19.468340363
C        7.786505984     10.640091249     16.816382015
C        7.803227778     12.880550548     18.015833825
C        8.307678976     12.089381450     16.794460060
C        9.979304977     12.906520969     11.171613220
C       12.511304636     11.876007045     18.077226853
C        2.572229001     14.492297454      5.979872084
C        2.342790790     15.861662838      5.876472261
C        2.732812420     16.497609032      4.698367361
C        3.532538280     14.424228343      3.831082333
C        0.640055272     11.599668440      7.252277982
C        3.330567936     15.790034177      3.655426938
C        3.407531621     11.974964898      8.771073815
C        3.405585930      9.755098083      1.947229246
C        3.906084396      9.885711807      5.445410336
C        6.793671039     12.791508063      4.259074900
C        0.072150414     11.852383160      5.836744911
C        2.632075578     12.385662573     10.031691969
C        3.519224566     11.269064837      1.664782582
C        0.608338686     10.093154766      7.559212362
C        3.890184866     10.513273592      8.885717344
C       -0.196769807     12.390702846      8.271195671
C        4.172074319     11.502350864      0.292931282
C        6.820782673     10.625493468      2.964963353
C        6.820852886     12.861085775      1.752465770
C        6.308083305     12.078044610      2.975442252
C        4.635206851     12.895907884      8.591767896
C        2.102409612     11.887902583      1.687906162
C        3.606455145      5.443420937     13.767891799
C        3.829302946      6.815321596     13.849503673
C        3.434916692      7.467754256     15.017601240
C        2.645124984      5.405552151     15.918469164
C        5.521983202      2.520188120     12.509413783
C        2.841104668      6.774915529     16.072669072
C        2.755164093      2.923744428     11.000032077
C        2.762822165      0.745152218     17.819407884
C        2.245058068      0.853737192     14.342961624
C       -0.617785669      3.787807412     15.504930657
C        6.096892995      2.765354008     13.923508944
C        3.534996854      3.323070469      9.737848344
C        2.641720394      2.256670457     18.112661240
C        5.539555037      1.014264351     12.198134099
C        2.252924211      1.468796301     10.889235801
C        6.362963204      3.305764394     11.489104314
C        1.977297138      2.470327079     19.482333100
C       -0.659991110      1.636851339     16.821457735
C       -0.643620399      3.883391060     18.011495619
C       -0.136813850      3.085043798     16.796210497
C        1.540122452      3.861510393     11.180388843
C        4.056559281      2.879933263     18.105344471
C       11.014756568      5.441189303      5.990362633
C       10.783524126      6.811481281      5.904575623
C       11.175080461      7.462498020      4.734891619
C       11.976752121      5.402234044      3.840156664
C        9.094739854      2.524329799      7.233894084
C       11.773687463      6.769939497      3.682379208
C       11.852839176      2.911206830      8.762852057
C       11.869020146      0.734033909      1.948291826
C       12.381654237      0.852167873      5.418735937
C       15.246354729      3.791042717      4.249350843
C        8.529848291      2.770524461      5.815900310
C       11.067371158      3.305458564     10.022886660
C       11.984230817      2.245958760      1.650720343
C        9.068436634      1.019075276      7.547061654
C       12.350644408      1.454688809      8.868670080
C        8.250506345      3.315643553      8.246603721
C       12.643238035      2.458073241      0.277974103
C       15.287896281      1.633151168      2.944173550
C       15.271601465      3.873886638      1.742061076
C       14.765027655      3.081914016      2.961838191
C       13.071366850      3.846409105      8.595262996
C       10.567765798      2.865321553      1.660003739
C        0.321535690      3.587715177     25.745854185
C        0.111549808      2.214288100     25.651924245
C        0.510664012      1.576262788     24.477907439
C        1.280748295      3.654734531     23.596463978
C       -1.623182521      6.484258975     27.007411131
C        1.096883007      2.285393370     23.429543435
C        1.142461397      6.111719871     28.529829395
C        1.105165421      8.317582885     21.718478029
C        1.646148007      8.195492035     25.205944598
C        4.530558724      5.294621817     24.003554891
C       -2.189163879      6.228309657     25.591800115
C        0.366587932      5.704031439     29.791239143
C        1.238463304      6.807852315     21.424023693
C       -1.658660303      7.991613636     27.312532309
C        1.623749332      7.574013144     28.639870117
C       -2.459631954      5.692729647     28.026327529
C        1.891173836      6.597331106     20.048180139
C        4.546618071      7.461283051     22.713367177
C        4.546173920      5.228848470     21.496125985
C        4.037482503      6.008348646     22.722933759
C        2.370234809      5.190298871     28.354002864
C       -0.169938097      6.170239868     21.444801821
C        9.791359701      3.590407563     33.542657646
C       10.020984918      2.220786400     33.646185118
C        9.632499680      1.585499810     34.825381746
C        8.831702707      3.659056717     35.691939682
C       11.708710803      6.497157660     32.266282682
C        9.035644616      2.293553831     35.868530374
C        8.942168774      6.098144560     30.751515582
C        8.942071786      8.337374599     37.551752079
C        8.428922908      8.190164673     34.065891853
C        5.561332464      5.283065567     35.262203608
C       12.280191134      6.253159330     33.682022733
C        9.718404671      5.701252030     29.487351225
C        8.828652597      6.826449138     37.851999688
C       11.729835086      8.003337691     31.953813555
C        8.444469986      7.554778725     30.645945707
C       12.549581832      5.707811547     31.249352805
C        8.172348184      6.611652571     39.225642920
C        5.524202563      7.441903852     36.566767049
C        5.537996028      5.202904611     37.769147344
C        6.045398910      5.992788341     36.548198601
C        7.725363196      5.162635341     30.929939199
C       10.245794805      6.208377265     37.840346733
C        8.744866476     12.639558744     25.747902911
C        8.496211738     11.272301140     25.653919372
C        8.878056161     10.623644336     24.479300391
C        9.707097589     12.679378626     23.597446469
C        6.839463073     15.551215573     27.009238706
C        9.487795129     11.314737140     23.431954048
C        9.605111640     15.169432430     28.522024043
C        9.614350173     17.345706828     21.701068989
C       10.110846816     17.229844133     25.175512971
C       12.981025261     14.285853464     24.016533856
C        6.265812185     15.300907155     25.595475955
C        8.827207098     14.779006117     29.787728324
C        9.723070164     15.831685777     21.412309382
C        6.818565867     17.057013086     27.316234146
C       10.102786483     16.626644112     28.622109605
C        6.001570176     14.764284898     28.030722602
C       10.378979943     15.606395904     20.040451897
C       13.025317260     16.448752166     22.718549732
C       13.011896288     14.211000163     21.509175186
C       12.502941845     14.999466130     22.730104061
C       10.822295841     14.233533317     28.350237054
C        8.304037181     15.218036375     21.427610397
C        1.348749133     12.640111845     33.529696192
C        1.575640481     11.268804317     33.612843312
C        1.184412042     10.617333776     34.782566602
C        0.387862968     12.678212448     35.680696390
C        3.273545978     15.556738553     32.281351610
C        0.589092970     11.309910998     35.836981700
C        0.506906078     15.174195063     30.766961365
C        0.501281160     17.338085494     37.582213469
C        0.002228033     17.233919945     34.113809348
C       -2.871165606     14.279466238     35.262706551
C        3.843353258     15.309382554     33.697151940
C        1.285717132     14.778974373     29.503513224
C        0.376972122     15.826561172     37.875480786
C        3.298459452     17.062618982     31.969822421
C        0.011537366     16.631913144     30.664892337
C        4.114006083     14.766599340     31.264143775
C       -0.293198801     15.612311933     39.242093908
C       -2.921311558     16.445772713     36.552955954
C       -2.911572713     14.211530857     37.769336502
C       -2.398141300     14.997146637     36.548526431
C       -0.712108260     14.240600804     30.941130382
C        1.791172733     15.201734372     37.873550088
C       12.533032231      2.323731130     18.302744441
C       14.031124655      2.496735900     12.747135456
C       12.652657833      3.524854972     19.007419353
C       10.043922264      1.293574694     13.411099085
C       11.922700562      2.296213023     17.046628608
C       14.434901608      3.728029167     12.238576180
C        9.709069035      4.536709169     14.568178380
C       11.421106650      3.457050288     16.424167487
C       12.915463081      2.394393380     13.585134587
C        9.510299542      5.030973294     13.261813986
C        8.557163394      6.014589367     12.976396700
C        9.382905385      0.076463128     13.211017862
C       12.585763658      4.748987193     13.450008129
C        8.624675584     -0.506944325     14.225038927
C       12.135179811      3.509418079     13.938214104
C        7.740842148      6.532266889     13.982540022
C       11.583029589      4.659635571     17.136855706
C       10.024291951      1.960718941     14.649801354
C       12.171412838      4.690422887     18.411086580
C        8.544166339      0.168632524     15.439954931
C        8.852292666      5.046203942     15.558415091
C        7.895143272      6.027548105     15.270475900
C       13.696352931      4.852284324     12.606693390
C        9.232655257      1.370845830     15.652371507
C        8.474865384      6.625494343     11.609041253
C       14.798237572      1.254178316     12.429763548
C       13.047104893      1.059255029     18.929982926
C       14.055259289      6.188827458     12.040997357
C        9.491211968     -0.597835426     11.879214248
C        7.715302513     -0.376045992     16.560805750
C       12.300805220      5.997249324     19.143572104
C        7.028186285      6.534932742     16.376110355
C        2.128533132      2.335753579      1.447330126
C        0.562199020      2.495568565      7.002558647
C        2.036465375      3.526483305      0.723625867
C        4.574336837      1.323601082      6.343938971
C        2.695599034      2.313517275      2.720989106
C        0.159888908      3.719634176      7.540586951
C        4.889404147      4.557865867      5.175549324
C        3.189221006      3.474131549      3.344309697
C        1.679575139      2.409629204      6.165557745
C        5.077537442      5.066047698      6.474055038
C        6.027592238      6.051483076      6.752023240
C        5.240766754      0.109728882      6.542099405
C        2.011380608      4.759634561      6.349805033
C        5.991817390     -0.471923065      5.521641933
C        2.463541701      3.529897895      5.835342023
C        6.855187467      6.557125466      5.753725312
C        3.055528620      4.668015867      2.618718857
C        4.582478923      1.985772493      5.103280892
C        2.506690317      4.687551364      1.327766812
C        6.061776156      0.197411256      4.301084689
C        5.760529244      5.049526779      4.187490062
C        6.716404166      6.032309058      4.474126745
C        0.898977569      4.851534118      7.197612022
C        5.366985161      1.396429412      4.092106818
C        6.124330693      6.625087017      8.126258502
C       -0.184134810      1.237818712      7.322608356
C        1.621332515      1.074922788      0.825705541
C        0.539732143      6.198814060      7.753128440
C        5.119852052     -0.586573884      7.862497257
C        6.902085573     -0.362159279      3.192417266
C        2.374762414      5.999681262      0.621965922
C        7.594861570      6.534578287      3.379067048
C        4.036742909     11.373809444     18.288030654
C        5.614793338     11.552300983     12.761626466
C        4.147910193     12.567536049     18.995569514
C        1.609050330     10.350914205     13.398076194
C        3.458975209     11.343800219     17.018909937
C        6.019369770     12.773777091     12.230399950
C        1.281682527     13.594435001     14.567907532
C        2.982348518     12.506831265     16.387880083
C        4.492870390     11.457989530     13.588884954
C        1.070878941     14.098833829     13.271779922
C        0.115835904     15.084688292     13.007086349
C        0.932903119      9.141768682     13.206577330
C        4.149064517     13.805168663     13.398135980
C        0.161648985      8.579904924     14.223047778
C        3.701116871     12.573776961     13.908849712
C       -0.688887145     15.594737714     14.022234236
C        3.137671158     13.708183331     17.098965254
C        1.583703456     11.030092271     14.628049837
C        3.688669844     13.728990771     18.386080074
C        0.079957347      9.266440519     15.434655086
C        0.433693095     14.088870563     15.571835469
C       -0.521622955     15.072664572     15.302231387
C        5.271431963     13.897975808     12.566825009
C        0.778134343     10.463250963     15.634934221
C        0.012217963     15.670182347     11.635685141
C        6.366982814     10.306695613     12.439096076
C        4.539413991     10.123980218     18.928606258
C        5.652862533     15.235880180     12.023054474
C        1.031866567      8.458241077     11.878543405
C       -0.732728204      8.700363289     16.560915136
C        3.828023847     15.019660643     19.122280997
C       -1.390717189     15.564645883     16.407173225
C       10.560351402     11.364537486      1.487343667
C        9.014999925     11.545346940      7.014437680
C       10.444268212     12.555332843      0.770233206
C       13.012488292     10.331537030      6.358608134
C       11.142840357     11.342640723      2.752227688
C        8.609935247     12.769218604      7.540582780
C       13.338637853     13.583335905      5.187780075
C       11.629019776     12.506925016      3.372078372
C       10.134379236     11.448363379      6.184111496
C       13.520400921     14.096183384      6.485296768
C       14.459256167     15.090169366      6.758648087
C       13.682121210      9.117544212      6.547321389
C       10.467853458     13.799097672      6.353558854
C       14.444515676      8.548916421      5.528030848
C       10.920436214     12.564817338      5.851789165
C       15.284097080     15.598179193      5.757867357
C       11.473905488     13.704082718      2.653490511
C       13.030084120     11.009176878      5.125693057
C       10.908614183     13.722148365      1.369476921
C       14.518023709      9.231021629      4.316298469
C       14.202049535     14.077937916      4.196610874
C       15.150089541     15.069427532      4.479933882
C        9.351799375     13.894623042      7.193249714
C       13.823189076     10.431106343      4.115439728
C       14.575873340     15.672405816      8.126817868
C        8.258949516     10.303074569      7.342879643
C       10.076271186     10.102978834      0.854749932
C        8.971168007     15.234685771      7.736200739
C       13.577635374      8.416775076      7.865393618
C       15.350170962      8.685497166      3.196840157
C       10.805997764     15.014518491      0.620452536
C       16.018889970     15.582847238      3.382468891
C       -0.137649597     15.720339578     21.244546171
C       -1.686818016     15.582992353     26.779258134
C       -0.239999372     14.528657538     20.526651911
C        2.321075941     16.757972530     26.124127799
C        0.437032173     15.742566612     22.512810511
C       -2.083688698     14.356682037     27.316037267
C        2.644786055     13.529152398     24.950636699
C        0.931158735     14.581690460     23.131449684
C       -0.568611547     15.676700849     25.946239243
C        2.841891715     13.017703600     26.244629883
C        3.798644543     12.036809815     26.515650343
C        2.994678844     17.967272536     26.323650927
C       -0.225601965     13.326521215     26.133276444
C        3.751333561     18.543552791     25.301903582
C        0.219422618     14.557123690     25.619240306
C        4.620938898     11.538042635     25.505660307
C        0.792709286     13.382492886     22.409306082
C        2.327485582     16.095149809     24.882229659
C        0.232601949     13.362050210     21.123178842
C        3.813348431     17.876391959     24.079462096
C        3.508650919     13.046096183     23.952524907
C        4.468830330     12.063848880     24.222948395
C       -1.337682263     13.231000270     26.978785496
C        3.111529886     16.681642637     23.870845688
C        3.903603604     11.477518537     27.900122010
C       -2.471292858     16.814916652     27.101078621
C       -0.626007684     16.983302423     20.614344694
C       -1.710770276     11.881023299     27.508596878
C        2.894001709     18.666256850     27.646618933
C        4.645186391     18.427945828     22.960142336
C        0.100401593     12.073718931     20.366558665
C        5.323121030     11.554854556     23.104992319
C       10.253130340     15.727802627     38.035838250
C       11.822286672     15.571052291     32.536925103
C       10.359700203     14.537265913     38.756647639
C        7.785160462     16.767985778     33.178608968
C        9.671631014     15.749896330     36.771997045
C       12.219232650     14.344502451     32.008554275
C        7.464030737     13.525526250     34.331332460
C        9.172565370     14.587722535     36.158010679
C       10.691339244     15.673764912     33.356569478
C        7.273540416     13.013946012     33.034457254
C        6.321821703     12.028986009     32.761381769
C        7.119139249     17.983251866     32.985777134
C       10.340927326     13.328293574     33.179956957
C        6.373506563     18.561971290     34.012149579
C        9.893621309     14.562282365     33.683172504
C        5.495926402     11.526845143     33.763131097
C        9.317850342     13.390493125     36.879336288
C        7.775372830     16.100905684     34.416971555
C        9.887417854     13.370579482     38.162015094
C        6.305809930     17.891171724     35.232513453
C        6.598971257     13.033506325     35.323995884
C        5.641814481     12.050383045     35.042421866
C       11.459241935     13.226141786     32.345989489
C        6.995325255     16.688233468     35.433697321
C        6.220144417     11.441405775     31.393359714
C       12.570446864     16.822567468     32.205450030
C       10.747352160     16.987317372     38.665996422
C       11.814621900     11.878356165     31.807051977
C        7.212242553     18.675029554     31.659824565
C        5.452852175     18.448055723     36.334536238
C       10.012781774     12.074468314     38.904337716
C        4.767803354     11.548896465     36.141515266
C        8.296826258      6.691364920     21.223945559
C        6.749911945      6.548154490     26.764421776
C        8.180640139      5.497734136     20.509160923
C       10.734448456      7.724153975     26.116301482
C        8.887257362      6.716647274     22.486460498
C        6.339554192      5.320773412     27.283521805
C       11.067534845      4.472011299     24.953411561
C        9.375253723      5.553638292     23.110129127
C        7.868153259      6.638707083     25.929991644
C       11.254067622      3.954646057     26.249383059
C       12.212836458      2.975229484     26.527409426
C       11.394217798      8.941930901     26.314556888
C        8.184412733      4.283414589     26.082560865
C       12.167179773      9.506882370     25.296695162
C        8.644970902      5.516611804     25.589278203
C       13.045850737      2.482714957     25.525714478
C        9.218617908      4.355275698     22.392149961
C       10.768742782      7.047007085     24.882043264
C        8.648539377      4.332455066     21.108997036
C       12.268454992      8.819887729     24.084817660
C       11.940511701      3.989536034     23.964326567
C       12.901742718      3.012329818     24.247110985
C        7.070291307      4.189809482     26.923719045
C       11.576130904      7.619215374     23.880044092
C       12.323020858      2.405296185     27.906161521
C        6.000664434      7.797764327     27.101108331
C        7.781184497      7.951283369     20.607371080
C        6.716147146      2.849197800     27.486077817
C       11.287464321      9.639287546     27.642447229
C       13.094277506      9.385603697     22.962570164
C        8.542643565      3.029702312     20.374088937
C       13.774780272      2.518163286     23.144123049
C        1.781405477      6.702391366     38.061860005
C        3.358766677      6.541274941     32.528040147
C        1.881821530      5.509380253     38.783541104
C       -0.654522698      7.710420573     33.170873387
C        1.208849243      6.719148917     36.791075763
C        3.764273789      5.317132794     31.997822189
C       -0.968679902      4.471083363     34.324419401
C        0.719125129      5.554019415     36.171788982
C        2.237079947      6.632412013     33.358223386
C       -1.158570000      3.955711165     33.027750628
C       -2.116531665      2.974470592     32.752804914
C       -1.314837376      8.928625800     32.975915112
C        1.910546992      4.281314903     33.187063175
C       -2.060953967      9.510874495     33.999030694
C        1.455088955      5.512354585     33.690987460
C       -2.942561988      2.477587039     33.756320220
C        0.862906606      4.357929990     36.896024618
C       -0.667260158      7.044333074     34.409119093
C        1.418651248      4.339269984     38.183990291
C       -2.139894084      8.833437856     35.215652700
C       -1.838045332      3.986125715     35.315348444
C       -2.794340767      3.004535002     35.034734929
C        3.023585732      4.188886490     32.343247463
C       -1.453446948      7.630329048     35.420220833
C       -2.236158012      2.403790256     31.376090234
C        4.104873588      7.793691974     32.199749519
C        2.297590158      7.968861299     38.674216069
C        3.380960067      2.846208164     31.787943677
C       -1.212184898      9.603046053     31.642125391
C       -2.977628345      9.391759673     36.326454502
C        1.564739138      3.032454618     38.908554365
C       -3.657908613      2.498143712     36.137498057
B       10.815324164      3.376280839     14.899669686
B        3.782704466      3.398896900      4.864710966
B        2.385324475     12.436357739     14.870442392
B       12.235522340     12.425189752      4.885300645
B        1.532686981     14.679630384     24.646415387
B        8.569684069     14.683635902     34.644407914
B        9.968877405      5.636096063     24.633424560
B        0.131072082      5.632740663     34.647784368
H       12.753766767     16.387963237     13.061891517
H       12.080169223     17.562442121     15.184248786
H       11.002504366     16.263498099     17.039505321
H       10.229606125      9.250561403     17.730616198
H       11.756506859      9.270783143     18.620958948
H       11.760154719      9.564690140     16.868294665
H        9.838711826      9.365106844     14.757353895
H       11.278625575      9.192857254     13.693055135
H        8.148698616     13.845554440     15.471098980
H        6.719974603     12.794296167     15.501407392
H        8.176131136     12.287377186     14.604585567
H       14.533418113     12.904695447     14.183441407
H       15.594779004     11.513721467     13.921658971
H       13.998389575     11.277935151     14.680664855
H       12.771507891     11.652549114      9.497686167
H       12.400536372     13.370551272      9.800935763
H       11.270683249     12.361538641      8.877346460
H       13.372570529      9.510632275     12.884914611
H       15.024427669      9.723328699     12.298195252
H       13.679334670      9.860163139     11.162359805
H       10.092773290     10.414325946      9.983254079
H       10.067244195     10.245387502     11.745274332
H       11.517596813      9.785801207     10.817378483
H       14.552041150     12.139396735     10.441921565
H       15.861735260     12.127660813     11.631969345
H       14.703185399     13.467160158     11.611821321
H        9.491748888     10.937449323     19.564917946
H       10.268180583     12.536970469     19.687578795
H       11.121716958     11.086487760     20.238999592
H        8.155426322     10.054669884     15.964475090
H        6.690131182     10.660625439     16.737040295
H        8.036807588     10.112416878     17.744420105
H        7.979819866     12.359921174     18.961875740
H        6.715547353     13.010082991     17.912535959
H        8.250026061     13.880719350     18.069501370
H       10.261835280     13.965118234     11.149774215
H        9.451194289     12.700982135     12.114285071
H        9.281451457     12.724246764     10.341403702
H       13.138385611     11.332664929     18.800235857
H       12.504134168     12.935862157     18.358566709
H       12.984666454     11.781502448     17.088882944
H        1.884320477     16.392045698      6.705678709
H        2.571669708     17.568106395      4.588936523
H        3.639651002     16.266890283      2.730320362
H        4.380634117      9.256819042      2.010466468
H        2.854760161      9.286888312      1.119494909
H        2.850402097      9.565401574      2.874893925
H        4.759027128      9.355277607      4.997445315
H        3.323282818      9.192055305      6.068681857
H        6.472638873     13.841157423      4.289490643
H        7.894296403     12.780053040      4.271676620
H        6.430922536     12.288183125      5.165085271
H        0.086161118     12.916567045      5.568338756
H       -0.978137722     11.525821783      5.820191401
H        0.622184025     11.290538243      5.069603670
H        1.826226349     11.679477140     10.265321817
H        2.206636162     13.392059769      9.944998996
H        3.328776443     12.387381940     10.883415889
H        1.232110834      9.516682734      6.864484374
H       -0.422365636      9.732949764      7.442159035
H        0.916534527      9.862957020      8.586082523
H        4.496914173     10.414989998      9.797598787
H        4.524725129     10.230777543      8.036863949
H        3.068429219      9.791893412      8.965483239
H        0.048286377     12.141520565      9.307261946
H       -1.255485605     12.136803762      8.110788404
H       -0.093779687     13.473745335      8.140691077
H        5.118628670     10.959930186      0.188860138
H        4.349918810     12.564072888      0.088413470
H        3.489561647     11.125355654     -0.482687239
H        6.447716860     10.050265299      3.821898610
H        7.917321084     10.639945706      3.044228551
H        6.567369781     10.092091303      2.041128985
H        6.650538816     12.334470206      0.808649006
H        7.907730633     12.990992384      1.862082840
H        6.374172660     13.860848887      1.689506272
H        4.362514883     13.957282010      8.603642410
H        5.166143785     12.677791717      7.653550469
H        5.327175726     12.713822105      9.426994864
H        1.474398773     11.350512434      0.961307111
H        2.110215027     12.949802497      1.414472862
H        1.629767437     11.786324129      2.675849055
H        4.285456943      7.335739098     13.012743757
H        3.589664257      8.540884281     15.108811924
H        2.530184743      7.265222536     16.990328517
H        1.789339140      0.245665284     17.741618178
H        3.305164080      0.272057255     18.649900517
H        3.328203737      0.563678921     16.896387047
H        1.396853917      0.329855966     14.807000758
H        2.810870485      0.155077331     13.709878400
H       -0.287689221      4.834113761     15.461744963
H       -1.718500101      3.785570986     15.493675404
H       -0.260632147      3.270400772     14.604670167
H        6.094429193      3.829495011     14.192812772
H        7.143826514      2.428143528     13.936675070
H        5.543478890      2.208707819     14.692032264
H        4.327727589      2.602854690      9.502347103
H        3.978405573      4.322104032      9.823457631
H        2.836565454      3.336525958      8.887584831
H        4.914381296      0.440634432     12.894107118
H        6.567794696      0.645121333     12.308608046
H        5.223951983      0.789770635     11.172185312
H        1.643368486      1.375185756      9.978829392
H        1.616436901      1.197938038     11.740210153
H        3.065025340      0.736484726     10.810544091
H        6.113339207      3.060966678     10.453051366
H        7.419907868      3.042808926     11.646268019
H        6.269784975      4.389530767     11.622012332
H        1.031122734      1.923315214     19.571718190
H        1.795526785      3.528392977     19.702014952
H        2.655549926      2.083433453     20.257111901
H       -0.289342513      1.048823866     15.972244738
H       -1.755921386      1.658902587     16.738044916
H       -0.413444071      1.110982247     17.751583811
H       -0.476766905      3.364261447     18.960146638
H       -1.729423023      4.020211881     17.900534127
H       -0.190175141      4.880555427     18.065019178
H        1.826260283      4.919425298     11.165002367
H        1.008363590      3.652531394     12.120261934
H        0.843721853      3.686708075     10.347288090
H        4.680909975      2.338582136     18.832166542
H        4.043716908      3.939806880     18.386171924
H        4.536811947      2.787018849     17.120136198
H       10.323313047      7.331655790      6.739471614
H       11.013337647      8.534156309      4.639310654
H       12.081221315      7.259531130      2.763353769
H       12.844293216      0.237917832      2.025801606
H       11.326321972      0.256081259      1.120390914
H       11.306066294      0.553829672      2.873026475
H       13.232710154      0.328873589      4.959260497
H       11.811247158      0.152589072      6.046683549
H       14.915761703      4.837387513      4.287684325
H       16.347052204      3.789502957      4.260327812
H       14.889505451      3.277883238      5.152252345
H        8.539820356      3.834236215      5.544930403
H        7.481041358      2.439346121      5.796809010
H        9.084983555      2.209992649      5.051489906
H       10.270290623      2.587199598     10.249936324
H       10.629369612      4.306854355      9.940492667
H       11.761500970      3.311269466     10.876906897
H        9.695253752      0.441578600      6.855731534
H        8.039225773      0.654291953      7.430860884
H        9.376574098      0.794607324      8.575254268
H       12.954845296      1.354634548      9.781966530
H       12.991508790      1.187736086      8.019926413
H       11.536673190      0.723507237      8.938488129
H        8.494680544      3.076055879      9.285184994
H        7.193705647      3.054667319      8.085631920
H        8.346023408      4.398454893      8.108720167
H       13.592675974      1.916775735      0.188253217
H       12.817178196      3.516518407      0.052980372
H       11.964847677      2.062498382     -0.492772384
H       14.922130337      1.052087798      3.800272210
H       16.384524901      1.655726136      3.020306623
H       15.035923686      1.100458417      2.019442999
H       15.098819655      3.352584527      0.795671746
H       16.358760944      4.005964440      1.848095352
H       14.822328075      4.872950665      1.687047436
H       12.788035282      4.904867008      8.615129374
H       13.607697355      3.641870675      7.657006653
H       13.762542221      3.664728422      9.431228186
H        9.943320463      2.321969780      0.934730402
H       10.577654682      3.924977208      1.378024855
H       10.089681605      2.772403718      2.646226650
H       -0.338743183      1.682604187     26.485232082
H        0.367473237      0.502434497     24.375989996
H        1.411819307      1.806505211     22.507443080
H        2.074170716      8.827639467     21.781585477
H        0.545082777      8.784126023     20.896336324
H        0.551602629      8.492794103     22.649869643
H        2.503925755      8.722604084     24.763153669
H        1.063193309      8.890772558     25.827329029
H        4.212185058      4.244196995     24.034944729
H        5.631222570      5.308750366     24.010959167
H        4.170883363      5.796331518     24.911810470
H       -2.169445373      5.164208075     25.323637897
H       -3.241141673      6.549030632     25.575147188
H       -1.641722495      6.792695556     24.824641003
H       -0.439339560      6.410684526     30.023034142
H       -0.058634031      4.697407728     29.706850370
H        1.063423379      5.704678974     30.643028434
H       -1.037032026      8.569531244     26.616734844
H       -2.690681079      8.348581239     27.196224023
H       -1.350133816      8.223508645     28.338904990
H        2.227958926      7.677102793     29.552730556
H        2.259769775      7.852960798     27.791131427
H        0.801180154      8.294935373     28.714569566
H       -2.215956443      5.942610698     29.062554705
H       -3.518847403      5.943512101     27.864912769
H       -2.354292657      4.609721562     27.896580592
H        2.833022997      7.149389153     19.949718768
H        2.077088438      5.539964581     19.828467955
H        1.203979621      6.979994663     19.278986226
H        4.177660426      8.033132522     23.574252619
H        5.643344377      7.449578925     22.786524685
H        4.286920790      7.997602373     21.792907002
H        4.368509567      5.756191919     20.554068389
H        5.634203035      5.103154653     21.599369438
H        4.102909538      4.227524631     21.434417237
H        2.097466282      4.128951410     28.368346063
H        2.902329117      5.405885560     27.415917620
H        3.061388439      5.373997373     29.189546151
H       -0.806298992      6.704847713     20.723436615
H       -0.148780049      5.110574555     21.163792869
H       -0.642410716      6.258404475     22.434104604
H       10.478271964      1.689634300     32.816369852
H        9.794336813      0.515208410     34.935731618
H        8.729979307      1.817196147     36.795163571
H        7.966561818      8.833379917     37.477971845
H        9.488819380      8.816242870     38.376016114
H        9.500757654      8.516010664     36.624058248
H        7.565563926      8.712400709     34.503539522
H        9.009806372      8.888417640     33.445922112
H        5.891599059      4.236620154     35.223510706
H        4.460657793      5.284777612     35.253490432
H        5.916793502      5.795223072     34.358281643
H       12.274079655      5.189699025     33.953947197
H       13.328220729      6.587133966     33.696054728
H       11.726830590      6.813270197     34.448092170
H       10.518314796      6.414884185     29.256163182
H       10.150705789      4.697664390     29.567815460
H        9.019927172      5.699303026     28.636984055
H       11.105196059      8.579044035     32.648758467
H       12.758890799      8.369961761     32.065169277
H       11.415915996      8.227670523     30.927354705
H        7.838107592      7.654015262     29.734410364
H        7.806782746      7.823632461     31.496341064
H        9.258690071      8.285167014     30.572724907
H       12.300882638      5.949699152     30.212388797
H       13.606922620      5.968928667     31.406572559
H       12.453988211      4.624655665     31.385060602
H        7.223721298      7.153187738     39.319209946
H        7.997916937      5.552492032     39.447025050
H        8.852057022      7.003281913     39.996794186
H        5.895431716      8.026257561     35.715091484
H        4.428250112      7.421263219     36.483877194
H        5.771646210      7.971204216     37.494644852
H        5.713709435      5.723864453     38.715182678
H        4.450282836      5.074557266     37.664215884
H        5.983674673      4.202261479     37.823949390
H        8.009291053      4.104205078     30.912245666
H        7.194311920      5.370728865     31.870352484
H        7.029342282      5.340758350     30.097140136
H       10.871389089      6.753992357     38.562886107
H       10.237634921      5.149464553     38.125170405
H       10.721359064      6.299465979     36.852743805
H        8.030617211     10.752942814     26.486734822
H        8.699082301      9.555413542     24.375204661
H        9.789550608     10.827046906     22.509905397
H       10.591347574     17.838922543     21.774705100
H        9.072483610     17.820710317     20.871015323
H        9.052585133     17.533586092     22.625030371
H       10.959932050     17.755553908     24.715167592
H        9.535627014     17.929040306     25.799548138
H       12.651928580     13.238897134     24.049648259
H       14.081706475     14.288997369     24.030748051
H       12.621021330     14.795220966     24.920297975
H        6.272982397     14.236328935     25.327999632
H        5.217348862     15.633226312     25.581653453
H        6.817015172     15.858408931     24.825982829
H        8.029882228     15.496529159     30.015967300
H        8.390810284     13.776516629     29.711714975
H        9.525633957     14.778224421     30.638232840
H        7.448376408     17.628008563     26.622699721
H        5.791595348     17.425860887     27.197553745
H        7.127330418     17.284900272     28.343524547
H       10.713629664     16.727948113     29.530708926
H       10.736753636     16.894123294     27.768296625
H        9.288338812     17.356754401     28.697846131
H        6.248794346     15.013307882     29.066382139
H        4.943338027     15.020704333     27.871811220
H        6.100683841     13.680738085     27.901331509
H       11.329868929     16.143384450     19.944768350
H       10.549237013     14.545552010     19.824807938
H        9.700828106     15.996974950     19.267185152
H       12.654466436     17.027357127     23.574114149
H       14.121557549     16.426460351     22.800371767
H       12.777790607     16.982640718     21.793497994
H       12.843227876     14.736010612     20.564130909
H       14.098263425     14.076095555     21.618202889
H       12.560651839     13.213107547     21.449136267
H       10.537269475     13.175529988     28.368569838
H       11.356843781     14.439066406     27.411242967
H       11.515403644     14.412549102     29.185205736
H        7.680447865     15.759672980     20.700296573
H        8.309257772     14.156910143     21.151056339
H        7.828144476     15.318125459     22.414188758
H        2.033404242     10.748461830     32.776615949
H        1.343307468      9.545028164     34.876355574
H        0.280049435     10.819987348     36.755426716
H       -0.470977127     17.838523381     37.495869577
H        1.037427499     17.811524250     38.416539274
H        1.074520301     17.518001351     36.663735800
H       -0.844739077     17.761053013     34.576454336
H        0.576710472     17.932193486     33.488080037
H       -2.543388288     13.231924278     35.234324346
H       -3.971698205     14.283806142     35.243496036
H       -2.506286523     14.785225321     34.358813660
H        3.834044748     14.245450329     33.967145502
H        4.892269913     15.640392289     33.712685354
H        3.291319646     15.869882845     34.463775486
H        2.085789103     15.493521682     29.275911868
H        1.719186063     13.775385548     29.582437552
H        0.589363784     14.778661131     28.651523826
H        2.672033390     17.639185346     32.662339329
H        4.327403348     17.427619327     32.085801072
H        2.989151785     17.288025281     30.942110251
H       -0.597688006     16.734168274     29.755206815
H       -0.623483833     16.900454298     31.517485922
H        0.827228058     17.360599756     30.591201155
H        3.866428462     15.009231983     30.227083529
H        5.171414726     15.027251647     31.422239806
H        4.017784942     13.683381116     31.399456194
H       -1.237841521     16.161966508     39.328627124
H       -0.479415303     14.554398165     39.458343122
H        0.383310586     15.994854189     40.020261597
H       -2.550866639     17.019721416     35.694188094
H       -4.017484727     16.422879454     36.471383038
H       -2.673768364     16.985076590     37.474892479
H       -2.753080318     14.741805348     38.713138240
H       -3.996301124     14.070387580     37.652568373
H       -2.455486406     13.216344028     37.837411512
H       -0.430040296     13.181616135     30.921277997
H       -1.243218547     14.447288714     31.881854544
H       -1.407056418     14.422613272     30.108465644
H        2.413095353     15.742128513     38.603201508
H        1.775950021     14.141832951     38.154152244
H        2.275355210     15.294341743     36.890241762
H       13.110327550      3.547847450     19.991256626
H       10.618204282      1.710048799     12.585831863
H       11.836098456      1.339848576     16.536075407
H       15.289894491      3.808501568     11.574934848
H       12.634225807      1.407512478     13.947821880
H       10.123890860      4.654409628     12.445266741
H       12.039702371      5.657092980     13.702189174
H        8.120036986     -1.455294484     14.074748361
H        7.015904420      7.310405568     13.769577540
H       11.232976367      5.595815291     16.703484549
H        8.937163212      4.685242762     16.583001170
H        9.157407476      1.848656030     16.629589795
H        1.606197635      3.545562925     -0.272719112
H        4.001550060      1.740330658      7.169962990
H        2.758151335      1.361697304      3.241847081
H       -0.696076140      3.789173253      8.204996510
H        1.960952588      1.429312428      5.784934580
H        4.463196324      4.695395188      7.292392079
H        2.554355480      5.673108338      6.110344172
H        6.500406741     -1.417896703      5.672178335
H        7.579921908      7.334801321      5.966156367
H        3.395765681      5.606779348      3.053095836
H        5.688475817      4.673522654      3.167408854
H        5.433151932      1.873810340      3.113886904
H        4.584335125     12.589997955     19.987763489
H        2.198428168     10.750567374     12.574958899
H        3.377005742     10.386922294     16.509392045
H        6.881446737     12.846963806     11.575310300
H        4.215201293     10.476704077     13.969051623
H        1.672571549     13.725894798     12.445524410
H        3.597596894     14.715917628     13.627680734
H       -0.349228883      7.634234231     14.078584234
H       -1.415975329     16.374646905     13.822592737
H        2.808130443     14.647166496     16.657241928
H        0.525387733     13.716769311     16.591404965
H        0.707226532     10.952334130     16.606848407
H       10.010959586     12.567172539     -0.224868469
H       12.433138737     10.736240045      7.186372426
H       11.228510570     10.388925583      3.266080647
H        7.750653612     12.843716034      8.199162748
H       10.413650895     10.464964876      5.810387299
H       12.909507786     13.721543092      7.303608329
H       11.012191616     14.710687238      6.110764489
H       14.957847932      7.604183586      5.671991828
H       16.004289730     16.380700579      5.969366306
H       11.818227530     14.643104225      3.084272844
H       14.129039496     13.700632115      3.177060446
H       13.893442210     10.917223152      3.141877869
H       -0.673866821     14.513134325     19.532394260
H        1.746690683     16.343723581     26.950349433
H        0.509695982     16.694870907     23.031227422
H       -2.942348534     14.280595891     27.975523675
H       -0.292404656     16.658048316     25.563992740
H        2.229740214     13.383650901     27.066267343
H        0.322246903     12.416180855     25.894571114
H        4.270318324     19.484206674     25.452977403
H        5.349999559     10.761851545     25.710941686
H        1.142749951     12.445684621     22.840489660
H        3.422605678     13.424205313     22.934600934
H        3.172326711     16.205249847     22.891802101
H       10.798216743     14.524811578     39.749289343
H        8.355132437     16.352223223     32.349735976
H        9.598316606     16.701889992     36.252728250
H       13.080140082     14.263755459     31.351585763
H       10.412108363     16.659761454     33.724156039
H        7.887489409     13.381646797     32.214979958
H        9.786159664     12.420816463     33.412732079
H        5.867175212     19.509508579     33.867279445
H        4.767251410     10.752287919     33.552426626
H        8.967860882     12.452730878     36.449850199
H        6.676469281     13.409039495     36.343875683
H        6.932390084     16.207125202     36.410174591
H        7.736358554      5.481186236     19.518959615
H       10.148544886      7.314792896     26.936992257
H        8.968892712      7.671430277     23.000156710
H        5.482584468      5.247450331     27.945301352
H        8.154228804      7.621360032     25.559034980
H       10.633727686      4.317050658     27.066431400
H        8.722591056      3.370112412     25.832375108
H       12.668980267     10.456913412     25.442867987
H       13.779273527      1.711765457     25.735591913
H        9.560739758      3.416448414     22.825798346
H       11.866228115      4.368257416     22.945394023
H       11.656741848      7.129148421     22.909125403
H        2.317880022      5.494798890     39.777299469
H       -0.085458627      7.291899297     32.342954032
H        1.143885338      7.669917046     36.267137701
H        4.620893783      5.245183057     31.335120168
H        1.952265836      7.614890992     33.730491186
H       -0.541769085      4.319961138     32.208691201
H        1.366117091      3.369093769     33.426498259
H       -2.560740622     10.461775599     33.853393652
H       -3.673333889      1.704341783     33.548202634
H        0.526190783      3.417905364     36.460668343
H       -1.762740169      4.364867692     36.334068560
H       -1.525725286      7.147589872     36.395347343

1108
I+ E = -8686.47968914204 a.u
Ir      11.086252469     11.715477658     14.558225218
Ir       3.521844660     11.715306924      5.194075358
Ir       2.814307027      2.644603401     14.662157530
Ir      11.984883359      2.680475469      5.186235743
Ir       1.261010778      6.365151844     24.964039730
Ir       8.816367365      6.363678767     34.311089420
Ir       9.737927835     15.392710658     24.958178975
Ir       0.390204217     15.399505553     34.340846597
P       12.176266553     12.119196435     12.590475348
P       10.181360206     12.021970979     16.642512625
P        2.442176394     12.113234588      7.167798748
P        4.437373807     12.026603163      3.116272162
P        3.759023765      3.046259763     12.647848051
P        1.831730488      2.994672613     16.671673254
P       10.889095758      3.054368881      7.156332701
P       12.892466975      3.014646669      3.106477339
P        0.173937022      5.959480989     26.930993455
P        2.161752141      6.063868306     22.874306103
P        9.904676204      5.959937037     32.342391220
P        7.916070745      6.059319432     36.399096858
P        8.642836493     15.017237847     26.929604491
P       10.642736621     15.065340602     22.876954706
P        1.479065827     15.023451510     32.366392245
P       -0.537286780     15.062227718     36.409507993
F       13.204898995      0.071919762     18.005324248
F        8.777093199      5.728921818     10.609037680
F        6.331588829      7.657577528     16.035927890
F       14.223377383      1.264705262     19.543492000
F       10.790525689     -0.446929320     11.417006122
F       13.047311058      6.770709303     11.415439791
F       14.401698504      7.071002977     13.108424970
F        7.220645323      7.138667582     11.275645942
F        9.259366517     -1.940517602     11.933832148
F       12.158787053      0.525635278     19.894741898
F       15.594612079      1.343848747     11.336581205
F        8.664968179     -0.070806909     10.975378713
F       15.170893220      6.174553204     11.266968887
F       14.004757327      0.146610391     12.225575898
F        9.321241670      7.670217459     11.488758897
F       15.693980298      0.819699171     13.465907727
F        7.764307812      6.773096890     17.485999934
F        6.037012979      5.587518908     16.761455680
F        7.065242434     -1.554192969     16.392740579
F        8.384906910     -0.453141699     17.787619777
F        6.630007931      0.525530255     16.973569336
F       11.104710317      6.699567316     19.107509256
F       12.637870681      5.879355570     20.482913046
F       13.216930676      6.845737070     18.588570540
F        1.489005868      0.071077486      1.758491597
F        5.929446368      5.660454765      9.074821535
F        8.375948095      7.582496609      3.661174364
F        0.317908752      1.196300603      0.290869970
F        3.872318235     -0.294153126      8.491168211
F        1.574891085      6.775722270      8.412505884
F        0.148415681      7.068873719      6.737330638
F        7.341011701      7.215395931      8.346611793
F        5.167698714     -1.918908379      7.830615423
F        2.409614738      0.666679773     -0.146984179
F       -1.163766096      1.416055944      8.277200963
F        6.029322323     -0.084531627      8.774340299
F       -0.504898785      6.173753328      8.639241404
F        0.597677065      0.222290598      7.758908246
F        5.167639433      7.590161641      8.344139250
F       -0.856275258      0.742684198      6.213490538
F        6.837848422      6.923053888      2.260301247
F        8.402307515      5.509893349      2.854719818
F        7.547566611     -1.479339006      3.509373860
F        6.098861247     -0.669191017      2.053997333
F        7.778914906      0.585478284      2.711392501
F        3.426135209      6.845866763      0.804776175
F        2.269996084      5.879482206     -0.797725070
F        1.232194974      6.768634735      0.948009036
F        4.772638320      9.150553720     18.000209294
F        0.328774650     14.662623407     10.618251883
F       -2.049010753     16.747819674     16.029128098
F        5.773444904     10.407634838     19.540030218
F        2.287837693      8.558809161     11.345691022
F        4.542485155     15.922327565     11.349782446
F        5.964283008     16.148369000     13.026315928
F       -1.292795281     16.000061211     11.339782547
F        0.808783461      7.071250495     12.005518669
F        3.715051454      9.603798916     19.839474974
F        7.280333108     10.493998627     11.410031731
F        0.141617240      8.931507556     11.047321537
F        6.615648347     15.257068744     11.118609651
F        5.519542293      9.305059781     12.001339346
F        0.811402407     16.670110411     11.345351203
F        7.046280586      9.822071319     13.476621463
F       -0.812545117     15.773221131     17.557453856
F       -2.463131444     14.661045942     16.614435370
F       -1.112918355      7.509221614     16.541892626
F       -0.007543403      8.924719199     17.853065159
F       -1.859329061      9.533115616     16.833892174
F        2.831452154     15.926369099     18.884820441
F        3.768479360     14.814500779     20.558009319
F        5.008348590     15.700544548     18.956599183
F        9.932356033      9.079834523      1.762216525
F       14.290061291     14.736797828      9.147592328
F       16.740465003     16.676926588      3.728715235
F        8.820399617     10.343766570      0.358588037
F       12.338600798      8.626491760      8.415124026
F       10.026442857     15.852957900      8.348916190
F        8.581896128     16.079722537      6.726578821
F       15.911509155     16.073543789      8.486272649
F       13.810452987      7.087213623      7.761352148
F       10.849126594      9.603641542     -0.146518038
F        7.411631534     10.488707127      8.417777562
F       14.475052647      8.929193778      8.782904759
F        7.947871974     15.181780192      8.635885305
F        9.173693762      9.300096262      7.763522375
F       13.821013341     16.740129039      8.344130080
F        7.567541663      9.748564982      6.358431604
F       15.287419156     15.855907227      2.271218233
F       16.979154945     14.650969996      2.928297448
F       15.797295987      7.450982144      3.363455932
F       14.544864637      8.628999448      1.974835069
F       16.360312722      9.521994156      2.784525560
F       11.939028842     15.848359666      0.734758825
F       10.638039552     14.880608296     -0.743775438
F        9.739212421     15.777777679      1.029052698
F       -0.841657613     18.002666828     21.507808203
F        3.586159581     12.353614084     28.911171799
F        5.834282146     10.275902133     23.416107845
F       -1.853581629     16.748341171     19.983685029
F        1.688351053     18.528338664     28.251997184
F       -0.589624875     11.161496069     27.962382482
F       -2.189942777     11.011215183     26.486012242
F        5.130207392     10.939981850     28.244507936
F        3.113476125     20.027325664     27.519519708
F        0.206675696     17.486611565     19.626234536
F       -3.359136441     16.596770448     28.107475846
F        3.842189171     18.229974585     28.546318232
F       -2.622818960     11.834849597     28.471334806
F       -1.595326146     17.788027970     27.523627858
F        2.988405112     10.419125962     28.034641301
F       -3.126716342     17.337006616     26.048656840
F        4.591062519     11.381326991     21.959614264
F        6.333410138     12.354766449     22.834973050
F        5.215574039     19.637237023     23.268781891
F        3.905708084     18.607570796     21.810121961
F        5.650355621     17.563726751     22.614927793
F        1.320595941     11.312085702     20.492987566
F        0.004425659     12.278158915     19.019134301
F       -0.842044197     11.306747899     20.789943970
F       11.093138047     17.938267467     37.754330397
F        6.517188237     12.276011143     30.377312300
F        4.067805680     10.426444223     35.791354699
F       12.035794500     16.672200404     39.302706462
F        8.471636409     18.531325889     31.039465114
F       10.694220822     11.236482825     31.320042367
F       12.294622069     11.082621088     32.796348813
F        5.021711379     10.862958257     31.173295311
F        6.991261380     20.014080463     31.758402903
F       10.030308351     17.560049129     39.602905118
F       13.459787839     16.740782854     31.179740123
F        6.333089367     18.160132804     30.739427264
F       12.728030070     11.908023520     30.809011779
F       11.695547686     17.862728853     31.839927595
F        7.177906749     10.354551718     31.250166100
F       13.282453185     17.338775908     33.294080378
F        5.450083532     11.308552288     37.257371156
F        3.770658558     12.500497568     36.518123530
F        5.078233759     19.727466334     36.151934215
F        6.186537790     18.452363868     37.545185565
F        4.332206234     17.711166527     36.594338059
F        8.846439176     11.307625770     38.857938019
F       10.243873471     12.208101232     40.265390308
F       11.011596629     11.307952839     38.421483754
F        7.659498657      9.002753491     21.584926632
F       12.030699246      3.352285954     28.910296514
F       14.477907353      1.349609743     23.488378889
F        6.574514339      7.816896465     20.054242733
F       10.083640503      9.530257445     28.173510512
F        7.824978698      2.303571215     28.181010853
F        6.463375855      1.935236906     26.497486139
F       13.574322952      1.933604002     28.246168646
F       11.619627693     11.005376358     27.520026380
F        8.649545495      8.483733470     19.688892706
F        5.023036010      7.590309080     28.037722406
F       12.213069234      9.152382923     28.543689106
F        5.696889693      2.828463311     28.384310488
F        6.783159193      8.784750995     27.448235121
F       11.423266595      1.412227524     28.103792126
F        5.256498480      8.261422530     25.972546925
F       13.029933595      2.157901205     22.033034012
F       14.709040335      3.415339010     22.691855496
F       13.538722710     10.650367529     23.130395074
F       12.359059740      9.447034408     21.735661480
F       14.219041492      8.631588156     22.615239205
F        9.699212310      2.371231378     20.493417226
F        8.302218882      3.202227877     19.030280443
F        7.534566647      2.234098712     20.857692876
F        2.514947438      8.929249963     37.696849486
F       -1.933762412      3.343475175     30.445545028
F       -4.506928653      1.416075829     35.724832130
F        3.449843610      7.811823891     39.370074708
F        0.025080110      9.452703465     31.103749151
F        2.259543170      2.092025444     31.249225758
F        3.783558203      2.007596383     32.795673217
F       -3.493874350      1.934806926     31.104619689
F       -1.513573396     10.927852705     31.687554212
F        1.380694063      8.488025128     39.525269083
F        5.010454487      7.662802390     31.321704959
F       -2.104765814      9.009551041     30.739668074
F        4.283554703      2.830254728     30.813170783
F        3.184261706      8.780300460     31.763702279
F       -1.392459778      1.345618736     31.249192426
F        4.622037686      8.400722305     33.368478772
F       -3.005079528      2.013970107     37.240614499
F       -4.612794692      3.417708892     36.666150669
F       -3.560900694     10.632001681     36.010400461
F       -2.243450949      9.673311808     37.475668768
F       -3.991121843      8.567230263     36.737826707
F        0.425091660      2.229182498     38.713054129
F        1.658667529      3.131339092     40.268413038
F        2.629876649      2.302860232     38.494058129
O       12.407484707     13.832370037     12.659288830
O       10.515312833     13.694319438     16.913535489
O        2.216185464     13.828965200      7.104423601
O        4.109868020     13.699980492      2.850275615
O        3.969699114      4.758148545     12.664332435
O        2.072368290      4.684214404     16.913033009
O       10.657678173      4.764335307      7.103691903
O       12.550941368      4.688680479      2.849789096
O       -0.045266295      4.245927426     26.864177743
O        1.844525679      4.387700989     22.609864465
O       10.147016268      4.249205030     32.418491914
O        8.254591765      4.388495974     36.672446810
O        8.396646197     13.311208513     26.863987750
O       10.290409873     13.394073275     22.610937330
O        1.707037785     13.314507429     32.419211363
O       -0.187736223     13.391256451     36.671261115
N       11.458483256     13.772546074     14.786349727
N        3.163238766     13.774348887      4.976692371
N        3.033093530      4.701537461     14.793797733
N       11.610515506      4.740255846      4.979467690
N        0.902520298      4.306571155     24.737854964
N        9.192381440      4.308537875     34.542824491
N        9.346559606     13.337636558     24.739110169
N        0.756223041     13.338274318     34.543947198
C       12.050068571     14.487649173     13.783317757
C       12.279781432     15.856652492     13.887480382
C       11.891940362     16.493478217     15.065759883
C       11.090445357     14.420521972     15.931430666
C       13.970550082     11.581134018     12.507434246
C       11.292867645     15.786209805     16.107941442
C       11.204029353     11.969144835     10.994901417
C       11.187748460      9.736542336     17.802358337
C       10.701184516      9.884680412     14.313484645
C        7.826159126     12.802719185     15.497848959
C       14.544016304     11.827812728     13.921746083
C       11.979526545     12.364012878      9.729300927
C       11.084354329     11.250037757     18.095553335
C       13.991036989     10.075131955     12.197055159
C       10.710170192     10.510378489     10.892669778
C       14.808759168     12.368292185     11.487594889
C       10.430500939     11.475565836     19.468587072
C        7.784326964     10.638029928     16.791774058
C        7.797651519     12.873023367     18.004914668
C        8.306605006     12.086960298     16.782152271
C        9.983928529     12.900763265     11.169864443
C       12.505231965     11.859559616     18.079619904
C        2.575876154     14.488263035      5.983862988
C        2.353478297     15.859347617      5.886594298
C        2.743299071     16.497323719      4.709304319
C        3.534704889     14.424629400      3.833154931
C        0.647183628     11.580915893      7.263812380
C        3.335154324     15.791247991      3.662245875
C        3.422622319     11.955108959      8.757794046
C        3.409316801      9.766009292      1.930467227
C        3.883904631      9.876326111      5.419371444
C        6.786942898     12.800738824      4.276452253
C        0.071709111     11.809597834      5.847266336
C        2.653781760     12.347562200     10.027998454
C        3.535723848     11.278922395      1.651523317
C        0.624086260     10.079189094      7.595131032
C        3.914955060     10.495076078      8.853523389
C       -0.187841983     12.382847731      8.274698230
C        4.206208744     11.508101473      0.287505861
C        6.825138323     10.626894156      2.999079313
C        6.841061199     12.855272195      1.770068771
C        6.313829489     12.080357536      2.992102165
C        4.644029156     12.883896613      8.578551486
C        2.121787715     11.905026695      1.659962115
C        3.596097680      5.425072903     13.778835853
C        3.799488515      6.801005391     13.848286435
C        3.408609301      7.465012285     15.009627830
C        2.649718585      5.387637173     15.913307924
C        5.560783515      2.580442444     12.344722222
C        2.824068421      6.760836364     16.060429632
C        2.695446140      2.900235613     11.095999460
C        2.830853600      0.836487963     18.114100769
N        4.018369173     -0.143250442     14.802454718
C       -0.495915330      3.666818012     15.426111028
C        6.246261264      2.696699257     13.725257440
C        3.395814499      3.338742806      9.799680965
C        2.662134904      2.361620847     18.246412921
C        5.597342188      1.130911052     11.831284562
C        2.207431004      1.442425579     10.985454023
C        6.320189765      3.496561091     11.371150493
C        1.916528176      2.660418463     19.556345183
C       -0.535852871      1.529657751     16.758584259
C       -0.663799962      3.785182704     17.918611320
C       -0.054501184      2.992357643     16.746359881
C        1.472533169      3.809297523     11.348167136
C        4.063251172      3.013297919     18.269975219
C       11.021234544      5.440066377      5.994354396
C       10.799768493      6.812363541      5.914404982
C       11.192835957      7.464904191      4.746153349
C       11.980230909      5.402825640      3.843075125
C        9.091272137      2.521662749      7.218427670
C       11.783682048      6.771934934      3.689486993
C       11.845401249      2.897685055      8.763573302
C       11.890762548      0.737923529      1.925442968
C       12.374538804      0.847928508      5.411265905
C       15.234152429      3.808485064      4.265430902
C        8.529216924      2.780539952      5.801549965
C       11.061252971      3.295708892     10.023585488
C       11.997151367      2.252743402      1.642525441
C        9.063013898      1.013603144      7.517543230
C       12.334273375      1.437778082      8.871487322
C        8.246236567      3.303544431      8.236502645
C       12.659578710      2.481196942      0.274053707
C       15.292109323      1.641447673      2.976691214
C       15.277913988      3.875791111      1.758138550
C       14.765886290      3.089055848      2.978756806
C       13.069980485      3.826086988      8.599390681
C       10.576569793      2.862951455      1.652556392
C        0.321421746      3.588248961     25.745340737
C        0.112328728      2.214840583     25.650451889
C        0.508523368      1.578883353     24.474236164
C        1.277164298      3.659204095     23.594090999
C       -1.625411945      6.479127537     27.008969448
C        1.091516669      2.289801001     23.425486101
C        1.137442857      6.113236337     28.531296308
C        1.100364810      8.340147115     21.752505608
C        1.639977802      8.197565325     25.208896251
C        4.523252384      5.281613748     24.000342358
C       -2.192349402      6.223606893     25.593712887
C        0.357126332      5.720791753     29.794869662
C        1.244529502      6.836235230     21.427888760
C       -1.660332002      7.985653155     27.313743818
C        1.628948890      7.572755735     28.633015794
C       -2.459682308      5.687682172     28.029361376
C        1.909396719      6.666830089     20.052112632
C        4.544658684      7.460056405     22.729173742
C        4.540423908      5.239430806     21.492996284
C        4.033681296      6.008482671     22.726108180
C        2.358985576      5.182536649     28.361158535
C       -0.159606312      6.189352741     21.423703695
C        9.769188977      3.589874773     33.533040184
C        9.961958923      2.214116847     33.621133211
C        9.554814670      1.575670560     34.792005604
C        8.811616957      3.658849249     35.683244850
C       11.696594650      6.508048808     32.260749264
C        8.980940244      2.287169801     35.845092871
C        8.933920866      6.089738315     30.742659964
C        8.931476167      8.342281492     37.552006147
C        8.412923439      8.189752859     34.056562514
C        5.560619017      5.277070658     35.259619261
C       12.268593313      6.268962957     33.677175582
C        9.712260257      5.682795455     29.483030789
C        8.823811882      6.830361636     37.849320105
C       11.707974812      8.014022946     31.947070096
C        8.433686425      7.544142069     30.621386758
C       12.543532615      5.723545614     31.245604837
C        8.169282762      6.609702043     39.222803393
C        5.515716299      7.437268377     36.561290894
C        5.537786358      5.199875438     37.766829194
C        6.042082768      5.990123858     36.544886150
C        7.716944964      5.155448636     30.926660921
C       10.243212670      6.217359738     37.834835777
C        8.744138962     12.639499753     25.747270032
C        8.493119843     11.272924644     25.651705706
C        8.873779978     10.624606310     24.476678880
C        9.706845591     12.679594750     23.597104760
C        6.849254653     15.556751931     27.015834062
C        9.485270090     11.315629353     23.430185260
C        9.610728119     15.153593191     28.529612887
C        9.645738436     17.355536275     21.717008116
C       10.136865430     17.223057406     25.189786058
C       12.986363239     14.257648375     24.019893857
C        6.274747119     15.315744675     25.600774556
C        8.826633931     14.762799987     29.791975473
C        9.741952903     15.841431069     21.422764287
C        6.836215552     17.061303006     27.329921743
C       10.119789272     16.606677344     28.638538406
C        6.006289110     14.769711984     28.033386356
C       10.395668289     15.613172577     20.050304262
C       13.052519637     16.425757698     22.734050118
C       13.020732017     14.195912814     21.511965708
C       12.516287546     14.981789543     22.736596193
C       10.820806521     14.209035393     28.354534673
C        8.317934737     15.239344398     21.437373117
C        1.345853230     12.638387157     33.529416207
C        1.569102317     11.266585584     33.610544542
C        1.176903695     10.614661691     34.779786242
C        0.385061623     12.676224054     35.680033363
C        3.277439378     15.549492302     32.278537500
C        0.583102525     11.307310278     35.834735434
C        0.505614307     15.175807434     30.771433232
C        0.447313856     17.338903809     37.601138862
C        0.017623223     17.237199183     34.124711692
C       -2.862650775     14.270161092     35.216559239
C        3.845240004     15.316219386     33.697394344
C        1.281661949     14.779053114     29.506515004
C        0.332243581     15.825431836     37.886055124
C        3.306011822     17.051223339     31.950718809
C        0.012511729     16.634530857     30.670605477
C        4.116415792     14.744982513     31.271325069
C       -0.360064702     15.600909069     39.240073962
C       -2.942346838     16.424025534     36.526890209
C       -2.939230502     14.176514324     37.720364076
C       -2.412106016     14.977975872     36.515621136
C       -0.715497792     14.244894770     30.946585819
C        1.752107176     15.213847552     37.905497132
C       12.488472138      2.324839856     18.329540653
C       14.068529955      2.463675872     12.798053843
C       12.626522087      3.524796367     19.035764973
C       10.027315543      1.278296525     13.460054207
C       11.888285460      2.305790193     17.069495058
C       14.475961428      3.701260255     12.287409369
C        9.696578636      4.538150819     14.556420945
C       11.405576416      3.471940496     16.440928776
C       12.934986902      2.369641671     13.616312134
C        9.493604063      5.037711565     13.251558037
C        8.515895451      6.001368514     12.962645523
C        9.362537041      0.062481064     13.259181656
C       12.598602936      4.723873023     13.451721005
C        8.583283099     -0.503125710     14.276377911
C       12.142714384      3.487903668     13.947374995
C        7.682180314      6.493572062     13.966948216
C       11.578566686      4.670337421     17.157396933
C        9.999808947      1.961716387     14.688802440
C       12.165989073      4.694945885     18.436207277
C        8.487760131      0.188616147     15.491081861
C        8.826763063      5.032051523     15.544494471
C        7.847816659      5.991694575     15.256880533
C       13.728721799      4.831196320     12.629758813
C        9.190075810      1.389400921     15.691367809
C        8.443357553      6.619763938     11.593106254
C       14.838798955      1.214762867     12.457737807
C       13.015090672      1.057813663     18.938728459
C       14.094232953      6.191182019     12.097273568
C        9.517489391     -0.603749807     11.916117801
C        7.655663469     -0.332806890     16.636618275
C       12.286215607      6.012207522     19.155272756
C        6.991943477      6.503993352     16.372348494
C        2.039876060      2.375629242      1.455988203
C        0.547333400      2.494047494      7.009482843
C        1.952025866      3.564805230      0.722845697
C        4.533270391      1.332089223      6.330779563
C        2.625693358      2.359705518      2.721325331
C        0.147208124      3.719393010      7.548351845
C        4.870468019      4.575636839      5.160350855
C        3.143606966      3.517318699      3.329178395
C        1.659384477      2.412796302      6.163984504
C        5.067456574      5.084898444      6.458023645
C        6.030682429      6.059414260      6.735225306
C        5.191425818      0.112503530      6.538988177
C        1.985374682      4.765384617      6.341830784
C        5.951456533     -0.467993277      5.516693119
C        2.438512777      3.536919224      5.827794361
C        6.864085702      6.554047807      5.730640139
C        3.013493477      4.710301813      2.594083100
C        4.546740802      1.995625099      5.087810275
C        2.443573233      4.733210219      1.308529354
C        6.032157159      0.204533668      4.291599909
C        5.743877987      5.059821904      4.168998992
C        6.715731018      6.032016120      4.448066176
C        0.878417376      4.854324746      7.195449973
C        5.333246704      1.402516598      4.081159198
C        6.126368179      6.626121735      8.118667976
C       -0.214062559      1.239790087      7.323317215
C        1.560292541      1.091002476      0.847305902
C        0.518535872      6.200957883      7.751801914
C        5.071518834     -0.550818911      7.888608239
C        6.865849892     -0.341990811      3.160305154
C        2.344362005      6.042708199      0.568854307
C        7.584381182      6.515521399      3.327893259
C        4.053209045     11.401070585     18.292818041
C        5.608137753     11.577554916     12.725983768
C        4.160386721     12.590339821     19.013534909
C        1.634137026     10.329325355     13.434196072
C        3.484152596     11.382704874     17.022121901
C        5.987288308     12.809758600     12.184082625
C        1.290357470     13.610514859     14.573519839
C        3.000819607     12.549602635     16.403221861
C        4.504395609     11.482782072     13.579817028
C        1.080600268     14.082536652     13.264254682
C        0.125722586     15.057321349     12.972976969
C        0.962565102      9.109833757     13.270098701
C        4.126099020     13.825410165     13.376248365
C        0.193487885      8.572870699     14.308545034
C        3.706302064     12.594247315     13.907705370
C       -0.689450530     15.579450648     13.981026767
C        3.143312185     13.745437760     17.131912442
C        1.610089456     11.040584679     14.647808118
C        3.698328599     13.762147271     18.421767968
C        0.115095037      9.292170110     15.506109821
C        0.434095947     14.117057880     15.567441222
C       -0.534843667     15.084700829     15.277297036
C        5.231132567     13.936196816     12.526605934
C        0.809489847     10.496179155     15.667760790
C       -0.010315362     15.589655754     11.575615306
C        6.362007192     10.317388256     12.395567924
C        4.577364106     10.145874315     18.912790761
C        5.585751898     15.290154408     11.987095024
C        1.054614816      8.409965590     11.938045236
C       -0.709812296      8.805799490     16.667065662
C        3.821534221     15.039841024     19.199323019
C       -1.452949820     15.567909636     16.360762993
C       10.615495426     11.371466127      1.470764845
C        9.020394150     11.536803083      7.013739065
C       10.513263826     12.565410363      0.744414504
C       13.039959627     10.354179160      6.347771451
C       11.177416358     11.365314587      2.745180326
C        8.610850997     12.763401284      7.534706782
C       13.358420012     13.603372430      5.219599712
C       11.661475177     12.535927740      3.361664346
C       10.141960859     11.446883656      6.182549526
C       13.562862788     14.107108836      6.519670656
C       14.540160496     15.069088540      6.800888593
C       13.702012494      9.133255630      6.527606417
C       10.469416222     13.800248887      6.354699289
C       14.447340473      8.564960870      5.490461779
C       10.923698354     12.568736147      5.849054738
C       15.369148941     15.557708157      5.788538904
C       11.519675914     13.729142030      2.630646962
C       13.048763483     11.037193459      5.118518274
C       10.968516607     13.743746177      1.337954187
C       14.515856794      9.255502893      4.277295484
C       14.227555972     14.081985254      4.224872127
C       15.204307456     15.045024442      4.500415949
C        9.350104288     13.892176798      7.190554803
C       13.829549357     10.463163889      4.097069488
C       14.648218148     15.647160150      8.185258437
C        8.291130856     10.286440294      7.392583688
C       10.064959904     10.108869561      0.869543582
C        8.970950434     15.233262266      7.734579196
C       13.584246334      8.437946320      7.855675326
C       15.306468626      8.709425739      3.120295640
C       10.828059836     15.050455324      0.598400904
C       16.048649183     15.555964914      3.373720479
C       -0.113022438     15.739737428     21.231866117
C       -1.705988988     15.538305682     26.764191168
C       -0.182751337     14.545530533     20.508533445
C        2.313824074     16.772127074     26.135208054
C        0.448930719     15.762148657     22.508637993
C       -2.097774687     14.303261410     27.289798795
C        2.660167320     13.529852418     24.977724759
C        0.950912086     14.601546489     23.131154203
C       -0.581481781     15.642701701     25.939220860
C        2.877925863     13.041478206     26.280982226
C        3.832224985     12.054922262     26.557297131
C        2.992051167     17.980133861     26.327767428
C       -0.215318285     13.295884006     26.121600004
C        3.750657448     18.549359591     25.303187720
C        0.220457693     14.534037364     25.615152699
C        4.625237681     11.523711057     25.539614605
C        0.829447477     13.404583382     22.404142099
C        2.327247216     16.099986415     24.898504152
C        0.294481350     13.381677855     21.108032755
C        3.813305936     17.877419682     24.083402145
C        3.501234546     13.014692892     23.976598437
C        4.450394816     12.023299026     24.248805389
C       -1.337655765     13.181595305     26.952364644
C        3.113884298     16.680085084     23.884210289
C        3.900026964     11.451500474     27.930433037
C       -2.449016029     16.793020229     27.114609033
C       -0.649440174     16.989656390     20.597305698
C       -1.690914985     11.819228225     27.479982669
C        2.907680515     18.686574128     27.647937392
C        4.644363972     18.427630184     22.961291756
C        0.200555152     12.082969620     20.359841934
C        5.295198752     11.503566934     23.129421494
C       10.263363889     15.723032472     38.075995536
C       11.825698835     15.601548364     32.531673988
C       10.341369185     14.529700099     38.799449811
C        7.810600076     16.771056009     33.182312983
C        9.681594238     15.752042578     36.809603637
C       12.210919718     14.374320200     31.986852505
C        7.471778611     13.528777432     34.329827730
C        9.162646461     14.596422222     36.193489128
C       10.708447702     15.692259226     33.374141439
C        7.304550332     12.997468354     33.034585124
C        6.348408223     12.016876069     32.753747288
C        7.141810333     17.982984965     32.980535571
C       10.359843256     13.346790397     33.192827994
C        6.374835051     18.552920424     34.004639236
C        9.915322505     14.576883478     33.706371704
C        5.492320215     11.546887823     33.751536152
C        9.281218985     13.399475947     36.922267599
C        7.788319474     16.102089222     34.420906109
C        9.846437027     13.370910434     38.207829664
C        6.296806659     17.880352274     35.228142241
C        6.576899044     13.062423789     35.312223414
C        5.609943353     12.087157794     35.029853384
C       11.460603365     13.248925508     32.334796164
C        6.995412082     16.682465392     35.430241535
C        6.264720073     11.387781526     31.393500424
C       12.570982531     16.864855725     32.204592810
C       10.851342199     16.962862859     38.676935287
C       11.800239361     11.889862635     31.801557528
C        7.238753988     18.672034671     31.644382552
C        5.475747000     18.440441453     36.362560582
C        9.981395888     12.062907617     38.932787393
C        4.724418173     11.582193026     36.130529132
C        8.286342761      6.723434938     21.261546362
C        6.716984176      6.525849896     26.735541122
C        8.152064873      5.535279902     20.535894473
C       10.769847063      7.746947695     26.100920849
C        8.887124433      6.730908114     22.518568580
C        6.316842588      5.297837254     27.266053294
C       11.098486660      4.475087346     24.961027378
C        9.371681241      5.559042242     23.129549040
C        7.855994574      6.625722453     25.927479577
C       11.302481008      3.983202332     26.265466332
C       12.264928366      3.010061627     26.555539563
C       11.441465505      8.963298140     26.283947360
C        8.210810235      4.280819016     26.123191656
C       12.202285275      9.517498129     25.249591516
C        8.659927399      5.512701177     25.613311887
C       13.090864661      2.502505563     25.548647576
C        9.197287117      4.369185897     22.402254807
C       10.792179859      7.054627341     24.875298721
C        8.614345979      4.360771935     21.121922493
C       12.286874032      8.821165834     24.039248997
C       11.959219606      3.970951389     23.968326892
C       12.932663586      3.002282182     24.253751658
C        7.080160398      4.177443057     26.945558988
C       11.592225552      7.616858042     23.858145636
C       12.336892166      2.433667987     27.943285630
C        5.945729083      7.770003138     27.053928446
C        7.791747412      7.998288511     20.655016455
C        6.750050193      2.828830493     27.511381470
C       11.338616295      9.666043944     27.613196619
C       13.099956697      9.381153884     22.897639023
C        8.528556220      3.058723655     20.377264277
C       13.787004680      2.481428531     23.132997577
C        1.817698724      6.678016229     38.051338225
C        3.314373425      6.530785903     32.562046852
C        1.913579510      5.489012680     38.781554961
C       -0.677680079      7.707737036     33.195181965
C        1.216263168      6.697081278     36.793170474
C        3.696854819      5.308452862     31.988375100
C       -1.036170078      4.471156475     34.374634291
C        0.697136295      5.539329937     36.188488482
C        2.196921587      6.600217671     33.400569930
C       -1.228633673      3.976667558     33.070970900
C       -2.176077448      2.992482554     32.782775679
C       -1.332366350      8.927693766     32.989640576
C        1.829775636      4.259252092     33.147829978
C       -2.081646678      9.517228222     34.008307311
C        1.396723216      5.481798003     33.696550231
C       -3.005315418      2.486751800     33.783255016
C        0.833473450      4.347236257     36.918986396
C       -0.699593032      7.045795634     34.436424150
C        1.412931274      4.325821253     38.197131876
C       -2.166941136      8.849688667     35.231712984
C       -1.902544708      3.972543777     35.365139497
C       -2.867122536      2.998334853     35.073952975
C        2.940691323      4.168274376     32.296751348
C       -1.484390251      7.643504583     35.443782174
C       -2.254787971      2.412342465     31.402995999
C        4.037671108      7.818642991     32.253856462
C        2.300057192      7.962274541     38.651965589
C        3.316888513      2.799895004     31.771872698
C       -1.232507056      9.586794615     31.645096368
C       -2.992514518      9.430171130     36.346113606
C        1.528065962      3.012072117     38.914735972
C       -3.743138953      2.464211885     36.166658264
B       10.808795318      3.379746189     14.908749171
B        3.754121260      3.420209669      4.848706990
B        2.399776200     12.459566000     14.883067216
B       12.248082245     12.451743862      4.890254276
B        1.542294972     14.680230353     24.657495026
B        8.583132218     14.687754375     34.662969684
B        9.987027350      5.636606599     24.647624712
B        0.082775552      5.619908462     34.676692649
H       12.739030008     16.385682550     13.058683404
H       12.059091460     17.562782808     15.177173676
H       10.990356982     16.261232717     17.036300001
H       10.209267666      9.246216451     17.729386512
H       11.730067923      9.258114263     18.630032434
H       11.747999987      9.549119704     16.877356303
H        9.828264807      9.364096639     14.733986899
H       11.300112277      9.182907564     13.714886170
H        8.157893506     13.849071974     15.465577647
H        6.725488311     12.799660922     15.486169703
H        8.184910696     12.295271789     14.592416012
H       14.535893452     12.891389214     14.192797914
H       15.592490524     11.495142294     13.933794486
H       13.994080403     11.266848811     14.689496064
H       12.779435987     11.649702368      9.500269749
H       12.412543279     13.367817574      9.807000477
H       11.281365161     12.363141134      8.878866985
H       13.363373416      9.500951728     12.889996741
H       15.019171610      9.707255514     12.313265178
H       13.681317908      9.849683556     11.169524411
H       10.099691459     10.409546089      9.984069514
H       10.076640182     10.239070030     11.745747334
H       11.526299629      9.782468741     10.815395834
H       14.559260030     12.123692784     10.451569768
H       15.866293691     12.107622481     11.643761541
H       14.711447882     13.451174183     11.620835944
H        9.479404378     10.939347597     19.565908483
H       10.261964131     12.536705671     19.684563304
H       11.109051658     11.084008372     20.240829441
H        8.158003550     10.058147242     15.938141897
H        6.688509655     10.658186271     16.706546031
H        8.029101955     10.104325022     17.717804626
H        7.969407076     12.347597466     18.949115637
H        6.710520238     13.004233970     17.899193659
H        8.247112239     13.871619587     18.066085882
H       10.265863000     13.959565241     11.150117241
H        9.453283917     12.692945090     12.110625791
H        9.289354325     12.718097028     10.336944536
H       13.128698751     11.311319385     18.801947234
H       12.503793714     12.919217354     18.361816742
H       12.978549208     11.762826169     17.091505528
H        1.900598329     16.389696388      6.719419645
H        2.587949628     17.569117012      4.603591669
H        3.643949553     16.270967014      2.738703185
H        4.380351823      9.260896390      2.001915732
H        2.863141714      9.304037555      1.096584125
H        2.843849338      9.577950399      2.852226089
H        4.720909003      9.336497718      4.953180799
H        3.302096114      9.186159385      6.047301682
H        6.464930666     13.850331960      4.299152234
H        7.887391174     12.790443222      4.298903550
H        6.416334226     12.300971302      5.181490098
H        0.083120169     12.869505111      5.562149627
H       -0.978246828     11.481989555      5.841443153
H        0.618951234     11.237269337      5.085912426
H        1.849089334     11.638113747     10.255948956
H        2.228465152     13.354997485      9.956911086
H        3.354066308     12.335928376     10.876347950
H        1.251213112      9.493494599      6.911239212
H       -0.404462406      9.711798720      7.482540210
H        0.931937208      9.867153776      8.626196771
H        4.529124888     10.390311438      9.759485731
H        4.544778559     10.225525064      7.997011824
H        3.098714141      9.767409963      8.932338022
H        0.065421828     12.153464562      9.313218225
H       -1.246157157     12.121159694      8.125641622
H       -0.091075362     13.463622881      8.125031507
H        5.145785539     10.951745034      0.191821775
H        4.401921646     12.567562397      0.088099254
H        3.526430845     11.143854412     -0.496278736
H        6.451331049     10.063913176      3.864112816
H        7.921759936     10.641113596      3.076817327
H        6.571293749     10.081379381      2.082273987
H        6.680354017     12.323364459      0.827691199
H        7.927167881     12.984735407      1.889562651
H        6.395795076     13.855103434      1.696548023
H        4.365997639     13.943462257      8.607241481
H        5.166204845     12.681018759      7.631967539
H        5.346222856     12.692741933      9.402895371
H        1.498378194     11.368713969      0.928625311
H        2.136886832     12.966285649      1.384720353
H        1.639172599     11.807554620      2.643554826
H        4.242886996      7.312698000     12.999383138
H        3.551921042      8.539397305     15.095780232
H        2.502437661      7.242257714     16.978999840
H        1.888216860      0.306701178     17.933827967
H        3.257901845      0.438862011     19.045514548
H        3.531286122      0.590949868     17.308670692
H        3.973625134     -1.170793154     14.840219722
H       -0.209219657      4.726405501     15.395586559
H       -1.592409437      3.614097262     15.351554579
H       -0.056777426      3.165102915     14.553052697
H        6.288744045      3.741148381     14.062517857
H        7.279694296      2.330400415     13.649548974
H        5.721720863      2.137460390     14.511767514
H        4.201737965      2.651996834      9.513747287
H        3.807386075      4.352645979      9.876833362
H        2.658803708      3.337269334      8.982695250
H        4.878336022      0.467211049     12.331164206
H        6.598216561      0.703854090     11.970109259
H        5.358180306      1.069690124     10.763831884
H        1.552699390      1.348241106     10.106670776
H        1.616692333      1.156440027     11.863950228
H        3.022070947      0.720638987     10.854500926
H        6.004397220      3.372330004     10.332578760
H        7.391244464      3.251951662     11.424431379
H        6.209898348      4.552392557     11.638885939
H        1.004508837      2.059237585     19.655059966
H        1.649643978      3.717032317     19.658793977
H        2.576045758      2.402023146     20.397966242
H       -0.109035304      0.954172221     15.926549018
H       -1.628411811      1.510329286     16.635052997
H       -0.309350535      1.017074442     17.701425982
H       -0.569115386      3.267983697     18.877981918
H       -1.739297115      3.913612835     17.726000192
H       -0.224221376      4.786518177     18.007224014
H        1.739921418      4.871708139     11.338231353
H        0.997307024      3.576545076     12.312227047
H        0.739473453      3.636427899     10.546040248
H        4.668881143      2.535183515     19.054568536
H        4.012372252      4.087947015     18.481622677
H        4.581076289      2.883461311     17.307570217
H       10.344839324      7.332217601      6.752343105
H       11.038408137      8.538041623      4.654471857
H       12.091729235      7.262394821      2.771036482
H       12.868670327      0.244968171      1.990182719
H       11.343888016      0.267208358      1.096377877
H       11.334987259      0.544809103      2.851961860
H       13.232734370      0.327302451      4.962028231
H       11.793519666      0.144953977      6.025742385
H       14.901310196      4.854411456      4.293417187
H       16.334702477      3.808922246      4.285704438
H       14.870756884      3.300986411      5.168974373
H        8.539541098      3.846634040      5.540269595
H        7.480217821      2.449869136      5.777893096
H        9.085966685      2.227175837      5.033010980
H       10.261497133      2.580651016     10.251550881
H       10.626808292      4.298653213      9.940894839
H       11.755879101      3.299602981     10.877470636
H        9.691320932      0.442103854      6.822673668
H        8.033744536      0.650925691      7.395629014
H        9.368923478      0.779796247      8.544362349
H       12.948409151      1.339513059      9.778728676
H       12.964774278      1.160031746      8.018260043
H       11.515127263      0.713760631      8.954384081
H        8.491620689      3.055559486      9.272567762
H        7.189711583      3.042011570      8.075312819
H        8.340324210      4.387660361      8.108128522
H       13.609659738      1.941873731      0.180425824
H       12.833602249      3.542060169      0.061695083
H       11.983087972      2.094320692     -0.502590174
H       14.917613301      1.066173159      3.832819103
H       16.387601339      1.667025767      3.065885424
H       15.052114643      1.102726868      2.052616820
H       15.126533592      3.342282839      0.814922933
H       16.360890222      4.025579067      1.878313862
H       14.815164755      4.867641263      1.686622601
H       12.791797258      4.886137700      8.614542291
H       13.610379091      3.615656229      7.664924293
H       13.755575638      3.642918672      9.439904032
H        9.957978517      2.321861586      0.920620459
H       10.580550420      3.924999958      1.379685489
H       10.095889282      2.758707361      2.636372851
H       -0.334891124      1.681556474     26.484397510
H        0.365025445      0.505161641     24.371791749
H        1.402795390      1.812704177     22.501302748
H        2.066897703      8.853072459     21.833293201
H        0.545304642      8.819686540     20.934069143
H        0.537878556      8.494921764     22.682062449
H        2.496423768      8.726633509     24.766016067
H        1.055623970      8.891631339     25.830344420
H        4.204495377      4.231064797     24.019473849
H        5.623835938      5.295360896     24.011034140
H        4.160877390      5.774007660     24.912491693
H       -2.173965509      5.159490820     25.325719842
H       -3.243881263      6.545598696     25.577525073
H       -1.644436786      6.787267342     24.826310435
H       -0.444746242      6.434667091     30.018453529
H       -0.073674372      4.715794361     29.719767768
H        1.052226353      5.725833439     30.647722919
H       -1.042682311      8.562639293     26.614117115
H       -2.692831741      8.342053229     27.202547497
H       -1.346389782      8.218622204     28.338120517
H        2.232861531      7.677375421     29.545830371
H        2.267284779      7.842140800     27.783089842
H        0.811080876      8.299645179     28.702499915
H       -2.217689762      5.941276592     29.064972017
H       -3.519602890      5.934136152     27.866562574
H       -2.350173720      4.604868686     27.902681114
H        2.848535955      7.226549528     19.975905649
H        2.103974180      5.618589175     19.801752224
H        1.226185391      7.068366897     19.288778120
H        4.172441519      8.025637106     23.592145806
H        5.641013674      7.446869057     22.806752322
H        4.289240300      8.002753152     21.811429512
H        4.362933029      5.774529448     20.555400650
H        5.628007088      5.110328231     21.595012419
H        4.094714632      4.240081127     21.422492908
H        2.079816154      4.122991845     28.384240438
H        2.889657971      5.387076671     27.419686093
H        3.053608035      5.369255523     29.192919858
H       -0.793762277      6.735163422     20.708933419
H       -0.128876513      5.136095820     21.119896679
H       -0.640726415      6.253180741     22.410756306
H       10.405474228      1.680680006     32.785778365
H        9.681417307      0.499169011     34.886919231
H        8.661340536      1.808774604     36.765945437
H        7.954107805      8.835558838     37.484296521
H        9.481003772      8.820586114     38.374777058
H        9.485127816      8.524770594     36.622030520
H        7.551583708      8.710506214     34.499944021
H        8.983674115      8.887386316     33.426673242
H        5.896462731      4.232374020     35.220672077
H        4.459964609      5.272817362     35.252239932
H        5.912636445      5.790718102     34.355071817
H       12.270117874      5.205457058     33.949051754
H       13.314027322      6.610720504     33.692020350
H       11.710309671      6.825201033     34.442578135
H       10.512075618      6.395202562     29.247486699
H       10.145434602      4.680159706     29.571688569
H        9.015311682      5.674089784     28.631608501
H       11.077612602      8.586008366     32.639782295
H       12.734140899      8.387806173     32.060452467
H       11.395147971      8.235197425     30.919608496
H        7.821664133      7.629734415     29.711643589
H        7.800016322      7.823756243     31.471367883
H        9.246090966      8.275150983     30.533757795
H       12.293040867      5.961274422     30.208190023
H       13.598734661      5.993614347     31.402012396
H       12.456252271      4.640105500     31.383954601
H        7.219798271      7.149091085     39.319151006
H        7.996368386      5.549566407     39.440035117
H        8.849052523      6.999472312     39.994589192
H        5.886968379      8.022670905     35.710417237
H        4.420079935      7.412958348     36.474842083
H        5.758639942      7.967094939     37.489888490
H        5.706381225      5.725748502     38.711494934
H        4.451698537      5.061505432     37.659176276
H        5.991834370      4.203324118     37.826605746
H        8.001796991      4.097268425     30.920009134
H        7.182540284      5.372309362     31.863223093
H        7.023615306      5.324419908     30.089633323
H       10.867820065      6.763833842     38.557618049
H       10.238957469      5.157804183     38.117330405
H       10.717247966      6.311949632     36.846837165
H        8.026754559     10.753586943     26.483743015
H        8.692106440      9.556996211     24.371604332
H        9.784798328     10.828157267     22.507330375
H       10.626564239     17.839583752     21.798884351
H        9.112971264     17.840229566     20.886482834
H        9.080384182     17.543906435     22.638675716
H       10.985514708     17.745961182     24.725528525
H        9.571036612     17.922513151     25.821935885
H       12.645268868     13.214460093     24.049656350
H       14.086954438     14.248258385     24.033988655
H       12.632084875     14.767858198     24.925517741
H        6.276340507     14.252289287     25.328283403
H        5.228127072     15.653850001     25.588228199
H        6.829028604     15.874183280     24.834179446
H        8.037703840     15.488310519     30.024125128
H        8.377789878     13.765874186     29.709444651
H        9.524128086     14.748696195     30.643083367
H        7.468052861     17.632260665     26.638153342
H        5.810939689     17.436138524     27.214664969
H        7.147766279     17.282691140     28.357779564
H       10.728581804     16.698311474     29.549692698
H       10.758780221     16.874324787     27.788377683
H        9.310879128     17.342642588     28.715519564
H        6.257320660     15.008558469     29.070437947
H        4.950276110     15.037373043     27.877995674
H        6.095267637     13.686279157     27.894941999
H       11.349590193     16.144611275     19.953961074
H       10.558988969     14.551311850     19.833845984
H        9.719328691     16.007973656     19.277693205
H       12.690270178     17.001789703     23.595145051
H       14.148668029     16.391571393     22.812765532
H       12.808604553     16.969551610     21.813746091
H       12.854537409     14.725879121     20.569274440
H       14.106824763     14.055839973     21.619757467
H       12.564717650     13.200410715     21.448162664
H       10.528491968     13.152976004     28.369419428
H       11.356225265     14.413590900     27.415768692
H       11.515859317     14.380561675     29.189293654
H        7.697044508     15.789442009     20.714096119
H        8.314268029     14.179360203     21.156127546
H        7.844757581     15.339037745     22.425352680
H        2.025181594     10.745551623     32.773973696
H        1.334119702      9.542088692     34.872667923
H        0.273568011     10.816953136     36.752646144
H       -0.527970751     17.831349729     37.503248624
H        0.967119790     17.812603848     38.445492127
H        1.032529016     17.528723327     36.692223082
H       -0.826533628     17.768127235     34.588103751
H        0.598695986     17.934249970     33.503656890
H       -2.523132607     13.226607287     35.180218898
H       -3.962804389     14.262594957     35.185235288
H       -2.492995296     14.790076005     34.322819639
H        3.826531001     14.256206076     33.981475676
H        4.897053574     15.638028378     33.708298716
H        3.298014169     15.890910552     34.456945882
H        2.083416096     15.491760364     29.278405162
H        1.712880993     13.774230751     29.584768954
H        0.584325279     14.780457178     28.655145642
H        2.677131692     17.635706123     32.634020410
H        4.334603457     17.417244449     32.066852180
H        3.000538128     17.266167273     30.919773894
H       -0.599357414     16.738073911     29.762996475
H       -0.619198282     16.904276489     31.525472555
H        0.829244570     17.361972722     30.594479434
H        3.862070083     14.966082702     30.231096787
H        5.173282443     15.013946848     31.418919004
H        4.026891355     13.664072198     31.428075417
H       -1.307196699     16.148522366     39.314757604
H       -0.548087458     14.541431804     39.446580772
H        0.303167351     15.979188932     40.031273321
H       -2.553101798     17.012156809     35.686036244
H       -4.035686511     16.397742565     36.416926187
H       -2.720296193     16.951388466     37.462141581
H       -2.793359260     14.694599108     38.672723215
H       -4.022439816     14.035554027     37.589086128
H       -2.482729659     13.181013493     37.780648691
H       -0.435886586     13.185002563     30.933521635
H       -1.249111257     14.457380024     31.884605280
H       -1.407357275     14.423406218     30.110370898
H        2.357504591     15.759032236     38.645379641
H        1.742523152     14.153328506     38.183932553
H        2.250238819     15.312344089     36.929699713
H       13.087034519      3.543603509     20.018646689
H       10.614245491      1.685082957     12.638635276
H       11.799769816      1.350599570     16.557415493
H       15.345555973      3.782049296     11.641645776
H       12.647797033      1.385094189     13.981126404
H       10.122135170      4.681462113     12.437164140
H       12.045301824      5.631520367     13.689948540
H        8.080935371     -1.454457902     14.130116610
H        6.936674705      7.252664008     13.753085863
H       11.241873040      5.611064734     16.722749030
H        8.920917338      4.677866382     16.570525964
H        9.111740463      1.882315618     16.661185055
H        1.517468483      3.574947163     -0.273104688
H        3.964035729      1.757046514      7.155446397
H        2.690248579      1.410363526      3.246695469
H       -0.702890715      3.788143128      8.220309640
H        1.938117474      1.433817919      5.777449206
H        4.450386028      4.722017380      7.278488179
H        2.523309632      5.680196165      6.095949784
H        6.463865685     -1.412698879      5.670135602
H        7.602317402      7.319954574      5.941736533
H        3.379837096      5.645591009      3.014797778
H        5.663942680      4.681858421      3.149944900
H        5.403772124      1.880706114      3.103508297
H        4.593230452     12.600873331     20.007937567
H        2.217923174     10.710682806     12.598336105
H        3.411184639     10.430789606     16.501715568
H        6.839187201     12.889047372     11.515294676
H        4.243094725     10.502635578     13.975544225
H        1.677397254     13.683456805     12.446385185
H        3.547882009     14.722315996     13.596680762
H       -0.317026264      7.621521030     14.192203197
H       -1.425337307     16.345241364     13.760485550
H        2.788143898     14.682676518     16.705917124
H        0.522564231     13.757624782     16.592140124
H        0.737697648     11.010566385     16.625896962
H       10.081226643     12.574084482     -0.251475219
H       12.469336940     10.759753101      7.181055504
H       11.240777101     10.418033777      3.275192002
H        7.752931786     12.835892305      8.195213564
H       10.432393132     10.463919097      5.816236693
H       12.940287818     13.748974149      7.337350488
H       11.016634880     14.712025288      6.118618983
H       14.948916484      7.611720459      5.621115711
H       16.111656528     16.320725881      5.996483736
H       11.855184525     14.670740089      3.063839288
H       14.134713336     13.712607076      3.204123684
H       13.891036571     10.955173416      3.126058230
H       -0.605972972     14.524849477     19.509945831
H        1.734471770     16.365392476     26.962136708
H        0.499615234     16.713203491     23.033343078
H       -2.957805652     14.218550529     27.947533793
H       -0.306962107     16.628574231     25.567520117
H        2.275529478     13.421683464     27.104008325
H        0.351270106     12.394675809     25.891677720
H        4.271906151     19.489179795     25.450916352
H        5.342838257     10.736074096     25.743877440
H        1.173114564     12.467977873     22.841027129
H        3.404101125     13.372576525     22.952799963
H        3.177899030     16.194803944     22.909922990
H       10.791834768     14.505551101     39.786485769
H        8.393809691     16.359216462     32.360551219
H        9.639983206     16.702570484     36.282671413
H       13.059298428     14.297972888     31.312657966
H       10.434426905     16.674629943     33.754963505
H        7.941464425     13.344352101     32.222784389
H        9.814685533     12.436194626     33.436201529
H        5.864462563     19.498912736     33.856539540
H        4.762160439     10.774545944     33.540092016
H        8.922866788     12.465729365     36.490453316
H        6.642778820     13.452217887     36.327675934
H        6.933271778     16.201200850     36.406607911
H        7.705635767      5.531377408     19.546090065
H       10.184982802      7.349693708     26.928840742
H        8.985307571      7.681047508     23.037237963
H        5.447753632      5.218175497     27.912135256
H        8.135835495      7.609635535     25.554676954
H       10.686645541      4.357673071     27.081065914
H        8.771373129      3.373622548     25.901725063
H       12.706119106     10.468851055     25.380107503
H       13.825636599      1.734279138     25.765639907
H        9.538674543      3.424605402     22.823937588
H       11.864675189      4.326942096     22.942619929
H       11.661086995      7.116207288     22.891686072
H        2.362757129      5.473682880     39.770408259
H       -0.107768823      7.282457908     32.371090387
H        1.145182918      7.647650558     36.270721107
H        4.554832919      5.245959826     31.324528147
H        1.927134550      7.570952321     33.813278829
H       -0.616371416      4.357598892     32.256216765
H        1.273915919      3.348531522     33.367244869
H       -2.581372395     10.466878258     33.853400963
H       -3.733266489      1.714745561     33.562074905
H        0.469029726      3.411240010     36.498547042
H       -1.820869083      4.338651008     36.388469902
H       -1.559917368      7.165763262     36.421244923
C        2.635304895      0.559857856     14.589819354
H        2.287996156      0.145963868     13.634347115
H        2.012814835      0.103190536     15.367842866
H        4.448446942      0.195922457     15.672154191
H        4.663073494      0.115962555     14.044366624

1108
TS(I+-II+) E = -8686.45928482811 a.u (i = -993.9 cm-1)
Ir      11.079987937     11.715922543     14.562553138
Ir       3.530377103     11.716761234      5.205730825
Ir       2.683917596      2.616722111     14.640552137
Ir      11.978151227      2.677648356      5.191498642
Ir       1.265876909      6.365145100     24.973866448
Ir       8.812703025      6.364403028     34.313936417
Ir       9.736936606     15.392507166     24.958331441
Ir       0.390025895     15.402500908     34.341406266
P       12.170436199     12.115357303     12.594304777
P       10.172310746     12.024589350     16.645155748
P        2.446178500     12.115994722      7.177398656
P        4.442719438     12.024714350      3.125564945
P        3.724344327      2.989094928     12.638378663
P        1.748362342      3.002962399     16.685931964
P       10.882363090      3.054271826      7.160901618
P       12.886238002      3.009571384      3.111502316
P        0.171820729      5.959921097     26.936926348
P        2.169105476      6.064421852     22.885779582
P        9.900977828      5.961040931     32.345149655
P        7.912822836      6.060266489     36.402253748
P        8.641447072     15.018036184     26.929546811
P       10.641636748     15.064401583     22.877004191
P        1.478859219     15.026144198     32.367174011
P       -0.537136253     15.065713786     36.410381569
F       13.137388038      0.071161564     18.003465184
F        8.776844782      5.728830105     10.609015544
F        6.330965739      7.658201321     16.035961135
F       14.167950450      1.265197306     19.543382578
F       10.792668225     -0.446808205     11.415466672
F       13.035221540      6.707590399     11.421014173
F       14.464464298      7.065645880     13.093171014
F        7.220135057      7.138639971     11.274670766
F        9.259876118     -1.936669938     11.935301954
F       12.141885562      0.521975457     19.905293166
F       15.586746029      1.338838856     11.341726405
F        8.664739358     -0.070126148     10.974760586
F       15.124933802      6.171156438     11.195338416
F       13.942147593      0.151540732     12.221351994
F        9.321205010      7.670572751     11.488233711
F       15.628023073      0.816576622     13.469474070
F        7.763971662      6.773069230     17.485286505
F        6.036835240      5.587434169     16.761365359
F        7.139731842     -1.550760782     16.258973885
F        8.381221925     -0.523574304     17.778392749
F        6.642750622      0.510414306     16.970483521
F       11.103839703      6.700714204     19.108404333
F       12.637862982      5.879647479     20.483475583
F       13.216723241      6.845788987     18.588668200
F        1.489020033      0.070937830      1.758632342
F        5.930471001      5.656159109      9.076385723
F        8.376057445      7.582994458      3.661494953
F        0.318039303      1.196394707      0.291068584
F        3.872017133     -0.294041000      8.491342820
F        1.574685551      6.775460708      8.412407502
F        0.148269896      7.068996051      6.737285696
F        7.337916297      7.215695972      8.347432831
F        5.168257497     -1.917946459      7.830605079
F        2.409592478      0.666777861     -0.146605942
F       -1.164072033      1.415923644      8.277540631
F        6.029023834     -0.083657244      8.775510710
F       -0.505112472      6.173830917      8.639219306
F        0.597557087      0.222221922      7.758928016
F        5.160734824      7.591016140      8.413787177
F       -0.856358087      0.742631971      6.213558428
F        6.837806331      6.922803555      2.261490497
F        8.400843195      5.510303825      2.856106649
F        7.547399505     -1.479163917      3.509479685
F        6.098799940     -0.669149581      2.054169218
F        7.778820932      0.585493924      2.711463885
F        3.426179671      6.845836339      0.804744031
F        2.269965864      5.879392185     -0.797506746
F        1.232195380      6.768561652      0.948051880
F        4.771979899      9.150553855     18.000313433
F        0.266594804     14.659409001     10.614956892
F       -2.048727669     16.747736266     16.029296661
F        5.772639175     10.407719061     19.539924220
F        2.277599437      8.555245470     11.416292389
F        4.538978267     15.850974668     11.350200576
F        5.962980849     16.145375945     13.024070405
F       -1.301514800     16.005737507     11.342785562
F        0.743257155      7.073536101     12.008441994
F        3.714878541      9.603652668     19.839870328
F        7.279482272     10.491254749     11.409496704
F        0.140830067      8.935147280     11.044726735
F        6.620111615     15.253622423     11.120235082
F        5.579009023      9.238279128     12.071308844
F        0.808944124     16.665659759     11.344113138
F        7.119822474      9.824616679     13.484177710
F       -0.812516834     15.773179747     17.557697966
F       -2.463264284     14.660963546     16.614671212
F       -1.115067992      7.512685337     16.543441683
F       -0.002941820      8.923199229     17.858923049
F       -1.870373386      9.531952367     16.904222337
F        2.831513859     15.926669445     18.884571266
F        3.768493879     14.814496544     20.557605885
F        5.008405149     15.700575044     18.956561017
F        9.932456832      9.079715759      1.762378106
F       14.289964961     14.736703828      9.147747442
F       16.740072546     16.676240617      3.728968222
F        8.820267167     10.343663916      0.358577893
F       12.337162615      8.626074732      8.416844395
F       10.026359140     15.852715874      8.348817876
F        8.582149293     16.078983894      6.726717926
F       15.911279647     16.073538941      8.485933020
F       13.810044692      7.086251916      7.762439858
F       10.849049887      9.603721536     -0.146386821
F        7.405724939     10.491131781      8.421720512
F       14.474958752      8.929064721      8.783531406
F        7.947691299     15.181771054      8.636029216
F        9.163921054      9.301193981      7.829565610
F       13.820989438     16.740033779      8.344081753
F        7.574530216      9.747766467      6.365505531
F       15.287341080     15.855710884      2.271371935
F       16.979189240     14.650722271      2.928253020
F       15.795791546      7.446106627      3.364883585
F       14.548976813      8.630513963      1.976288847
F       16.352584414      9.524045532      2.852695937
F       11.939111028     15.848263280      0.734837756
F       10.638084584     14.880457783     -0.743363380
F        9.739332630     15.777656878      1.029149496
F       -0.841853752     18.002865830     21.507910666
F        3.586117847     12.353668219     28.911234283
F        5.834256967     10.275918921     23.416176035
F       -1.854131813     16.748649395     19.983512100
F        1.688364622     18.528407876     28.252006109
F       -0.589644719     11.161536836     27.962391760
F       -2.189911220     11.011322043     26.486051482
F        5.130124367     10.940031421     28.244497967
F        3.113483969     20.027518753     27.519561448
F        0.205621113     17.486717623     19.626477242
F       -3.359193472     16.596835355     28.107527405
F        3.842168691     18.230019853     28.546264925
F       -2.622853831     11.834868261     28.471391793
F       -1.595329793     17.788120571     27.523647538
F        2.988392419     10.419154982     28.034633384
F       -3.126743680     17.337087540     26.048656232
F        4.591025125     11.381324354     21.959689084
F        6.333349121     12.354766434     22.834993265
F        5.215569631     19.637326155     23.268721051
F        3.905526959     18.607860560     21.810000160
F        5.650233900     17.563797791     22.614942515
F        1.320573440     11.312132771     20.492985557
F        0.004395490     12.278175611     19.019232821
F       -0.842029542     11.306760937     20.789986550
F       11.092888121     17.938092925     37.754805273
F        6.517168888     12.276062009     30.377305281
F        4.067804281     10.426554998     35.791359692
F       12.035763735     16.672220813     39.302760606
F        8.471639389     18.531357681     31.039476847
F       10.694190464     11.236484346     31.320062916
F       12.294608666     11.082650386     32.796389151
F        5.021680389     10.863009373     31.173340118
F        6.991260779     20.014193788     31.758377693
F       10.030181615     17.560091305     39.603165410
F       13.459758344     16.740765649     31.179771522
F        6.333111293     18.160145707     30.739478845
F       12.727976213     11.908050757     30.809076175
F       11.695528573     17.862756215     31.839936544
F        7.177783555     10.354713378     31.250257177
F       13.282443458     17.338749428     33.294102798
F        5.450065175     11.308596796     37.257348433
F        3.770568194     12.500572248     36.518193408
F        5.078176512     19.727637897     36.151980593
F        6.186509830     18.452409515     37.545208977
F        4.332244498     17.711227433     36.594335513
F        8.846394509     11.307654226     38.857964637
F       10.243848504     12.208103312     40.265464814
F       11.011531915     11.308041368     38.421508482
F        7.597971349      9.007317545     21.522076414
F       12.030418936      3.352631650     28.910330857
F       14.477375836      1.350350129     23.488583909
F        6.578016702      7.812959969     19.979322323
F       10.083446738      9.530261804     28.173623151
F        7.824952161      2.303721183     28.180906597
F        6.463340000      1.935292159     26.497506098
F       13.572827483      1.934196151     28.245100663
F       11.619579913     11.005273607     27.520037389
F        8.654673306      8.483730666     19.683912409
F        5.022646892      7.590489460     28.038167011
F       12.213007046      9.152339774     28.543566508
F        5.696893255      2.828487261     28.384365963
F        6.783027758      8.784674055     27.448438727
F       11.422917919      1.412460781     28.103622975
F        5.256372672      8.261528928     25.972734878
F       13.029825920      2.157880117     22.032919999
F       14.708882558      3.415466539     22.691898985
F       13.538702533     10.650405628     23.130394168
F       12.359029742      9.447131855     21.735464884
F       14.218697994      8.631588463     22.615388668
F        9.698129586      2.372326399     20.493834115
F        8.302066406      3.201942537     19.029624796
F        7.534219747      2.233901593     20.857706534
F        2.514870681      8.929305336     37.696801920
F       -1.934225653      3.342997230     30.447319769
F       -4.518001675      1.410939149     35.787970630
F        3.449566753      7.811764173     39.369954704
F        0.024957997      9.452681804     31.103884379
F        2.259385090      2.091928242     31.249211884
F        3.783470078      2.007705848     32.795724275
F       -3.495074572      1.934256337     31.104209361
F       -1.513592648     10.927923046     31.687576731
F        1.380585013      8.488134892     39.525358557
F        5.009473189      7.662537041     31.322222704
F       -2.104822258      9.009557108     30.739705949
F        4.283265692      2.830471374     30.813460368
F        3.184000251      8.780423565     31.763809677
F       -1.392880540      1.345700715     31.249537365
F        4.621856669      8.400675351     33.368618252
F       -2.999218813      2.015725303     37.248812258
F       -4.612858972      3.421782501     36.669022823
F       -3.561028794     10.632406657     36.010483761
F       -2.243501406      9.673424361     37.475668192
F       -3.991265948      8.567413569     36.737898290
F        0.425020913      2.229213146     38.713133314
F        1.658635033      3.131394694     40.268584674
F        2.629715845      2.303093236     38.494093257
O       12.406898418     13.828803069     12.660633743
O       10.514737293     13.695150251     16.915404780
O        2.215428505     13.830522235      7.105889746
O        4.110050762     13.697009325      2.852049700
O        3.969512813      4.692081605     12.668239695
O        2.068945873      4.684787332     16.911603127
O       10.656712260      4.764563820      7.105588213
O       12.550147638      4.685554522      2.851435730
O       -0.046664023      4.246852848     26.866780304
O        1.843875820      4.389822549     22.612525182
O       10.145720631      4.250044506     32.419918664
O        8.253129641      4.389343343     36.674165802
O        8.396262107     13.311651288     26.864579482
O       10.289979406     13.393074840     22.611613364
O        1.706734824     13.316545243     32.419390730
O       -0.188376696     13.393769259     36.671823041
N       11.456950861     13.771290164     14.787936439
N        3.163973046     13.773470740      4.979054106
N        3.055483056      4.680621560     14.807196946
N       11.608023886      4.737979767      4.981102306
N        0.900908341      4.308097789     24.740764298
N        9.190497148      4.309426204     34.544378184
N        9.345852876     13.337381110     24.739594493
N        0.755594211     13.341206254     34.544296463
C       12.048527506     14.485057517     13.783877199
C       12.277221960     15.854087969     13.886557818
C       11.887505880     16.492600437     15.063329653
C       11.088174231     14.420489069     15.932259588
C       13.962700338     11.571705618     12.511197585
C       11.288668153     15.786669269     16.106460878
C       11.198300425     11.967562841     10.999343749
C       11.166010527      9.735129701     17.806656730
C       10.689628431      9.885235355     14.321633486
C        7.822426208     12.815701391     15.498597287
C       14.537197795     11.819507926     13.924956912
C       11.975092481     12.358567530      9.733423466
C       11.069354015     11.249043116     18.100225732
C       13.978286479     10.064740782     12.204110156
C       10.699807417     10.510329666     10.899428609
C       14.803916424     12.353619016     11.489887782
C       10.413889394     11.476806917     19.472124623
C        7.768515833     10.652989806     16.795679516
C        7.792099769     12.889649792     18.005325888
C        8.298107121     12.099276630     16.784157620
C        9.981157004     12.903001325     11.174123782
C       12.493207956     11.851327134     18.088003277
C        2.575600328     14.488177220      5.985050700
C        2.352654840     15.859127023      5.886085151
C        2.742538597     16.495841801      4.708244944
C        3.534870266     14.422455822      3.834466542
C        0.651525237     11.578494916      7.267133638
C        3.334582476     15.788716475      3.661953345
C        3.418819547     11.969029357      8.774257938
C        3.421548753      9.756912343      1.948260978
C        3.901175059      9.880552738      5.439969196
C        6.792342774     12.803061100      4.283154870
C        0.080046219     11.801489402      5.848021616
C        2.644040691     12.371805905     10.037799235
C        3.541619343     11.269480346      1.664623242
C        0.631281503     10.077414764      7.601841900
C        3.910689712     10.509841209      8.885296495
C       -0.189584476     12.380160738      8.273154664
C        4.208705563     11.498238568      0.298872069
C        6.831924065     10.627784641      3.008497468
C        6.844555977     12.854266925      1.776369924
C        6.318985522     12.080778466      2.999930889
C        4.641251722     12.896377112      8.594541645
C        2.125122257     11.889802697      1.673618931
C        3.615981239      5.378656018     13.777913112
C        3.825578012      6.754809942     13.828663673
C        3.435506502      7.432633174     14.983016303
C        2.664595566      5.374511230     15.914726839
C        5.521724290      2.486267989     12.400041435
C        2.845500991      6.749311778     16.044735867
C        2.683435465      2.866518650     11.074837390
C        2.674818166      0.844544008     18.202789883
N        3.841721201      0.166938374     15.097137889
C       -0.520026503      3.696818110     15.362877052
C        6.207076959      2.682182830     13.771932278
C        3.410534992      3.273578383      9.783255083
C        2.537017812      2.378696740     18.280769786
C        5.542661053      1.006781161     11.983986166
C        2.163262000      1.418805832     10.972654669
C        6.290210064      3.340952779     11.375870214
C        1.751433553      2.745046148     19.550417584
C       -0.661777780      1.627506050     16.794514337
C       -0.746828758      3.941187965     17.841574178
C       -0.134893062      3.073527061     16.725479363
C        1.483159072      3.811469929     11.305303797
C        3.951083433      3.000665593     18.338383753
C       11.018344853      5.438797022      5.995036622
C       10.794750785      6.810729825      5.913530727
C       11.186330826      7.461924220      4.744126865
C       11.977010219      5.399618158      3.843806554
C        9.083211272      2.525741690      7.226012232
C       11.777890275      6.768074942      3.688411352
C       11.837068058      2.896105528      8.768869950
C       11.882258964      0.730927206      1.936161689
C       12.361817857      0.844134007      5.419175779
C       15.229395461      3.795778495      4.271326777
C        8.523424480      2.769853916      5.805684127
C       11.053456254      3.300740760     10.027110310
C       11.988435455      2.245408406      1.650600290
C        9.051205785      1.021183307      7.542234732
C       12.318969351      1.434096989      8.880368720
C        8.238284389      3.321806448      8.233447169
C       12.648949629      2.471919807      0.280950329
C       15.281425895      1.628036337      2.983730868
C       15.274566691      3.861680415      1.763661730
C       14.759745336      3.077361530      2.984588578
C       13.066054957      3.818378508      8.604128061
C       10.567784730      2.855405190      1.662428917
C        0.318497305      3.589936232     25.747419694
C        0.106822411      2.216962384     25.652293292
C        0.502945802      1.580896392     24.476455205
C        1.275142540      3.660910195     23.596885068
C       -1.627253067      6.482515946     27.010021965
C        1.087856990      2.291725297     23.428571130
C        1.129832717      6.112727286     28.540623804
C        1.116143532      8.353057032     21.782276612
C        1.653848921      8.194317668     25.227603450
C        4.524905209      5.275277482     24.017387782
C       -2.191492023      6.229020245     25.593367573
C        0.344672356      5.720752210     29.801352193
C        1.260198035      6.852205408     21.442714904
C       -1.660386768      7.988984626     27.315613825
C        1.622077183      7.571808775     28.645393083
C       -2.465610802      5.692378539     28.028222505
C        1.934298156      6.697148929     20.069649321
C        4.558886678      7.450569544     22.740050954
C        4.545485083      5.226952525     21.510301228
C        4.040788197      6.001456320     22.740712578
C        2.351190726      5.181117592     28.374583994
C       -0.145336559      6.208769658     21.424094839
C        9.768353553      3.590915319     33.535026033
C        9.962703442      2.215372569     33.624322113
C        9.555683948      1.577128616     34.795435111
C        8.810294964      3.659979857     35.685095115
C       11.692434195      6.510299723     32.264450355
C        8.980636403      2.288581428     35.847869412
C        8.929157837      6.091071915     30.746215492
C        8.926186535      8.344049913     37.555340704
C        8.408043485      8.190438182     34.060675041
C        5.554865463      5.280692507     35.264341748
C       12.263495384      6.271049694     33.681295735
C        9.706231292      5.683236134     29.486080660
C        8.819241725      6.832093317     37.853138940
C       11.703519376      8.016383322     31.951369460
C        8.429792164      7.545826782     30.625288591
C       12.539886771      5.726190189     31.249471738
C        8.164115590      6.611825346     39.226502741
C        5.513632022      7.440150639     36.566736111
C        5.534266479      5.202449858     37.771472083
C        6.038687825      5.992398844     36.549342337
C        7.711402946      5.158046268     30.931857468
C       10.238982119      6.220134751     37.840412531
C        8.743058137     12.639745694     25.747845464
C        8.491004306     11.273366299     25.652448674
C        8.870777009     10.624815437     24.477244187
C        9.705502457     12.679151516     23.597433136
C        6.847581371     15.557107500     27.014631201
C        9.482408238     11.315297955     23.430512016
C        9.607710576     15.155979887     28.530570363
C        9.641475822     17.352231712     21.716416763
C       10.135045237     17.223246948     25.188238537
C       12.983816706     14.255661378     24.022475962
C        6.273674322     15.314714219     25.599582608
C        8.822169288     14.768364679     29.793026031
C        9.740954629     15.838339097     21.422165792
C        6.834343067     17.062017134     27.327094992
C       10.117813139     16.608888789     28.637470721
C        6.004060061     14.771287766     28.032672863
C       10.397121546     15.610049753     20.050982394
C       13.052708421     16.423117051     22.735840919
C       13.020385889     14.192813038     21.514576543
C       12.515392796     14.979594671     22.738416504
C       10.817205935     14.210155790     28.358516229
C        8.317881483     15.233886103     21.435040460
C        1.345101307     12.640958683     33.529878481
C        1.567900174     11.269113695     33.611236209
C        1.175521154     10.617319461     34.780499328
C        0.384282016     12.679168975     35.680359571
C        3.276935475     15.553179428     32.280016377
C        0.581926712     11.310262483     35.835291276
C        0.505539302     15.180818348     30.772357348
C        0.445117981     17.344020055     37.600633890
C        0.017385115     17.240185265     34.124879605
C       -2.864665595     14.278560900     35.217962572
C        3.844341698     15.320629328     33.699135211
C        1.281123833     14.784065422     29.507143202
C        0.332206733     15.830378090     37.886167994
C        3.304879591     17.054995198     31.952356587
C        0.014158949     16.640265060     30.672374230
C        4.116657395     14.749358451     31.272940803
C       -0.359035889     15.605448953     39.240704685
C       -2.939816108     16.431912268     36.528816802
C       -2.940163796     14.184335966     37.722004354
C       -2.412041054     14.984853271     36.517051053
C       -0.717037304     14.251778888     30.947121423
C        1.752964341     15.221084122     37.905228010
C       12.445414314      2.326959964     18.334405855
C       14.047194274      2.463478715     12.782196431
C       12.592897482      3.523723900     19.043426827
C       10.037532397      1.304278957     13.445148971
C       11.861826795      2.315942750     17.068209124
C       14.477343664      3.694494907     12.280319946
C        9.706686568      4.558152668     14.555186832
C       11.401455062      3.488141235     16.436596354
C       12.922071381      2.380067264     13.609901270
C        9.502000056      5.054145965     13.250665185
C        8.513986836      6.005785580     12.960885538
C        9.376728291      0.083838693     13.251298333
C       12.629099208      4.739204599     13.473311595
C        8.608641829     -0.475682367     14.274730744
C       12.151945510      3.507731694     13.954900125
C        7.675660455      6.492574590     13.963941951
C       11.584084740      4.683938025     17.153171904
C       10.010777091      1.989142118     14.673376952
C       12.158287423      4.699518387     18.437722547
C        8.514976839      0.219776695     15.488586088
C        8.833735891      5.044950835     15.543449853
C        7.847104629      5.995506638     15.255114651
C       13.756920674      4.830480937     12.646427495
C        9.206552785      1.421915619     15.682637093
C        8.442345733      6.621372547     11.591831049
C       14.797495554      1.209598478     12.445861120
C       12.965330863      1.057647888     18.939029037
C       14.108497634      6.177725666     12.089194727
C        9.520116066     -0.598058233     11.914769743
C        7.676279800     -0.332952241     16.610115371
C       12.284877510      6.014027802     19.156754215
C        6.992942844      6.505337244     16.371871732
C        2.039907086      2.375680532      1.457860850
C        0.546312582      2.493634891      7.010422388
C        1.951825230      3.564885667      0.724712711
C        4.535014295      1.333731402      6.332231986
C        2.625538186      2.360366223      2.723554797
C        0.145172660      3.718964654      7.548677435
C        4.863733050      4.584609824      5.166961739
C        3.144239526      3.518367452      3.330812697
C        1.659237289      2.411862236      6.166230692
C        5.048286151      5.106509246      6.462043296
C        6.004928913      6.087841742      6.740627756
C        5.192145167      0.113565114      6.540139126
C        1.981251092      4.765055254      6.339730874
C        5.951290354     -0.467217571      5.517363653
C        2.436743335      3.536356179      5.828283251
C        6.845097714      6.574912408      5.735521942
C        3.015077952      4.710803597      2.594678986
C        4.548586243      1.998171017      5.089774482
C        2.444016390      4.733392025      1.309513222
C        6.031994136      0.205370617      4.292229490
C        5.743932325      5.062047445      4.178406461
C        6.710716527      6.040112730      4.455070337
C        0.875974101      4.854050377      7.195076448
C        5.333897816      1.404198691      4.082479606
C        6.114815969      6.636555468      8.134243289
C       -0.214766168      1.239253814      7.323391450
C        1.560357163      1.091095704      0.848043202
C        0.517543137      6.201206585      7.750943603
C        5.072356682     -0.550294717      7.889968140
C        6.865552656     -0.341802996      3.160679915
C        2.344476109      6.042621280      0.569127201
C        7.583124649      6.516743123      3.331413774
C        4.050780830     11.400820909     18.293623736
C        5.617931922     11.544860785     12.744843037
C        4.159396264     12.590618657     19.012945273
C        1.602034495     10.330294844     13.446781203
C        3.477586117     11.381179672     17.024651905
C        6.008407338     12.780703232     12.212876132
C        1.294378193     13.613776063     14.569938601
C        2.996783054     12.548099551     16.404505089
C        4.500388197     11.453249362     13.581852594
C        1.085256872     14.089877823     13.261987641
C        0.122275416     15.058198708     12.973019264
C        0.917889439      9.115805655     13.287153586
C        4.150565135     13.805871741     13.402625388
C        0.148846104      8.588591940     14.327547818
C        3.711991229     12.571981575     13.913793407
C       -0.694136610     15.575605222     13.981531387
C        3.143980207     13.745736821     17.129821194
C        1.589476987     11.045336268     14.657898531
C        3.698032414     13.762224085     18.420277039
C        0.079969700      9.313247427     15.521986923
C        0.436850928     14.117104601     15.565094304
C       -0.534408270     15.083155524     15.277755086
C        5.260127257     13.911257743     12.556530471
C        0.785631131     10.510780242     15.681083899
C       -0.025132168     15.590602137     11.577389481
C        6.391622697     10.293103136     12.420699023
C        4.576653821     10.147136403     18.912932064
C        5.598610177     15.267637045     12.003533512
C        1.020475783      8.410529111     11.960679707
C       -0.724791912      8.814855356     16.688863298
C        3.822693313     15.039927642     19.197785029
C       -1.452194884     15.566418439     16.360628823
C       10.614405072     11.371203645      1.471697380
C        9.026958997     11.530244182      7.029608331
C       10.514595981     12.564950407      0.744759404
C       13.038106022     10.354220177      6.354940648
C       11.172178459     11.365004768      2.747834865
C        8.615609554     12.758807327      7.546205953
C       13.357962963     13.599451511      5.221528989
C       11.657771511     12.534799769      3.364628456
C       10.146051276     11.439919314      6.195594637
C       13.562051291     14.105022476      6.521049619
C       14.539325984     15.067460754      6.801385786
C       13.693710109      9.129980912      6.533378622
C       10.466417705     13.796027499      6.355560727
C       14.427176466      8.550934017      5.495766503
C       10.922671269     12.563538526      5.854577774
C       15.368028589     15.555483966      5.788551658
C       11.518426544     13.728062774      2.632792875
C       13.040071858     11.031289764      5.122327838
C       10.968724215     13.743284505      1.339177544
C       14.487790207      9.235617159      4.281733350
C       14.227484342     14.077497480      4.226265810
C       15.203575426     15.042150623      4.500578124
C        9.349752812     13.889017839      7.194552702
C       13.808483185     10.446381745      4.098780329
C       14.647955975     15.646535298      8.185521190
C        8.293511649     10.282830649      7.412748326
C       10.064661583     10.108804587      0.869799494
C        8.970338949     15.232087062      7.735730612
C       13.581926981      8.436929412      7.859307150
C       15.294138173      8.700469457      3.135911458
C       10.828307468     15.050067561      0.598999283
C       16.048124892     15.554742796      3.374029272
C       -0.113743771     15.739704783     21.232090416
C       -1.706135992     15.538557787     26.764367709
C       -0.182900177     14.545640832     20.508500109
C        2.313406729     16.772793150     26.135007719
C        0.448050644     15.762342229     22.508951027
C       -2.097963532     14.303577839     27.290053581
C        2.660072945     13.530402010     24.977837146
C        0.950341433     14.601860759     23.131381696
C       -0.581623599     15.643111395     25.939483393
C        2.877838423     13.042094221     26.281141155
C        3.832031202     12.055371482     26.557376431
C        2.991839007     17.980656709     26.327582412
C       -0.215319244     13.296408353     26.122093732
C        3.750504480     18.549798115     25.302986597
C        0.220415881     14.534526243     25.615506784
C        4.624972107     11.524185588     25.539610833
C        0.829028656     13.404908003     22.404323515
C        2.326836694     16.100530851     24.898389261
C        0.294326224     13.381870231     21.108098703
C        3.813127682     17.877717041     24.083247910
C        3.501051203     13.015175439     23.976592102
C        4.450191880     12.023694717     24.248746499
C       -1.337731679     13.181945631     26.952720516
C        3.113620372     16.680424357     23.884079599
C        3.899977773     11.451782466     27.930429404
C       -2.449152295     16.793139408     27.114650214
C       -0.650063133     16.989262921     20.597199224
C       -1.690937233     11.819491634     27.480096976
C        2.907682252     18.686746670     27.647891764
C        4.644483556     18.427466074     22.961127286
C        0.200636915     12.083208314     20.359689326
C        5.295028119     11.503914113     23.129194002
C       10.262912035     15.723180579     38.076499017
C       11.825461591     15.601669495     32.531807439
C       10.340855288     14.529886421     38.799947440
C        7.810724444     16.771686078     33.182653930
C        9.681186460     15.752388187     36.810111548
C       12.210624010     14.374377302     31.987129658
C        7.471225148     13.529634366     34.329985009
C        9.162164245     14.596865088     36.193923571
C       10.708252978     15.692580510     33.374337434
C        7.304104198     12.998238532     33.034736505
C        6.348100453     12.017484797     32.753807522
C        7.141929086     17.983551924     32.980734822
C       10.359513381     13.347065161     33.193114104
C        6.374993173     18.553662721     34.004778160
C        9.915096798     14.577245358     33.706683328
C        5.491979592     11.547593425     33.751629681
C        9.280667153     13.399897196     36.922687010
C        7.788434000     16.102781211     34.421252844
C        9.846042985     13.371131061     38.208183039
C        6.296912248     17.881022636     35.228235061
C        6.576301736     13.063323752     35.312369332
C        5.609580185     12.087827336     35.029955562
C       11.460279802     13.249001362     32.335057107
C        6.995521567     16.683221423     35.430494835
C        6.264597171     11.388054326     31.393616280
C       12.570857939     16.864772840     32.204544183
C       10.851132098     16.962850106     38.677279773
C       11.800103247     11.889941099     31.801714533
C        7.238792018     18.672168070     31.644415923
C        5.475716315     18.440698983     36.362612702
C        9.981316347     12.063045020     38.932957761
C        4.724283073     11.582441043     36.130609604
C        8.260273047      6.725745664     21.248032581
C        6.715080175      6.526045508     26.736207950
C        8.133817933      5.532817650     20.528795172
C       10.764543623      7.749417794     26.098654512
C        8.864919593      6.741735269     22.505266416
C        6.316840043      5.298233054     27.268466048
C       11.092369430      4.477796560     24.954923544
C        9.358665495      5.573245060     23.120163135
C        7.850944772      6.626562987     25.924395774
C       11.296679995      3.986277445     26.260938882
C       12.259879254      3.013313758     26.553654309
C       11.439861024      8.963506604     26.283511788
C        8.206952903      4.281909865     26.118718647
C       12.202722391      9.516672811     25.250039952
C        8.654162594      5.514181652     25.607638458
C       13.086521952      2.505631980     25.547335929
C        9.190747115      4.380313406     22.396061404
C       10.784862603      7.059061577     24.871748891
C        8.606299555      4.363439118     21.117370890
C       12.284832487      8.822284099     24.038430912
C       11.955206977      3.972344657     23.964303679
C       12.929417186      3.004314346     24.251982894
C        7.079119125      4.177913941     26.945108515
C       11.585516360      7.621027119     23.855077023
C       12.334803014      2.435149630     27.942188111
C        5.945063756      7.770232693     27.054677063
C        7.771232623      7.995178186     20.618906452
C        6.749952924      2.828967220     27.511289383
C       11.338233169      9.665965333     27.613193322
C       13.099349083      9.381559836     22.897450856
C        8.526669457      3.058902351     20.376338436
C       13.785925114      2.482074328     23.133068100
C        1.815995302      6.678482109     38.051181147
C        3.311161518      6.530964022     32.563818998
C        1.912744566      5.489578931     38.781436053
C       -0.681681534      7.706003126     33.195107748
C        1.212495396      6.697627309     36.793786263
C        3.694567857      5.308500537     31.990945515
C       -1.043612080      4.465833768     34.380070983
C        0.692694377      5.539624302     36.189739233
C        2.192239615      6.599541906     33.401218768
C       -1.237619982      3.971073363     33.076810901
C       -2.183981486      2.986107381     32.788096681
C       -1.333399795      8.927708949     32.989896083
C        1.825674414      4.258407402     33.146991765
C       -2.081263614      9.518544989     34.008855900
C        1.391596979      5.480389058     33.696445570
C       -3.013630719      2.477381711     33.789372019
C        0.830192091      4.347756905     36.920453378
C       -0.705157409      7.043315843     34.436040501
C        1.411571080      4.326259770     38.197710928
C       -2.168190962      8.850204838     35.231684302
C       -1.909202213      3.964407085     35.370191132
C       -2.874016563      2.988236946     35.080147709
C        2.938231372      4.168030595     32.297565240
C       -1.488753879      7.642353098     35.443373936
C       -2.257241685      2.410805489     31.405086891
C        4.036354939      7.818512463     32.254761529
C        2.299539184      7.962442024     38.651871756
C        3.316222964      2.800011975     31.772228656
C       -1.232700098      9.586882441     31.645334239
C       -2.992909262      9.430701154     36.346292450
C        1.527761362      3.012323735     38.914934901
C       -3.745270402      2.462222351     36.183063239
B       10.816044251      3.402922320     14.903739540
B        3.754053673      3.422440663      4.851686590
B        2.397890385     12.455838510     14.883712236
B       12.245218370     12.448369506      4.893319492
B        1.542020673     14.680693351     24.657617505
B        8.582878041     14.688332676     34.663308472
B        9.979014714      5.642544548     24.639730551
B        0.076443368      5.617134309     34.678032961
H       12.735844360     16.381719973     13.056816584
H       12.052362616     17.562519303     15.172474710
H       10.982564355     16.263318374     17.032758179
H       10.185291017      9.250058377     17.729286789
H       11.702383030      9.253260851     18.636132220
H       11.728722176      9.545648414     16.883588375
H        9.828223084      9.362595752     14.762383799
H       11.272944261      9.185370771     13.705790397
H        8.158440798     13.860577186     15.465227427
H        6.721762817     12.818587947     15.485692386
H        8.179087614     12.304991216     14.594313593
H       14.531927373     12.883621448     14.194056925
H       15.584902441     11.484857715     13.937322168
H       13.985684267     11.261558646     14.693876497
H       12.772408430     11.641076835      9.505276680
H       12.411993238     13.360777878      9.810380292
H       11.277010791     12.359549746      8.882984048
H       13.351243795      9.493874105     12.900576310
H       15.005840730      9.694963998     12.317881978
H       13.664870804      9.837886625     11.177968710
H       10.088093445     10.410109318      9.991880659
H       10.066328348     10.242298723     11.753495801
H       11.513511344      9.779719282     10.822140587
H       14.555484804     12.105668612     10.454362115
H       15.860942536     12.092404732     11.648594650
H       14.708184682     13.437084163     11.619272963
H        9.459414255     10.946241119     19.566890958
H       10.250978493     12.538637108     19.688825333
H       11.088620025     11.080491124     20.245326706
H        8.140187548     10.069822791     15.943510735
H        6.672963487     10.679540057     16.708559986
H        8.009020728     10.119734278     17.723043030
H        7.959412393     12.364549034     18.950484718
H        6.705940059     13.027082752     17.897372009
H        8.246594819     13.886022418     18.065436766
H       10.265793942     13.961033920     11.152919640
H        9.450700237     12.698066576     12.115622415
H        9.284988313     12.721404087     10.342382162
H       13.112105380     11.300376540     18.812201943
H       12.496171426     12.911122027     18.369700651
H       12.968447901     11.752054691     17.101091950
H        1.899655334     16.390015361      6.718477872
H        2.587092908     17.567483693      4.601271682
H        3.643347892     16.267411760      2.737881042
H        4.394479769      9.255166784      2.017629472
H        2.873822774      9.290850772      1.117784762
H        2.860209939      9.569689259      2.872737200
H        4.737722573      9.341242739      4.972415094
H        3.325840766      9.191741689      6.075321762
H        6.469104883     13.852298001      4.305057483
H        7.892837038     12.794000807      4.304838154
H        6.423056661     12.303911827      5.189097359
H        0.087653541     12.860834147      5.560645386
H       -0.968436351     11.468862257      5.838928336
H        0.632630070     11.229832552      5.090054466
H        1.840302735     11.662501902     10.269637319
H        2.215962892     13.377443065      9.956191198
H        3.341600024     12.370340252     10.888670651
H        1.262897972      9.491905334      6.921908153
H       -0.395859027      9.706865353      7.486056473
H        0.935617425      9.869007774      8.634659371
H        4.524319905     10.415399238      9.793072157
H        4.541449390     10.230475963      8.032571670
H        3.094075525      9.783314737      8.971227390
H        0.060171684     12.153503852      9.313118922
H       -1.246725162     12.115778789      8.120477265
H       -0.094770365     13.460872406      8.121834265
H        5.151317686     10.947075228      0.203399329
H        4.397790010     12.558381402      0.096155624
H        3.529908434     11.127495734     -0.482763364
H        6.458719700     10.065183565      3.874041506
H        7.928520026     10.643555519      3.086628599
H        6.579015928     10.080951466      2.092224909
H        6.682747187     12.321118697      0.834859886
H        7.930770426     12.984147011      1.894357025
H        6.398821051     13.853830819      1.702153182
H        4.362743033     13.955964212      8.612971133
H        5.169700915     12.685423439      7.653273906
H        5.337610552     12.713284248      9.425764967
H        1.502852809     11.348971903      0.944647347
H        2.135478212     12.950366873      1.395490840
H        1.644408729     11.792947213      2.658200496
H        4.266885884      7.257700590     12.973424708
H        3.581091923      8.508122000     15.053765785
H        2.520597183      7.248685853     16.952738669
H        1.768995443      0.336216842     17.852590794
H        2.894258520      0.456265187     19.206942369
H        3.518591008      0.565864204     17.565653454
H        3.825882616     -0.419398841     15.934301155
H       -0.178703329      4.736910966     15.276030173
H       -1.616490129      3.696341913     15.269813260
H       -0.108017423      3.118971933     14.522565658
H        6.172139185      3.729609705     14.099241656
H        7.266600903      2.404903942     13.675659791
H        5.768484985      2.068089940     14.565007068
H        4.188243300      2.551024697      9.508632985
H        3.862905220      4.269966623      9.857898236
H        2.678915509      3.296999225      8.961778510
H        4.868447102      0.387628175     12.586508932
H        6.556258841      0.604115904     12.104061092
H        5.256353847      0.868075573     10.935269913
H        1.539064842      1.325767015     10.072145110
H        1.538344476      1.158864982     11.834907201
H        2.966079475      0.677092023     10.884494695
H        5.980455097      3.156452968     10.344575611
H        7.357069323      3.083571374     11.451613804
H        6.195482609      4.412914982     11.580062188
H        0.827350507      2.161933492     19.644850229
H        1.500423401      3.809054083     19.601132076
H        2.381815107      2.512973568     20.421157379
H       -0.237606774      0.998903807     16.000584727
H       -1.751902140      1.638322987     16.649104518
H       -0.468744388      1.153364712     17.764574764
H       -0.689882082      3.468649517     18.826611563
H       -1.813567024      4.089253306     17.616150060
H       -0.281063242      4.933102732     17.893375495
H        1.777265138      4.867039049     11.295231755
H        0.976838034      3.597269748     12.258248675
H        0.757531927      3.653970363     10.493366259
H        4.514587603      2.519132347     19.151879897
H        3.920013388      4.078959993     18.533009448
H        4.505506411      2.839298379     17.402699534
H       10.339317772      7.331028891      6.751123713
H       11.030052057      8.534624772      4.650515914
H       12.084534589      7.257590804      2.769030891
H       12.860004103      0.237496333      1.999562465
H       11.333325788      0.259291154      1.109005040
H       11.328232479      0.539332048      2.864053756
H       13.221013017      0.320816524      4.974889480
H       11.775174700      0.142934693      6.030438389
H       14.899375118      4.842606708      4.299039715
H       16.329902647      3.793081411      4.292274552
H       14.863782794      3.289397543      5.174633408
H        8.538257935      3.832705896      5.531518741
H        7.473162682      2.443027625      5.785210463
H        9.078581230      2.205247684      5.044286939
H       10.249640700      2.590450018     10.255774092
H       10.624471048      4.305733150      9.941752469
H       11.747044581      3.302883683     10.881901643
H        9.683727021      0.440488141      6.858897617
H        8.022570493      0.658033214      7.416901997
H        9.348979184      0.798862971      8.573909679
H       12.930868058      1.334673342      9.788904333
H       12.949635982      1.151589645      8.028808201
H       11.496653735      0.713849984      8.963845771
H        8.484178375      3.090138210      9.273209554
H        7.181878211      3.057297184      8.076396347
H        8.331680689      4.403811976      8.088502475
H       13.599074314      1.932674050      0.187237816
H       12.822422570      3.532612577      0.066966551
H       11.971810848      2.083483277     -0.494326717
H       14.903405312      1.053972598      3.839140567
H       16.376838260      1.649900779      3.075041701
H       15.041540925      1.089886467      2.059303015
H       15.120794221      3.328136624      0.820821634
H       16.358133292      4.007363323      1.883470880
H       14.815335616      4.855129915      1.691839042
H       12.792842708      4.879776527      8.615718268
H       13.606997497      3.602395880      7.671277366
H       13.749104101      3.634621733      9.446535550
H        9.948146993      2.313665323      0.931853865
H       10.571077913      3.917285783      1.388896060
H       10.088757002      2.751482688      2.647101264
H       -0.341953872      1.684553739     26.485986640
H        0.357910637      0.507486993     24.373189524
H        1.398880048      1.812790452     22.505475676
H        2.082807033      8.863819725     21.875022597
H        0.567100689      8.841950997     20.965434957
H        0.547716655      8.498271986     22.709736470
H        2.521328970      8.717469325     24.799316648
H        1.065308758      8.891598272     25.841573878
H        4.200576356      4.226454399     24.038785444
H        5.625485359      5.283342621     24.029769315
H        4.163399681      5.771574354     24.927706329
H       -2.175298032      5.164971532     25.324949623
H       -3.242154697      6.553856633     25.574891288
H       -1.640349143      6.791738758     24.827592040
H       -0.456882696      6.435654199     30.022772907
H       -0.087233834      4.716457352     29.724519641
H        1.037081729      5.724433685     30.656407965
H       -1.039798909      8.565539226     26.618246286
H       -2.691989914      8.347083913     27.201581671
H       -1.349348604      8.220898603     28.341097073
H        2.220746263      7.675310224     29.561773480
H        2.265658675      7.841124149     27.799420138
H        0.804662708      8.299548897     28.710744958
H       -2.226843832      5.946479043     29.064460207
H       -3.524730381      5.940030395     27.861852686
H       -2.356970928      4.609339501     27.902698594
H        2.874962140      7.255680109     20.006924148
H        2.129530435      5.651427730     19.810301716
H        1.257608460      7.109391760     19.306202191
H        4.188008392      8.021152877     23.600279524
H        5.655108665      7.432012575     22.819927007
H        4.307870001      7.991990467     21.820261334
H        4.373452847      5.761831822     20.571524700
H        5.631957551      5.091197503     21.615007492
H        4.094024910      4.230125662     21.441110104
H        2.071114839      4.121781079     28.397073615
H        2.884954133      5.385005113     27.434740745
H        3.043216168      5.367578886     29.208512561
H       -0.773803521      6.761577153     20.709701241
H       -0.115501811      5.157498018     21.113598813
H       -0.632415692      6.266238761     22.408626634
H       10.406329979      1.681699968     32.789201058
H        9.682976571      0.500754750     34.890964838
H        8.661009828      1.810651806     36.768971441
H        7.948678437      8.836864175     37.486627897
H        9.474598742      8.822936456     38.378507475
H        9.480599727      8.526686581     36.625862212
H        7.546909582      8.710592648     34.505156586
H        8.977837041      8.888769319     33.430696514
H        5.889148168      4.235539678     35.224534706
H        4.454183359      5.278114624     35.258199543
H        5.906580621      5.794396622     34.359731096
H       12.264844788      5.207563894     33.953323624
H       13.308860456      6.612913835     33.696945358
H       11.704572126      6.827273610     34.446280908
H       10.506348370      6.395114959     29.249933911
H       10.138818242      4.680293071     29.574655062
H        9.008670445      5.674889868     28.635147645
H       11.072501115      8.587808330     32.643972116
H       12.729490726      8.390509150     32.065618208
H       11.391181055      8.237920749     30.923836630
H        7.816818741      7.631801243     29.716227724
H        7.797070590      7.825827045     31.475847057
H        9.242486179      8.276409268     30.536900738
H       12.288758964      5.963311371     30.212040216
H       13.594890212      5.997170328     31.405594570
H       12.453429470      4.642741139     31.388358611
H        7.214037931      7.150289855     39.322043093
H        7.992475729      5.551669029     39.444851314
H        8.843112313      7.003343439     39.998128600
H        5.884945388      8.025931243     35.716157570
H        4.417968603      7.416692161     36.480465278
H        5.756900008      7.969356700     37.495552322
H        5.702676897      5.728546288     38.716035928
H        4.448151870      5.064370898     37.663740155
H        5.988010184      4.205782048     37.831627451
H        7.995060790      4.099550323     30.925867756
H        7.178002639      5.376312415     31.868689957
H        7.017488255      5.327161063     30.095336124
H       10.862361431      6.767460877     38.563618840
H       10.235028188      5.160753147     38.123573340
H       10.714008041      6.314517488     36.852895402
H        8.024487476     10.754477077     26.484663203
H        8.688419053      9.557250519     24.372614169
H        9.781297023     10.827786159     22.507440674
H       10.621231911     17.837411022     21.803495040
H        9.112173196     17.836381410     20.883346534
H        9.071605688     17.539295951     22.635566995
H       10.982314523     17.746512559     24.721912669
H        9.569781904     17.922765053     25.820832077
H       12.641941015     13.212732360     24.052398538
H       14.084385061     14.245433925     24.037526310
H       12.629077746     14.766473171     24.927599777
H        6.275158895     14.250973277     25.328244215
H        5.227139962     15.653032318     25.586178659
H        6.828444891     15.872162285     24.832615655
H        8.033872614     15.495185711     30.023237955
H        8.372287009     13.771793819     29.712042891
H        9.519018709     14.755086591     30.644703841
H        7.466404064     17.632203040     26.634901205
H        5.809088694     17.436634911     27.210994033
H        7.145448340     17.284629331     28.354831515
H       10.725459138     16.701772822     29.549272147
H       10.757999201     16.874477763     27.787574983
H        9.309330255     17.345588466     28.712090414
H        6.253998164     15.011968354     29.069562821
H        4.948046259     15.038178636     27.875907879
H        6.093660996     13.687668820     27.896072504
H       11.350860468     16.141853902     19.955950491
H       10.561674556     14.548176538     19.835673718
H        9.721822656     16.003619974     19.276954114
H       12.690837171     16.999342099     23.596966671
H       14.148850358     16.388114151     22.814434153
H       12.808969739     16.966921219     21.815528213
H       12.855964665     14.722787947     20.571583796
H       14.106133071     14.051189966     21.623800028
H       12.563062790     13.197939709     21.450289573
H       10.524044953     13.154344108     28.375427266
H       11.353498138     14.412241518     27.419717493
H       11.511749866     14.382980982     29.193423116
H        7.697542431     15.782596766     20.710200623
H        8.316293179     14.173819697     21.154197529
H        7.842976849     15.333347635     22.422202838
H        2.023862599     10.747987978     32.774681112
H        1.332494887      9.544738062     34.873555876
H        0.272110129     10.820469000     36.753417032
H       -0.530667435     17.835517298     37.503317090
H        0.964925152     17.818426324     38.444564187
H        1.029582150     17.534481191     36.691371806
H       -0.828200078     17.770762947     34.586147610
H        0.599659561     17.937728316     33.505452018
H       -2.527069521     13.234426038     35.180819307
H       -3.964850367     14.273156056     35.187271054
H       -2.494532617     14.798376452     34.324370352
H        3.825624743     14.260812034     33.983921151
H        4.896077042     15.642659276     33.710203204
H        3.296748025     15.895753992     34.458104314
H        2.083408711     15.496324222     29.279471752
H        1.711617576     13.778868252     29.584788174
H        0.583753249     14.786571702     28.655804439
H        2.675047584     17.639077796     32.635108720
H        4.333148552     17.421550901     32.069654420
H        3.000416582     17.270010139     30.921146757
H       -0.597554956     16.744982369     29.764780099
H       -0.617393278     16.910233077     31.527273846
H        0.831580768     17.366942761     30.596706368
H        3.862130302     14.970350112     30.232715282
H        5.173283815     15.019235048     31.420603209
H        4.027927492     13.668381673     31.429691122
H       -1.306932157     16.151697272     39.315623921
H       -0.545102689     14.545718037     39.448015796
H        0.304012864     15.985493559     40.031200737
H       -2.549069499     17.020072087     35.688673379
H       -4.033090921     16.407478349     36.417928435
H       -2.717909253     16.958470618     37.464514204
H       -2.793324864     14.702435047     38.674210023
H       -4.023634320     14.045226037     37.590968282
H       -2.485221123     13.188129639     37.782424374
H       -0.439167087     13.191414855     30.934312154
H       -1.250506800     14.465392152     31.884971312
H       -1.408374277     14.431449471     30.110715901
H        2.357620918     15.767279859     38.644988895
H        1.745055719     14.160567144     38.183731387
H        2.250623490     15.320537063     36.929296849
H       13.042469861      3.535932211     20.031306074
H       10.619250442      1.711786878     12.620570890
H       11.767814002      1.362704293     16.554046480
H       15.337646823      3.765252087     11.621322659
H       12.620805370      1.397217226     13.966751895
H       10.136220136      4.704194819     12.437933402
H       12.090217480      5.653936946     13.717756745
H        8.105648933     -1.426318870     14.132168877
H        6.926527983      7.247464549     13.748723945
H       11.264797487      5.629192037     16.715124733
H        8.931986815      4.692765538     16.569711370
H        9.126443340      1.919295263     16.649966923
H        1.516585055      3.574812651     -0.270893307
H        3.966038834      1.758455391      7.157026151
H        2.689425887      1.411313218      3.249635339
H       -0.706257664      3.787666455      8.219053608
H        1.939528202      1.432379289      5.782140031
H        4.429050560      4.744129408      7.281042969
H        2.516291739      5.680571989      6.090571694
H        6.463090286     -1.412294442      5.670845986
H        7.581805103      7.342535899      5.945619800
H        3.382743135      5.645988374      3.014479664
H        5.673569938      4.672688327      3.162864205
H        5.403863762      1.882031656      3.104640456
H        4.593887267     12.601948168     20.006659751
H        2.188609929     10.704624200     12.609837530
H        3.402267267     10.428793891     16.505322923
H        6.864431460     12.859540837     11.549262013
H        4.223482738     10.471923442     13.963799865
H        1.688385070     13.699347099     12.444476402
H        3.593193209     14.710785565     13.642175276
H       -0.367511938      7.640424327     14.216588258
H       -1.435214119     16.336405663     13.761401986
H        2.799410037     14.683553355     16.696777926
H        0.527069126     13.756609859     16.589223953
H        0.723443895     11.025575330     16.639692368
H       10.084796431     12.573393496     -0.252079993
H       12.478267036     10.766901464      7.192007012
H       11.231689298     10.417990606      3.278711931
H        7.759189271     12.832040170      8.208665787
H       10.438360185     10.456189134      5.832490835
H       12.939033931     13.748116102      7.338985575
H       11.010519884     14.707983534      6.113020290
H       14.926540089      7.596713889      5.627438838
H       16.110503046     16.318602610      5.996173786
H       11.854850182     14.669236530      3.066191005
H       14.135111095     13.706446545      3.206041160
H       13.868953834     10.933303973      3.125280477
H       -0.605378735     14.525139703     19.509569436
H        1.734017162     16.366253087     26.961995215
H        0.498424162     16.713370022     23.033772021
H       -2.958095592     14.219046944     27.947699988
H       -0.307189538     16.629027619     25.567832709
H        2.275578652     13.422504392     27.104199458
H        0.351407303     12.395296371     25.892249682
H        4.272072446     19.489439750     25.450771414
H        5.342681493     10.736693573     25.743984128
H        1.172818904     12.468402457     22.841301226
H        3.403982549     13.373200058     22.952811535
H        3.177977813     16.194871653     22.909923619
H       10.791193336     14.505837613     39.787052793
H        8.393863880     16.359816372     32.360889574
H        9.639629389     16.703011903     36.283331773
H       13.059043643     14.297981039     31.312996643
H       10.434263618     16.674990109     33.755111003
H        7.941065353     13.345229863     32.223026128
H        9.814200391     12.436603796     33.436639797
H        5.864692517     19.499705347     33.856683692
H        4.761731264     10.775315809     33.540277148
H        8.922119770     12.466236897     36.490882411
H        6.642010211     13.453290053     36.327785496
H        6.933268074     16.202132579     36.406935210
H        7.686411609      5.521655347     19.539594305
H       10.178565824      7.352575551     26.926020440
H        8.959779971      7.695421670     23.019207755
H        5.449776962      5.218653331     27.917317520
H        8.128827523      7.610612837     25.550532347
H       10.680295944      4.361219001     27.076056144
H        8.766740380      3.374799770     25.895003116
H       12.709548303     10.466218250     25.382106742
H       13.821301415      1.737656381     25.765384156
H        9.539079585      3.439427324     22.820266381
H       11.861916296      4.327148596     22.938048390
H       11.651721758      7.122040242     22.887607326
H        2.362913180      5.474658217     39.769873380
H       -0.112641094      7.279969271     32.370865733
H        1.140423477      7.648369376     36.271684825
H        4.553683029      5.246254196     31.328569743
H        1.921648402      7.570082993     33.814002529
H       -0.626946651      4.353177622     32.261410909
H        1.269455844      3.347540754     33.364984250
H       -2.578869860     10.469460305     33.854656365
H       -3.742229580      1.704837896     33.569992485
H        0.465106012      3.411758129     36.500681622
H       -1.827465810      4.330112461     36.393717030
H       -1.565840206      7.164521972     36.420666334
C        2.456358344      0.518540296     14.525321107
H        2.350966635      0.056898599     13.538897037
H        1.698993081      0.063888040     15.171566362
H        3.925024470      1.525537635     15.231138443
H        4.489457220     -0.236964650     14.417347448

1108
II+ E = -8686.4810014959 a.u
Ir      11.078751011     11.718564157     14.559630061
Ir       3.534400479     11.719133477      5.205656199
Ir       2.646871386      2.619395014     14.623448891
Ir      11.982448215      2.681018109      5.186094897
Ir       1.262485745      6.363897322     24.962136395
Ir       8.815960112      6.363428535     34.310527376
Ir       9.735147045     15.392794502     24.956435194
Ir       0.388560616     15.398957545     34.340326636
P       12.169658882     12.119048770     12.592145402
P       10.167331788     12.027471431     16.641277375
P        2.450340214     12.117863114      7.177978047
P        4.445681604     12.027521606      3.124973694
P        3.745774461      2.982149771     12.636466898
P        1.769836495      3.012828302     16.701024888
P       10.886185843      3.055566571      7.155992127
P       12.890924831      3.014631071      3.106415365
P        0.174906259      5.959742943     26.930146247
P        2.161485954      6.061387892     22.872624502
P        9.904390105      5.959690571     32.341834596
P        7.915798888      6.059313800     36.398582421
P        8.640951223     15.017552687     26.927872348
P       10.638566121     15.065739476     22.873988854
P        1.478129440     15.023247161     32.366026180
P       -0.538744516     15.061373998     36.409071456
F       13.137391472      0.071165203     18.003449813
F        8.776876860      5.728777269     10.608989806
F        6.331054462      7.658223682     16.035965883
F       14.167816189      1.265225757     19.543496177
F       10.792850784     -0.446760580     11.415391648
F       13.035354580      6.707592518     11.420993490
F       14.464554240      7.065891407     13.093202758
F        7.220209644      7.138553704     11.274711447
F        9.259946025     -1.936490370     11.935248027
F       12.141828663      0.522019396     19.905279340
F       15.586912531      1.338899661     11.341576372
F        8.665078620     -0.070138639     10.974247344
F       15.125106117      6.171160606     11.195300412
F       13.941998876      0.151667302     12.220990737
F        9.321383163      7.670687163     11.488069938
F       15.626094107      0.816933641     13.469215413
F        7.763976542      6.773186972     17.485464866
F        6.037067838      5.587470120     16.761107251
F        7.140668755     -1.550775087     16.259273378
F        8.381494013     -0.523413894     17.778007427
F        6.642864977      0.511092839     16.970737137
F       11.103958261      6.700635291     19.108338498
F       12.637927864      5.879685657     20.483395153
F       13.216910729      6.845938261     18.588606368
F        1.489078586      0.071045009      1.758610558
F        5.930552199      5.656129317      9.076228559
F        8.376185471      7.583197878      3.661409805
F        0.318172341      1.196474577      0.291023446
F        3.872350405     -0.293990942      8.490951896
F        1.574650904      6.775350427      8.412283328
F        0.148169009      7.069179661      6.737206190
F        7.338056332      7.215777055      8.347443239
F        5.169512616     -1.916638253      7.830430822
F        2.409649716      0.666749511     -0.146703071
F       -1.163863048      1.416011361      8.277442105
F        6.029091917     -0.082848540      8.776400279
F       -0.505013856      6.173779842      8.639190022
F        0.597580373      0.222231850      7.758825409
F        5.160746839      7.591021094      8.413796902
F       -0.856302652      0.742698999      6.213498774
F        6.837836921      6.922897024      2.261388532
F        8.400865511      5.510375785      2.856088129
F        7.547387010     -1.479028445      3.509428775
F        6.098816139     -0.669109430      2.054140783
F        7.778981362      0.585623761      2.711337812
F        3.426216585      6.845904029      0.804727756
F        2.270011159      5.879440544     -0.797605954
F        1.232221894      6.768547152      0.948025092
F        4.771822642      9.150639707     18.000274079
F        0.266560543     14.659433422     10.614897431
F       -2.048627931     16.747735140     16.029173470
F        5.772379788     10.407686317     19.539928547
F        2.277642467      8.555272201     11.416235845
F        4.539160020     15.850702864     11.350355037
F        5.964235837     16.144191221     13.022564527
F       -1.301569974     16.005710177     11.342811324
F        0.743312661      7.073669037     12.008605457
F        3.714684440      9.603163015     19.839797968
F        7.279752853     10.491121389     11.408908748
F        0.140936082      8.935098746     11.044689855
F        6.620996632     15.253547299     11.119699057
F        5.578936983      9.237877905     12.071100059
F        0.808588766     16.665748471     11.343571202
F        7.119477892      9.824761853     13.483172889
F       -0.812542573     15.773179305     17.557636207
F       -2.463080791     14.661026396     16.614530256
F       -1.114869562      7.512776857     16.543314371
F       -0.002907216      8.923156521     17.858871513
F       -1.870307494      9.531854946     16.904211234
F        2.831317078     15.926162600     18.885191394
F        3.768539617     14.814301308     20.557774215
F        5.008643677     15.700746034     18.956996579
F        9.932502429      9.079869191      1.762344292
F       14.290014685     14.736831765      9.147633334
F       16.740103509     16.676454006      3.728900311
F        8.820272360     10.343696395      0.358509838
F       12.337173672      8.626171003      8.416794366
F       10.026369398     15.852770953      8.348784700
F        8.582084146     16.079133943      6.726627050
F       15.911311411     16.073589435      8.485940321
F       13.810064553      7.086789846      7.762290011
F       10.849082540      9.603725548     -0.146452290
F        7.405795801     10.491154029      8.421642124
F       14.475004796      8.929151430      8.783522717
F        7.947685704     15.181813286      8.635977316
F        9.163928912      9.301249581      7.829506364
F       13.821004066     16.740182933      8.344116525
F        7.574516958      9.747775728      6.365463439
F       15.287337789     15.855797077      2.271293150
F       16.979128959     14.650839476      2.928275489
F       15.795707113      7.446327726      3.364902344
F       14.548978416      8.630575377      1.976266289
F       16.352680652      9.524128097      2.852620166
F       11.939090122     15.848374747      0.734800949
F       10.638060352     14.880548995     -0.743528916
F        9.739264294     15.777765379      1.029108919
F       -0.841677963     18.002727096     21.507736007
F        3.586159873     12.353610857     28.911116506
F        5.834275542     10.275787702     23.416163404
F       -1.853639289     16.748709933     19.983448543
F        1.688353607     18.528362369     28.251986779
F       -0.589638391     11.161493780     27.962386489
F       -2.189924223     11.011195132     26.486026381
F        5.130177599     10.939995430     28.244484676
F        3.113500076     20.027289539     27.519510267
F        0.206627206     17.486685597     19.625687136
F       -3.359163241     16.596791783     28.107482481
F        3.842162478     18.229957171     28.546311081
F       -2.622828898     11.834840097     28.471354728
F       -1.595348783     17.788040637     27.523610257
F        2.988408424     10.419121013     28.034640401
F       -3.126751977     17.337058124     26.048634258
F        4.591082096     11.381279067     21.959671605
F        6.333419383     12.354728592     22.834979151
F        5.215569197     19.637281565     23.268804790
F        3.905816131     18.607454416     21.810154893
F        5.650420308     17.563774105     22.614962044
F        1.320553800     11.311995020     20.493010503
F        0.004412681     12.278123198     19.019174331
F       -0.841992956     11.306718699     20.789973704
F       11.092896681     17.938055889     37.754774266
F        6.517189737     12.276005715     30.377310276
F        4.067821850     10.426442754     35.791353858
F       12.035790070     16.672188524     39.302750331
F        8.471649267     18.531335537     31.039455603
F       10.694218301     11.236464065     31.320035104
F       12.294634135     11.082620192     32.796360803
F        5.021714246     10.862955737     31.173299265
F        6.991267460     20.014098138     31.758416482
F       10.030235174     17.560025875     39.603087183
F       13.459778928     16.740771830     31.179741400
F        6.333096631     18.160127288     30.739456811
F       12.728028481     11.907998512     30.809005358
F       11.695531663     17.862704554     31.839928148
F        7.177901217     10.354538243     31.250176370
F       13.282434676     17.338710703     33.294078722
F        5.450083339     11.308554661     37.257367264
F        3.770657937     12.500489244     36.518121382
F        5.078246011     19.727481322     36.151962960
F        6.186524386     18.452381581     37.545203367
F        4.332227254     17.711175462     36.594344965
F        8.846425249     11.307607138     38.857934618
F       10.243862418     12.208068142     40.265402068
F       11.011601610     11.307939503     38.421485638
F        7.597998533      9.007239891     21.522027868
F       12.030480221      3.352569816     28.910220384
F       14.477523058      1.350307923     23.488505199
F        6.578112193      7.812927214     19.979241935
F       10.083535984      9.530254319     28.173546229
F        7.824998049      2.303725653     28.180838369
F        6.463392305      1.935185331     26.497384597
F       13.572947336      1.934184628     28.245107123
F       11.619614156     11.005261931     27.520017009
F        8.654758421      8.483761137     19.683826514
F        5.022832278      7.590419794     28.037916601
F       12.213034588      9.152324000     28.543539194
F        5.697149235      2.828577471     28.384080859
F        6.783044766      8.784572057     27.448347064
F       11.423013268      1.412481862     28.103557697
F        5.256264495      8.261523623     25.972465557
F       13.029875111      2.157885539     22.032860618
F       14.709023170      3.415503141     22.691794399
F       13.538766144     10.650486577     23.130361371
F       12.359054798      9.447148719     21.735418971
F       14.218823613      8.631605169     22.615314558
F        9.698308193      2.372310278     20.493742434
F        8.302034236      3.201986235     19.029560406
F        7.534271979      2.233997143     20.857680762
F        2.514895155      8.929240335     37.696749073
F       -1.934128788      3.342965326     30.447287063
F       -4.517953451      1.410843489     35.787986214
F        3.449666128      7.811728808     39.369924951
F        0.025068541      9.452614054     31.103802176
F        2.259477802      2.091815471     31.249150830
F        3.783541874      2.007621306     32.795661731
F       -3.495003978      1.934223375     31.104172012
F       -1.513558895     10.927581929     31.687635835
F        1.380707236      8.487969879     39.525210737
F        5.009689721      7.662552855     31.322090143
F       -2.104777559      9.009474260     30.739622154
F        4.283444281      2.830330637     30.813270856
F        3.184058284      8.780323779     31.763760247
F       -1.392762348      1.345494279     31.249413626
F        4.621840453      8.400569879     33.368535735
F       -2.999155731      2.015592231     37.248845887
F       -4.612647334      3.421675971     36.668920600
F       -3.560888991     10.632010056     36.010400188
F       -2.243451825      9.673335357     37.475620181
F       -3.991245700      8.567238796     36.737901061
F        0.425089146      2.229148328     38.713083625
F        1.658682881      3.131380214     40.268440705
F        2.629867083      2.302870910     38.494063361
O       12.407185903     13.831611861     12.660445963
O       10.514864549     13.695989168     16.914699441
O        2.215593159     13.831736457      7.105200503
O        4.109972749     13.698746472      2.851614036
O        3.967995775      4.693191091     12.667022591
O        2.073513005      4.690073207     16.909007931
O       10.657658318      4.765617722      7.103525922
O       12.550675552      4.688890760      2.849837585
O       -0.045139421      4.246022845     26.863774166
O        1.844011806      4.385332947     22.609210695
O       10.147052891      4.249002339     32.418417071
O        8.254649770      4.388552345     36.672362544
O        8.396615281     13.311028292     26.863857526
O       10.290200200     13.393276704     22.610901579
O        1.706944845     13.314403345     32.419216002
O       -0.187661932     13.390933918     36.671291823
N       11.456644966     13.773109185     14.787440437
N        3.164342279     13.774986746      4.978547011
N        3.004234433      4.716634199     14.778766725
N       11.609485912      4.741170773      4.979198096
N        0.902620534      4.305298951     24.737475219
N        9.192884761      4.308516430     34.542886182
N        9.346127584     13.337239033     24.738777025
N        0.756102042     13.338038599     34.543916220
C       12.046371560     14.487818725     13.783113698
C       12.270659852     15.857490411     13.884630587
C       11.877511993     16.496145917     15.060273543
C       11.085448201     14.422342473     15.931114755
C       13.962634735     11.577187355     12.507871527
C       11.280878602     15.789466603     16.103920320
C       11.198024158     11.974807389     10.996399346
C       11.156312161      9.736040681     17.802870338
C       10.685804485      9.888722096     14.316443039
C        7.822961856     12.826430701     15.489552250
C       14.537354776     11.826104014     13.921350372
C       11.974740425     12.369130591      9.731519862
C       11.061733006     11.249907797     18.096864521
C       13.979854662     10.070249684     12.201007751
C       10.699850482     10.517815244     10.892788644
C       14.802975019     12.359933156     11.486477069
C       10.404840215     11.478910244     19.467833658
C        7.759272523     10.663712131     16.787100393
C        7.787430589     12.900779618     17.996116053
C        8.293238563     12.108391573     16.776222870
C        9.980885614     12.909842287     11.173036591
C       12.486646767     11.849834664     18.086568750
C        2.575638557     14.489456941      5.984554549
C        2.352105521     15.860349033      5.885378078
C        2.741348076     16.497121951      4.707391803
C        3.534574522     14.424070749      3.833787826
C        0.656130301     11.578286674      7.267168100
C        3.333434955     15.790198829      3.660997466
C        3.423632098     11.975409473      8.774690840
C        3.426342305      9.759032194      1.947488196
C        3.909709962      9.883978905      5.440885757
C        6.793981921     12.813210589      4.280191226
C        0.084165698     11.801686031      5.848285107
C        2.648983852     12.379851095     10.037785344
C        3.545290384     11.271602379      1.663732262
C        0.637634205     10.076965175      7.600782272
C        3.917817109     10.517236651      8.888056312
C       -0.185900290     12.378227663      8.273778703
C        4.212240551     11.500466023      0.297933142
C        6.838370837     10.637226467      3.006532654
C        6.844262869     12.863372771      1.773477331
C        6.321678536     12.088822231      2.997728997
C        4.644310405     12.904614055      8.592559297
C        2.128398891     11.891098630      1.672378143
C        3.599149094      5.395984393     13.762938817
C        3.832963582      6.768635671     13.821462222
C        3.449267965      7.442915676     14.980483017
C        2.650990408      5.394290237     15.902918084
C        5.547420110      2.493199966     12.439451044
C        2.855610522      6.763872636     16.044858534
C        2.697578077      2.877830491     11.071388320
C        2.858227993      0.796088591     17.938726484
N        2.854733744     -0.391680135     13.843884641
C       -0.557332546      3.705499885     15.487089337
C        6.218021068      2.748140368     13.808434607
C        3.404837377      3.384534756      9.804045711
C        2.674623967      2.306697335     18.189463703
C        5.599623016      0.992038908     12.120906517
C        2.228207581      1.424291768     10.878013492
C        6.297597183      3.314899280     11.375942949
C        1.950529054      2.525354432     19.528648655
C       -0.632474381      1.609540086     16.883732136
C       -0.653002106      3.900237203     17.983936100
C       -0.106935736      3.055427488     16.817956337
C        1.461309169      3.762357868     11.354181908
C        4.062885238      2.984209345     18.232273028
C       11.019421542      5.441156409      5.993549800
C       10.795653129      6.813104707      5.912360056
C       11.187050452      7.464745358      4.743020017
C       11.978000401      5.403041525      3.842019179
C        9.087410575      2.526657544      7.220450967
C       11.778564987      6.771516652      3.686871537
C       11.842622564      2.899762813      8.762964018
C       11.888401761      0.738502892      1.924764014
C       12.369086060      0.847636971      5.410214334
C       15.233161286      3.808276398      4.264555390
C        8.527915360      2.776656590      5.800884679
C       11.060223891      3.306323846     10.021273010
C       11.995486866      2.253333073      1.642198017
C        9.055585966      1.020956743      7.530869310
C       12.325104372      1.438185692      8.875527767
C        8.243012073      3.319458478      8.230963493
C       12.658214940      2.481775705      0.273865182
C       15.290443970      1.640884541      2.976331484
C       15.276499564      3.874998392      1.757353351
C       14.764431867      3.088561124      2.978201362
C       13.070875906      3.822594226      8.595066428
C       10.575230483      2.864327509      1.652150003
C        0.321511026      3.587680396     25.745569235
C        0.112403831      2.214114701     25.651484395
C        0.509269649      1.577183533     24.476150323
C        1.277368773      3.656873599     23.594412113
C       -1.624490212      6.479625328     27.008036793
C        1.092582302      2.287463904     23.426935587
C        1.138407360      6.112646357     28.530430050
C        1.109388781      8.334730773     21.733745940
C        1.644111801      8.196072582     25.206335560
C        4.525428929      5.281495480     23.992659551
C       -2.191425193      6.225477045     25.592514429
C        0.357533422      5.720084842     29.793658165
C        1.238092994      6.826096190     21.426286409
C       -1.659200233      7.985892881     27.314166759
C        1.630452852      7.571956712     28.632577788
C       -2.458887381      5.687268617     28.027696220
C        1.889162310      6.630484180     20.047212258
C        4.548065919      7.453800135     22.710772242
C        4.533852866      5.227200616     21.485428467
C        4.033029788      6.003688785     22.716703148
C        2.359552456      5.181422224     28.360230646
C       -0.171471658      6.191366327     21.442168198
C        9.770592836      3.590011271     33.533541579
C        9.965554531      2.214534143     33.622635807
C        9.558981981      1.576248619     34.793788110
C        8.812683453      3.658985592     35.683615505
C       11.696353503      6.507640698     32.260337684
C        8.983656214      2.287617641     35.846226228
C        8.933615385      6.089290744     30.742086982
C        8.931003683      8.342885275     37.550395048
C        8.412037063      8.189342132     34.055532560
C        5.560248550      5.277130883     35.259323492
C       12.268270962      6.267963592     33.676697681
C        9.711847822      5.682799760     29.482211170
C        8.823456180      6.831116646     37.848542527
C       11.707919319      8.013706834     31.947113906
C        8.433161758      7.543661974     30.621124435
C       12.543191448      5.723287546     31.244982206
C        8.168946096      6.611301303     39.222182511
C        5.515349543      7.437046817     36.561445978
C        5.537856439      5.199367319     37.766521714
C        6.041860281      5.989944826     36.544666728
C        7.716848653      5.154729128     30.926058413
C       10.242890646      6.218228044     37.834485500
C        8.743675808     12.639239465     25.747018495
C        8.492240906     11.272776853     25.651373789
C        8.872101290     10.624563328     24.475949729
C        9.705951506     12.679352093     23.596472371
C        6.846644147     15.554922431     27.013231855
C        9.483324771     11.315398222     23.429314169
C        9.607841712     15.155650689     28.528509015
C        9.632253584     17.351297308     21.714374104
C       10.131668214     17.223985207     25.185450019
C       12.983563809     14.259957633     24.016953555
C        6.272974171     15.311778842     25.598179509
C        8.823428722     14.765905168     29.790995272
C        9.735273755     15.837678154     21.419556416
C        6.831943441     17.059823215     27.325541677
C       10.116290888     16.609040102     28.636131615
C        6.004072237     14.768166943     28.031294444
C       10.391200868     15.612148289     20.047771479
C       13.047435673     16.428421925     22.732104302
C       13.017703337     14.199212954     21.508959827
C       12.512474143     14.984025184     22.733978792
C       10.818447405     14.211456100     28.355041225
C        8.313694791     15.229776281     21.432508686
C        1.345902466     12.638273082     33.529400190
C        1.569496866     11.266510337     33.610629835
C        1.177597994     10.614568622     34.779955667
C        0.385250709     12.675965135     35.680085364
C        3.276425559     15.549763621     32.278600265
C        0.583709449     11.307134923     35.834929903
C        0.504935318     15.174936408     30.770862468
C        0.442709518     17.339151464     37.600989847
C        0.013753330     17.236070403     34.123142262
C       -2.863525839     14.266865408     35.216684834
C        3.844040473     15.316080593     33.697469320
C        1.281277098     14.778032531     29.506182905
C        0.330303439     15.825405579     37.885400772
C        3.304749588     17.051621341     31.951355784
C        0.011570170     16.633537464     30.669527787
C        4.115685054     14.745778823     31.271182673
C       -0.360818077     15.598883516     39.239692532
C       -2.945508071     16.420364736     36.527285049
C       -2.939372656     14.172755821     37.720562297
C       -2.413477684     14.975000181     36.515750971
C       -0.716013733     14.243810990     30.946031341
C        1.751177076     15.216127594     37.903818225
C       12.446016433      2.326915269     18.334152677
C       14.046212135      2.464218256     12.781497764
C       12.593476717      3.523890370     19.043272403
C       10.039519991      1.303043298     13.445390132
C       11.862870860      2.316041927     17.067774169
C       14.476613506      3.695377982     12.279542938
C        9.708163077      4.558795760     14.555273021
C       11.403064814      3.488500278     16.436034760
C       12.921982731      2.380781609     13.610424371
C        9.502760032      5.054307201     13.250549307
C        8.515143245      6.006435940     12.960853525
C        9.376193166      0.083914603     13.251184341
C       12.630145989      4.740185853     13.475055863
C        8.603798042     -0.472897219     14.272684810
C       12.152328801      3.508524544     13.955897111
C        7.678216099      6.494774073     13.964257716
C       11.586288272      4.684398486     17.152216174
C       10.011852670      1.987608359     14.673554593
C       12.159573194      4.699891227     18.437249860
C        8.512096111      0.220141440     15.487642341
C        8.835561465      5.046234725     15.543602810
C        7.849220629      5.997174805     15.255323286
C       13.757443754      4.831606152     12.647510964
C        9.207165236      1.420042914     15.682593426
C        8.442862534      6.621765874     11.591670631
C       14.792955595      1.209788241     12.443152060
C       12.964805418      1.057167589     18.939539117
C       14.108150638      6.178652460     12.089185691
C        9.519016113     -0.598330857     11.915225159
C        7.669604418     -0.334660696     16.608092026
C       12.284849424      6.014304560     19.156830732
C        6.994893148      6.506635038     16.371875799
C        2.040515881      2.375802628      1.457412353
C        0.547021949      2.493686544      7.010261375
C        1.952423859      3.564994383      0.724247794
C        4.537388989      1.335315224      6.332690422
C        2.626358289      2.360633273      2.723048036
C        0.144800149      3.719411891      7.547177540
C        4.863929879      4.585759910      5.166379054
C        3.144719035      3.518746654      3.330415189
C        1.660945544      2.411984771      6.167271303
C        5.048607443      5.107749071      6.461319540
C        6.005472605      6.088683246      6.740258495
C        5.194170436      0.114977102      6.540768477
C        1.981169785      4.765745750      6.338534289
C        5.952422071     -0.466067994      5.517486696
C        2.437652284      3.536862686      5.828236345
C        6.845718780      6.575693280      5.735206484
C        3.015364478      4.711166119      2.594310910
C        4.549999156      1.999273568      5.089906934
C        2.444373199      4.733547658      1.309128657
C        6.032596732      0.206124761      4.292091954
C        5.744166196      5.063098336      4.177881897
C        6.711024488      6.040877376      4.454808590
C        0.875612529      4.854639188      7.193667306
C        5.334721696      1.405032269      4.082265668
C        6.115242059      6.637058712      8.133950448
C       -0.214733383      1.239222631      7.322553394
C        1.560635157      1.091084351      0.847764503
C        0.517340011      6.201712000      7.749991430
C        5.075006796     -0.549408112      7.890921919
C        6.865741339     -0.341630515      3.160439980
C        2.344595120      6.042796955      0.568857964
C        7.583364137      6.517141846      3.331093476
C        4.050024399     11.401699142     18.294291844
C        5.617307385     11.545885145     12.741197200
C        4.158521863     12.591917653     19.013199551
C        1.602854914     10.332454380     13.446638487
C        3.475842538     11.382318917     17.025875192
C        6.006827849     12.782324541     12.209197151
C        1.299175227     13.617062155     14.570122478
C        2.998602976     12.549940250     16.404914021
C        4.499302916     11.453461994     13.577482056
C        1.090860203     14.093991063     13.262312081
C        0.122847972     15.057914156     12.972773501
C        0.918641158      9.117738766     13.287073611
C        4.162098121     13.809110407     13.415829438
C        0.149048951      8.590809618     14.327301540
C        3.716044112     12.573255555     13.915871654
C       -0.696197198     15.572409631     13.980782889
C        3.150581548     13.749315589     17.126767105
C        1.590359397     11.048015993     14.657752693
C        3.700267069     13.763912630     18.418724144
C        0.080525070      9.315109124     15.522031892
C        0.441115256     14.120296653     15.565314230
C       -0.533225716     15.083032804     15.277857089
C        5.264288251     13.914097554     12.560962291
C        0.786419005     10.512834774     15.680941755
C       -0.025676583     15.589424328     11.577210542
C        6.391222670     10.295169376     12.419511009
C        4.576215355     10.148752247     18.912955402
C        5.603038359     15.275203024     12.013639822
C        1.020783466      8.412741408     11.960644942
C       -0.724434204      8.816428948     16.688876342
C        3.823885084     15.042889612     19.195383724
C       -1.451482037     15.566227658     16.361265383
C       10.614418812     11.371642870      1.471187818
C        9.026791835     11.530659274      7.029333762
C       10.514433860     12.565375632      0.744229250
C       13.038176507     10.355618754      6.354773364
C       11.172401059     11.365736094      2.747230763
C        8.615572711     12.759133640      7.546297969
C       13.357198023     13.600860468      5.220995799
C       11.657719874     12.535607372      3.364086779
C       10.145645502     11.440681201      6.194894991
C       13.561328018     14.106248433      6.520566637
C       14.539175342     15.068012016      6.801127468
C       13.693671341      9.131243822      6.533278376
C       10.465573343     13.796848562      6.354797174
C       14.427045385      8.552254648      5.495535787
C       10.922042849     12.564447903      5.853812037
C       15.368193137     15.555861609      5.788461989
C       11.518110674     13.728799873      2.632301977
C       13.040304937     11.032685946      5.122075314
C       10.968520681     13.743669945      1.338724488
C       14.487875438      9.236813276      4.281466793
C       14.226773464     14.078921670      4.225825025
C       15.203391952     15.042898108      4.500407727
C        9.349315487     13.889458225      7.194312436
C       13.808864808     10.447822417      4.098528799
C       14.647778054     15.646510439      8.185354014
C        8.293514922     10.283216529      7.412778473
C       10.064724140     10.108999786      0.869572453
C        8.969857772     15.232243250      7.736256628
C       13.581796375      8.437784432      7.859086641
C       15.294101723      8.700983343      3.135773312
C       10.828194054     15.050335617      0.598730228
C       16.048094926     15.554984410      3.373876778
C       -0.112951130     15.739530282     21.231636671
C       -1.706204029     15.538243646     26.764158854
C       -0.181859574     14.545569890     20.507918128
C        2.313580770     16.772072247     26.134864802
C        0.448125752     15.761958178     22.508797824
C       -2.098128038     14.303212287     27.289685963
C        2.659979428     13.529867131     24.977418856
C        0.950126222     14.601444147     23.131251751
C       -0.581591973     15.642622436     25.939366603
C        2.877704597     13.041454995     26.280660612
C        3.832184078     12.055049250     26.557044149
C        2.991974665     17.979998078     26.327585451
C       -0.215322695     13.295947806     26.121844394
C        3.750769510     18.548973830     25.302985599
C        0.220475192     14.534058492     25.615340443
C        4.625227252     11.524053808     25.539254281
C        0.828854117     13.404568407     22.404189206
C        2.326990886     16.099934069     24.898140535
C        0.294618574     13.381735979     21.107833545
C        3.813366758     17.876984459     24.083187213
C        3.501070579     13.014948870     23.976076776
C        4.450273528     12.023606657     24.248425083
C       -1.337780496     13.181645182     26.952413529
C        3.113785398     16.679752067     23.883668368
C        3.900079773     11.451697886     27.930128470
C       -2.449157825     16.792932309     27.114487966
C       -0.649234450     16.988983491     20.596979654
C       -1.690937330     11.819368936     27.479982213
C        2.907749243     18.686336199     27.647762150
C        4.644821880     18.426927908     22.961125952
C        0.200983896     12.083166146     20.359498647
C        5.295053757     11.503992553     23.128740339
C       10.263174187     15.722904608     38.076213482
C       11.825645761     15.601464310     32.531567682
C       10.341272772     14.529569323     38.799582044
C        7.810748088     16.771131491     33.182357104
C        9.681401299     15.751979254     36.809814512
C       12.210801583     14.374262196     31.986669810
C        7.471762263     13.528821039     34.329807125
C        9.162581006     14.596382801     36.193556600
C       10.708461041     15.692200983     33.374127656
C        7.304541289     12.997539730     33.034541095
C        6.348409638     12.016935050     32.753703369
C        7.141994966     17.983077781     32.980574521
C       10.359841842     13.346756600     33.192836998
C        6.375056250     18.553051201     34.004687232
C        9.915350057     14.576846220     33.706413166
C        5.492328395     11.546940003     33.751497035
C        9.281219892     13.399407419     36.922281487
C        7.788415087     16.102144346     34.420943194
C        9.846381048     13.370835914     38.207864048
C        6.296938357     17.880432163     35.228162798
C        6.576895918     13.062456032     35.312203368
C        5.609929269     12.087200017     35.029822320
C       11.460531130     13.248889065     32.334716066
C        6.995449908     16.682483043     35.430245599
C        6.264712351     11.387855691     31.393414277
C       12.570897542     16.864682747     32.204393066
C       10.851184632     16.962680752     38.677091641
C       11.800225852     11.889837489     31.801493299
C        7.238796481     18.671996082     31.644318633
C        5.475771162     18.440427366     36.362514397
C        9.981393342     12.062911148     38.932833933
C        4.724419062     11.582237772     36.130495470
C        8.260700205      6.725821755     21.247702716
C        6.715311748      6.526002782     26.734921337
C        8.134020753      5.532759503     20.528674365
C       10.765162270      7.749371600     26.098277677
C        8.866059560      6.741857499     22.504579128
C        6.317192613      5.298015725     27.266915022
C       11.093252870      4.477934448     24.954406121
C        9.360020887      5.573378673     23.119362741
C        7.851375648      6.626501268     25.923243415
C       11.297441875      3.986281729     26.260398981
C       12.260446484      3.013211058     26.553374714
C       11.440226889      8.963573799     26.283318488
C        8.207644406      4.281693364     26.117768381
C       12.203043164      9.516895035     25.249884432
C        8.654694953      5.514067546     25.606659053
C       13.087151285      2.505461565     25.547127586
C        9.192027646      4.380414946     22.395334853
C       10.785687740      7.059035510     24.871375100
C        8.606848253      4.363382517     21.117012031
C       12.285297886      8.822470489     24.038331487
C       11.956141706      3.972475116     23.963928322
C       12.930010372      3.004245654     24.251843699
C        7.079672899      4.177675097     26.944047012
C       11.586361912      7.621077675     23.854849696
C       12.334990218      2.435023695     27.942003477
C        5.945157658      7.770214657     27.054044150
C        7.771463261      7.995396655     20.618791153
C        6.750225131      2.828902909     27.510805283
C       11.338311121      9.666015718     27.613039652
C       13.099443578      9.381859126     22.897330798
C        8.526860478      3.058672423     20.376202114
C       13.786123948      2.481781416     23.133069884
C        1.816841646      6.678003246     38.050636135
C        3.311769166      6.530510942     32.563068535
C        1.913677989      5.489029719     38.780808908
C       -0.681189422      7.704930606     33.194544226
C        1.213707448      6.696803417     36.793021581
C        3.695240292      5.308184176     31.989873887
C       -1.042203111      4.464323112     34.379725614
C        0.694179839      5.538687913     36.188893313
C        2.192920646      6.598785274     33.400511680
C       -1.236435113      3.969742402     33.076461495
C       -2.183290642      2.985272387     32.787905129
C       -1.333006843      8.926688435     32.989580589
C        1.826564524      4.257786860     33.146277700
C       -2.080892530      9.517273865     34.008663060
C        1.392359807      5.479616868     33.695716473
C       -3.012969677      2.476521524     33.789117517
C        0.831743671      4.346836873     36.919582995
C       -0.704617721      7.042196530     34.435510300
C        1.412512858      4.325716434     38.197093843
C       -2.167805703      8.849100053     35.231602673
C       -1.907745142      3.962846493     35.369881861
C       -2.873208051      2.987265588     35.079941108
C        2.938970382      4.167760507     32.296783158
C       -1.488195982      7.641168257     35.443015739
C       -2.257001252      2.410508380     31.404819006
C        4.036553079      7.818364423     32.254451141
C        2.299756201      7.962209718     38.651613845
C        3.316541612      2.799731028     31.771864807
C       -1.232552448      9.586480302     31.645184353
C       -2.992657687      9.430175329     36.346142379
C        1.528054580      3.012045674     38.914674051
C       -3.744970706      2.461928962     36.182868034
B       10.815919111      3.402226323     14.903796919
B        3.754910613      3.423125147      4.851331581
B        2.402059802     12.458027016     14.884517312
B       12.244761311     12.449532893      4.892794968
B        1.541967188     14.680182752     24.657340737
B        8.583141543     14.687761232     34.662996206
B        9.979929469      5.642600315     24.639087168
B        0.077471959      5.616054745     34.677403723
H       12.725894148     16.385779481     13.053616199
H       12.035860833     17.567263485     15.167300137
H       10.969680893     16.266537509     17.028290073
H       10.174765212      9.252906748     17.723659537
H       11.690690813      9.252748568     18.632775740
H       11.719814793      9.546418704     16.880290279
H        9.826209104      9.365876300     14.760347801
H       11.265040540      9.189992891     13.695518247
H        8.162055155     13.870305311     15.456679619
H        6.722333799     12.834452777     15.474783698
H        8.178877065     12.314128788     14.585928439
H       14.531098074     12.890387101     14.189727895
H       15.585420448     11.492549420     13.933832475
H       13.986253488     11.268460732     14.690779638
H       12.773025148     11.653247062      9.501726568
H       12.410301686     13.371702180      9.810828985
H       11.276776858     12.371345062      8.880989492
H       13.353166090      9.499263000     12.897736847
H       15.007773891      9.701449839     12.314543510
H       13.666196327      9.843229397     11.174955617
H       10.088678389     10.419728349      9.984668791
H       10.065890513     10.247812272     11.745867007
H       11.513838403      9.787632050     10.814187593
H       14.555666941     12.110915636     10.450937362
H       15.860577812     12.101526662     11.645851535
H       14.704503699     13.443247810     11.615012094
H        9.448654282     10.951161959     19.560883399
H       10.244350895     12.541185964     19.684215301
H       11.077375126     11.080766950     20.242045303
H        8.129970000     10.079712711     15.935063883
H        6.663863884     10.694440691     16.698890875
H        7.997182808     10.129676509     17.714737819
H        7.951785093     12.375842688     18.941886587
H        6.701897286     13.041474067     17.885727331
H        8.243848418     13.896262242     18.055913475
H       10.265382316     13.967920827     11.153815950
H        9.449846406     12.703516409     12.113853116
H        9.284631364     12.730091740     10.340998303
H       13.103976923     11.297634832     18.811140867
H       12.490974320     12.909470725     18.368832309
H       12.962669623     11.750551639     17.100015895
H        1.899172727     16.391021974      6.717887251
H        2.585258570     17.568658627      4.600193779
H        3.641590666     16.268933607      2.736740691
H        4.399784001      9.258236590      2.016819834
H        2.879024349      9.292428904      1.117043095
H        2.865305805      9.571532810      2.872080545
H        4.745416327      9.345834196      4.970553497
H        3.338639336      9.194933177      6.079767682
H        6.468351169     13.861723968      4.301305225
H        7.894512184     12.806797848      4.301327835
H        6.426393528     12.314077518      5.186825048
H        0.090004676     12.861340572      5.561984142
H       -0.963793492     11.467371700      5.838831613
H        0.637688588     11.231755812      5.089676842
H        1.846140219     11.670167269     10.271494987
H        2.219844496     13.384813092      9.953845374
H        3.347124807     12.381764134     10.888240744
H        1.269025465      9.492840163      6.919415877
H       -0.389350630      9.705476344      7.486354181
H        0.943963016      9.868334491      8.632969912
H        4.532263111     10.425784702      9.795567407
H        4.548324179     10.237274289      8.035325495
H        3.102258539      9.789723506      8.975831778
H        0.064681793     12.151573401      9.313554440
H       -1.242727423     12.112421741      8.121371292
H       -0.092658325     13.459134222      8.122763998
H        5.155288496     10.950045157      0.202514689
H        4.400567143     12.560634256      0.094877500
H        3.533695476     11.129110638     -0.483648291
H        6.467721574     10.074351028      3.872989526
H        7.935025175     10.655962440      3.083158205
H        6.585563277     10.089228164      2.090913585
H        6.683831629     12.329352172      0.832236179
H        7.930093948     12.996898406      1.891002146
H        6.395354072     13.861491657      1.698960849
H        4.363881626     13.963657967      8.609827111
H        5.172730658     12.693045290      7.651436037
H        5.341027628     12.724979696      9.424223261
H        1.506550910     11.349829331      0.943374976
H        2.138201402     12.951604957      1.393991074
H        1.647540675     11.794280480      2.656886064
H        4.293234319      7.271536028     12.976176856
H        3.615078356      8.515071213     15.059270820
H        2.556083817      7.263768127     16.961288671
H        1.903394161      0.261983801     17.857306640
H        3.395874368      0.366629269     18.795693799
H        3.447161933      0.598255214     17.034494804
H        2.369582007     -1.292053713     13.880136980
H       -0.204525874      4.740448941     15.388721103
H       -1.657737668      3.723566687     15.454094724
H       -0.220978685      3.129052835     14.612332754
H        6.124037141      3.790112117     14.139662652
H        7.292033618      2.533098649     13.710861660
H        5.822361177      2.087728299     14.590347676
H        4.197868110      2.699360912      9.482303671
H        3.833758289      4.385029379      9.936125162
H        2.666455329      3.438651109      8.990117993
H        5.079736256      0.398511159     12.882606540
H        6.649081164      0.670969996     12.114225357
H        5.188745092      0.754560325     11.132335789
H        1.582853075      1.373916324      9.989007459
H        1.630444963      1.071086457     11.726594014
H        3.057340656      0.727519686     10.708846982
H        5.994965694      3.065262537     10.355710177
H        7.369223371      3.084312181     11.466135972
H        6.179355073      4.394424887     11.519978862
H        1.015691049      1.955768679     19.590567267
H        1.735036860      3.581260022     19.725605798
H        2.608598396      2.167100763     20.333897440
H       -0.259742251      0.993753027     16.055753706
H       -1.728583447      1.630065634     16.800764188
H       -0.387704189      1.113167120     17.830094890
H       -0.498748481      3.423911660     18.957005711
H       -1.738768925      4.014770559     17.846795297
H       -0.213840249      4.905063237     18.004859022
H        1.715000833      4.824997884     11.437958751
H        0.935117991      3.453962526     12.270573620
H        0.756409638      3.647800097     10.516960633
H        4.665195057      2.488367202     19.008513131
H        3.996494768      4.050817616     18.476598379
H        4.605567120      2.883106075     17.282515727
H       10.340232708      7.333467780      6.749933821
H       11.030645064      8.537487244      4.649858379
H       12.084941295      7.261532127      2.767624108
H       12.866086662      0.245103853      1.989557937
H       11.341568309      0.268203852      1.095422154
H       11.332246236      0.545308882      2.851038450
H       13.225058045      0.325196648      4.958837641
H       11.787674377      0.145779413      6.025585739
H       14.900952803      4.854424337      4.291973919
H       16.333709899      3.808123874      4.284623389
H       14.869231506      3.301406467      5.168245038
H        8.542057580      3.840718493      5.531416071
H        7.477914578      2.449125419      5.778509182
H        9.083685855      2.215811727      5.037094802
H       10.257637184      2.595545578     10.252613655
H       10.630160910      4.310740590      9.934141617
H       11.754677031      3.311061491     10.875310909
H        9.687090157      0.443155321      6.844091415
H        8.026723309      0.658351636      7.405644389
H        9.354724892      0.794381994      8.561276560
H       12.939331045      1.340152380      9.782585227
H       12.953608468      1.154594224      8.022725117
H       11.503073263      0.717971569      8.962385214
H        8.488279753      3.082537166      9.269728067
H        7.186387484      3.056973389      8.072132023
H        8.337805927      4.401988876      8.090742021
H       13.607957474      1.941859875      0.180173478
H       12.832838292      3.542580931      0.061702581
H       11.981561334      2.095433838     -0.502904996
H       14.915964467      1.065789539      3.832601375
H       16.385988630      1.666169327      3.064979859
H       15.050060591      1.102005328      2.052439216
H       15.125647443      3.340927177      0.814378879
H       16.359375578      4.025399267      1.877686502
H       14.813311213      4.866594462      1.685132772
H       12.797109996      4.883852758      8.605374408
H       13.610730544      3.605684341      7.661763567
H       13.755187073      3.640691254      9.436844105
H        9.956513893      2.323694342      0.919977290
H       10.579875068      3.926397824      1.379358087
H       10.094259115      2.760174157      2.635834222
H       -0.334952712      1.681331118     26.485706597
H        0.366547546      0.503259765     24.374676482
H        1.405466160      1.808929709     22.504052467
H        2.080350479      8.841129294     21.799394611
H        0.549736956      8.809997112     20.915875889
H        0.557097290      8.504274526     22.666876514
H        2.497397340      8.725075282     24.757453857
H        1.065219062      8.889616339     25.833352545
H        4.205919974      4.231285308     24.017101882
H        5.626057528      5.294457657     24.000320843
H        4.166102788      5.778037370     24.903750782
H       -2.172505488      5.161721621     25.323093616
H       -3.243154467      6.546986061     25.576666356
H       -1.643950109      6.790637008     24.825927106
H       -0.444137714      6.434204172     30.017166184
H       -0.073561085      4.715213378     29.718355434
H        1.052416406      5.724723000     30.646682263
H       -1.041622309      8.563535522     26.615001524
H       -2.691715573      8.342453880     27.203478943
H       -1.345139891      8.217875608     28.338727879
H        2.233860268      7.676117264     29.545783749
H        2.269545638      7.841242902     27.783201408
H        0.812913756      8.299246728     28.701759353
H       -2.217287513      5.940270716     29.063544347
H       -3.518790889      5.933653351     27.864691184
H       -2.349176299      4.604535587     27.900468927
H        2.834408477      7.178042237     19.955700837
H        2.068404945      5.575561199     19.811388820
H        1.204371434      7.029937372     19.284096236
H        4.180023632      8.025264149     23.571781825
H        5.644619719      7.437710866     22.785677982
H        4.291950785      7.992777131     21.790955975
H        4.359511401      5.761569267     20.546695228
H        5.620679513      5.091597396     21.587002280
H        4.082193911      4.230197784     21.418477051
H        2.079940919      4.121987060     28.382792066
H        2.890854491      5.386121000     27.419151606
H        3.053909624      5.367428309     29.192382931
H       -0.807125259      6.732034281     20.724814794
H       -0.152098171      5.133417253     21.154233169
H       -0.643931022      6.273403974     22.432010437
H       10.409367035      1.681164094     32.787384382
H        9.687039844      0.499978516     34.889411721
H        8.664519045      1.809283948     36.767266460
H        7.953605802      8.836099185     37.482585209
H        9.480656934      8.821687854     38.372786492
H        9.484493098      8.524884227     36.620228263
H        7.550754379      8.710055094     34.499047387
H        8.982375968      8.886883937     33.425177337
H        5.896216448      4.232485692     35.220044201
H        4.459594321      5.272757646     35.252119748
H        5.912065207      5.791053487     34.354855150
H       12.269994152      5.204334937     33.948157143
H       13.313627449      6.609898420     33.691737717
H       11.709878427      6.823819546     34.442304045
H       10.511450903      6.395440386     29.246640258
H       10.145185817      4.680207754     29.570484256
H        9.014667072      5.674210213     28.630948438
H       11.077604463      8.585550314     32.639987628
H       12.734120951      8.387358484     32.060635686
H       11.395137119      8.235224003     30.919706644
H        7.821610640      7.629482299     29.711089084
H        7.798985619      7.822844762     31.470865809
H        9.245458060      8.274879614     30.534159667
H       12.292764340      5.961368315     30.207624960
H       13.598438988      5.993110436     31.401515071
H       12.455724806      4.639823275     31.383016126
H        7.219042301      7.150062748     39.317901792
H        7.996841045      5.551235614     39.440441443
H        8.848347369      7.002447855     39.993628261
H        5.886555769      8.022755533     35.710759747
H        4.419720140      7.412634109     36.474924739
H        5.758148746      7.966683788     37.490182384
H        5.706679591      5.724988282     38.711289745
H        4.451744546      5.061007548     37.659095479
H        5.991930940      4.202805437     37.825889942
H        8.001850343      4.096591715     30.918880484
H        7.182655885      5.371120045     31.862852778
H        7.023241603      5.323954255     30.089318212
H       10.867365400      6.765018678     38.557140537
H       10.238706791      5.158764427     38.117319872
H       10.717083450      6.312489882     36.846532551
H        8.025913452     10.753484906     26.483434164
H        8.690015528      9.556984380     24.371089969
H        9.782110056     10.828375041     22.505936011
H       10.610929194     17.838789628     21.800995663
H        9.101238824     17.833918357     20.881467164
H        9.062507778     17.536851169     22.633905888
H       10.977314551     17.748192242     24.717237259
H        9.567012141     17.922907478     25.819238816
H       12.643774514     13.216339983     24.046259074
H       14.084174320     14.251917853     24.030936995
H       12.628675179     14.769318623     24.922845729
H        6.275753180     14.248053282     25.326813611
H        5.226008459     15.648751437     25.584788586
H        6.826985495     15.869849351     24.831115260
H        8.034110087     15.491351870     30.022059468
H        8.374942980     13.768752804     29.709269477
H        9.520577045     14.752880745     30.642430283
H        7.463596002     17.630432143     26.633313084
H        5.806376638     17.433504647     27.209248999
H        7.142807827     17.282790533     28.353282897
H       10.724552780     16.702070820     29.547506118
H       10.755495060     16.875909092     27.785882270
H        9.306946888     17.344694315     28.711763047
H        6.254089759     15.008781162     29.068187996
H        4.947756655     15.033996567     27.874814378
H        6.094701208     13.684678704     27.894357103
H       11.344013492     16.145633956     19.952998287
H       10.557580615     14.550839925     19.831147865
H        9.714637702     16.005619054     19.274738585
H       12.685835446     17.003122504     23.594364397
H       14.143744378     16.395208615     22.808955749
H       12.801367127     16.972702861     21.812722280
H       12.851355744     14.729737640     20.566620162
H       14.103816635     14.059410544     21.616958007
H       12.561978567     13.203631470     21.444171000
H       10.526572655     13.155277469     28.371050639
H       11.354037519     14.415102780     27.416173750
H       11.513189137     14.384317716     29.189786878
H        7.692153197     15.776538219     20.707165026
H        8.314780931     14.169670792     21.151845570
H        7.838404681     15.328262203     22.419560233
H        2.025665507     10.745575920     32.774047943
H        1.335283618      9.542070489     34.872943444
H        0.274429296     10.816850785     36.752974626
H       -0.533410400     17.830054393     37.503755924
H        0.962239079     17.813419511     38.445180784
H        1.027075153     17.530219424     36.691783930
H       -0.831215677     17.766114972     34.586067579
H        0.593841385     17.933503103     33.501600269
H       -2.522862329     13.223697002     35.180121561
H       -3.963678652     14.258077117     35.185566076
H       -2.494621652     14.787284612     34.322929614
H        3.825664120     14.255940467     33.981099038
H        4.895741298     15.638256539     33.708707200
H        3.296476500     15.890278192     34.457157746
H        2.082866792     15.490871435     29.277937801
H        1.712741201     13.773344330     29.584716184
H        0.584046668     14.779038096     28.654727811
H        2.675745908     17.635700393     32.634898252
H        4.333297198     17.417753359     32.067625956
H        2.999279157     17.266888732     30.920474570
H       -0.599848760     16.736720016     29.761574812
H       -0.620626612     16.903344501     31.524009263
H        0.828196735     17.361123195     30.593604405
H        3.861705969     14.967498745     30.230994082
H        5.172520629     15.014611386     31.419249354
H        4.026081339     13.664774028     31.427250633
H       -1.309045278     16.144499998     39.315133146
H       -0.546496689     14.538871266     39.445772316
H        0.302073939     15.978156581     40.030719789
H       -2.556945174     17.009125962     35.686548760
H       -4.038806737     16.392657336     36.417307762
H       -2.724147804     16.947840840     37.462628567
H       -2.794046359     14.690985269     38.672935427
H       -4.022415468     14.030368731     37.589399311
H       -2.481569259     13.177836734     37.780762050
H       -0.436144186     13.183985675     30.933232718
H       -1.249868596     14.456371913     31.883894836
H       -1.407707280     14.421937775     30.109593848
H        2.356083783     15.761963620     38.643623328
H        1.743425656     14.155487172     38.181855507
H        2.248624380     15.315851842     36.927797065
H       13.041156390      3.535701649     20.032077374
H       10.622328949      1.709354563     12.620995419
H       11.767236949      1.362855840     16.553878028
H       15.332038161      3.766255940     11.614417556
H       12.619699543      1.398009345     13.966407955
H       10.135894034      4.703333885     12.437315763
H       12.091452646      5.655018770     13.719743200
H        8.090658427     -1.417681302     14.127262542
H        6.931726480      7.252312553     13.749216915
H       11.267447462      5.629776315     16.714019563
H        8.933681624      4.693551935     16.569699419
H        9.128311751      1.916033788     16.650701665
H        1.517384090      3.575001690     -0.271468389
H        3.968816127      1.760356308      7.157683804
H        2.690757678      1.411500663      3.248900239
H       -0.708298668      3.788505373      8.215425803
H        1.942421501      1.432499668      5.784046925
H        4.429320084      4.745747144      7.280314833
H        2.515908527      5.681353298      6.088913870
H        6.464362754     -1.411101081      5.670840470
H        7.582479759      7.343348703      5.945105083
H        3.382897776      5.646509406      3.013896233
H        5.673932592      4.673962501      3.162238159
H        5.404285125      1.882628665      3.104268055
H        4.591718436     12.603826621     20.007288575
H        2.189761358     10.707009763     12.609991277
H        3.399009711     10.429933610     16.506747248
H        6.860245649     12.861581081     11.542342126
H        4.220224283     10.471344097     13.955538845
H        1.699131227     13.708373719     12.446224373
H        3.626491770     14.720734631     13.677326868
H       -0.369005861      7.643776580     14.215487790
H       -1.440788623     16.329490280     13.760080399
H        2.821699806     14.691066000     16.689738457
H        0.535069338     13.762619847     16.590072130
H        0.725051513     11.027564300     16.639665755
H       10.084624322     12.574013646     -0.252612542
H       12.478221770     10.768548916      7.191672435
H       11.232152717     10.418795695      3.278146897
H        7.759721746     12.832444761      8.209539610
H       10.438027698     10.457120500      5.831452313
H       12.937944569     13.749733753      7.338370036
H       11.009201360     14.709045985      6.112055196
H       14.926132073      7.597894510      5.626916697
H       16.111191572     16.318433597      5.996139274
H       11.854133918     14.670189436      3.065566968
H       14.134142908     13.708465440      3.205411758
H       13.869474822     10.934944234      3.125101230
H       -0.603218636     14.525105693     19.508555114
H        1.734150118     16.365333917     26.961739159
H        0.498392412     16.712919364     23.033676869
H       -2.958350453     14.218454362     27.947160284
H       -0.307070673     16.628466519     25.567636479
H        2.275261985     13.421599731     27.103678920
H        0.351406443     12.394813983     25.892018051
H        4.272361683     19.488587315     25.450736026
H        5.343160650     10.736716358     25.743433953
H        1.172574005     12.468005592     22.841083798
H        3.404358846     13.373172128     22.952271208
H        3.178055251     16.194479775     22.909281686
H       10.791720394     14.505366463     39.786621466
H        8.393847190     16.359242527     32.360541192
H        9.639621873     16.702548891     36.282972105
H       13.059049315     14.297917577     31.312310514
H       10.434371049     16.674571890     33.754895215
H        7.941406812     13.344479883     32.222716807
H        9.814702928     12.436158222     33.436242906
H        5.864658306     19.499024416     33.856556875
H        4.762142881     10.774635076     33.540015111
H        8.922928391     12.465665858     36.490406312
H        6.642756950     13.452261414     36.327652572
H        6.933172766     16.201146406     36.406567883
H        7.686486136      5.521477289     19.539567972
H       10.179098397      7.352396232     26.925486858
H        8.961214944      7.695605401     23.018329575
H        5.450124954      5.218287015     27.915687951
H        8.129420878      7.610500939     25.549348667
H       10.680957504      4.361283042     27.075359413
H        8.767686287      3.374694277     25.894147805
H       12.709618468     10.466605204     25.381764540
H       13.821925345      1.737404016     25.764984276
H        9.540764882      3.439556004     22.819256271
H       11.863159877      4.327295495     22.937642773
H       11.652776246      7.122240643     22.887309477
H        2.363882195      5.473888971     39.769212856
H       -0.112161062      7.278856324     32.370240542
H        1.141621096      7.647392790     36.270679793
H        4.554187726      5.245891655     31.327240030
H        1.922319747      7.569257131     33.813353988
H       -0.625720900      4.351530763     32.260899498
H        1.270798114      3.346631998     33.364203198
H       -2.578649260     10.468067193     33.854302763
H       -3.741558483      1.704028863     33.569501675
H        0.467201269      3.410665013     36.499663142
H       -1.825507685      4.328186021     36.393469819
H       -1.565001285      7.162993376     36.420161659
C        2.019614693      0.638281899     14.464330743
H        1.068698492      0.820479625     13.903448745
H        1.713035011      0.227303921     15.432393235
H        4.001662536      2.291828997     15.276202934
H        3.012464216     -0.200427630     12.854956633

1108
TS(II+-III+) E = -8686.4678312888 a.u (i = -546.1 cm-1)
Ir      11.081830229     11.719682092     14.558083785
Ir       3.530335129     11.719025528      5.200060700
Ir       2.702181245      2.736269478     14.641069170
Ir      11.988095812      2.684449485      5.186670555
Ir       1.263792539      6.362245735     24.961892279
Ir       8.823430284      6.363636955     34.312754452
Ir       9.731445028     15.393809323     24.955450769
Ir       0.388381549     15.396474301     34.341005648
P       12.167503788     12.122097906     12.588149437
P       10.172810745     12.025079745     16.640698103
P        2.446894773     12.116554912      7.171701146
P        4.444782764     12.029428963      3.121584607
P        3.758709387      3.131697860     12.644614867
P        1.789679578      2.992811102     16.706773361
P       10.890711537      3.057876465      7.157188014
P       12.899339600      3.020007272      3.108520480
P        0.176539146      5.957237962     26.930010839
P        2.163106235      6.058383544     22.873133845
P        9.909503711      5.959442481     32.342832654
P        7.921513437      6.058307080     36.399875391
P        8.638566577     15.017366163     26.927434254
P       10.632409842     15.067573347     22.871931494
P        1.479690819     15.021432970     32.367657262
P       -0.539193828     15.057815263     36.409630149
F       13.137571592      0.071370280     18.003300560
F        8.777245535      5.729201350     10.609292082
F        6.331297191      7.657854534     16.035734162
F       14.168211609      1.264938281     19.543445949
F       10.731624354     -0.445637014     11.345446393
F       13.036953378      6.706498681     11.421463064
F       14.465576967      7.067629614     13.093448167
F        7.221311452      7.138567516     11.275118470
F        9.249461479     -1.931426171     12.001516308
F       12.141813371      0.521965793     19.905291193
F       15.597509417      1.344470218     11.340622359
F        8.597102611     -0.077600393     10.980627692
F       15.127271833      6.172015141     11.194556034
F       13.936539527      0.205230658     12.153181335
F        9.322815864      7.671871609     11.487305050
F       15.623932569      0.745566255     13.463409476
F        7.764199102      6.773069059     17.486069570
F        6.037704366      5.587807768     16.760690836
F        7.142133604     -1.547619965     16.257671128
F        8.381938872     -0.522863644     17.777059298
F        6.643014914      0.511599154     16.970623107
F       11.104142304      6.700570461     19.108447586
F       12.638072948      5.879899051     20.484080872
F       13.216999110      6.846184712     18.588766226
F        1.489130959      0.071255531      1.758556998
F        5.931435913      5.657094641      9.075237036
F        8.376444470      7.583581907      3.661226826
F        0.318247993      1.196519354      0.290987030
F        3.877770537     -0.297791310      8.488448871
F        1.574631597      6.775386062      8.412293048
F        0.148149566      7.069370410      6.737144424
F        7.338603618      7.216153519      8.347377737
F        5.166614223     -1.926538661      7.760213030
F        2.409692282      0.666729909     -0.146756313
F       -1.163617042      1.416047286      8.277209407
F        6.033297006     -0.152639444      8.778046454
F       -0.505003084      6.173829463      8.639133184
F        0.597734378      0.222022176      7.758939566
F        5.160787580      7.591253737      8.413840688
F       -0.856023187      0.742894705      6.213628645
F        6.837945451      6.923026418      2.261161276
F        8.400933406      5.510501130      2.856075992
F        7.546859685     -1.477489412      3.509417479
F        6.098813223     -0.668849056      2.053983462
F        7.779876857      0.586522432      2.710366516
F        3.426189752      6.845997720      0.804609642
F        2.270000423      5.879624691     -0.798085079
F        1.232181361      6.768679795      0.947919421
F        4.772184532      9.149668392     17.999319489
F        0.330531386     14.660126090     10.614999625
F       -2.050826326     16.743894638     16.030751270
F        5.768015838     10.408865046     19.538409813
F        2.276939716      8.555036254     11.416488001
F        4.616609351     15.918776703     11.349367602
F        6.036077736     16.075278255     13.027514465
F       -1.304453597     15.997560792     11.272162621
F        0.742555427      7.073177734     12.007991053
F        3.714107643      9.604070205     19.838111349
F        7.285814046     10.493686864     11.402356385
F        0.140411803      8.935144496     11.043399097
F        6.679333140     15.182814560     11.120914819
F        5.588653628      9.235370205     12.005755527
F        0.755999608     16.677537021     11.345773358
F        7.112021944      9.822899613     13.472476109
F       -0.807786606     15.775237929     17.557440354
F       -2.472076577     14.662970871     16.683033488
F       -1.115155194      7.512315279     16.543564721
F       -0.002822923      8.923244562     17.858213969
F       -1.870643422      9.531807564     16.904330978
F        2.829056474     15.928597980     18.878489744
F        3.781456443     14.812532624     20.499137685
F        5.013724422     15.700466928     18.884848329
F        9.932561431      9.080054273      1.762337054
F       14.289879196     14.736685413      9.147127561
F       16.740195193     16.676683807      3.728808142
F        8.820387860     10.343780405      0.358545862
F       12.337150878      8.626324438      8.416774596
F       10.026319464     15.852725833      8.348779716
F        8.582016526     16.079304760      6.726539866
F       15.911365055     16.073356703      8.485920790
F       13.810019897      7.087403988      7.762170456
F       10.849159997      9.603724559     -0.146500461
F        7.405864607     10.491232431      8.421547176
F       14.475035696      8.929247484      8.783532276
F        7.947752163     15.181833075      8.635841655
F        9.163934917      9.301388063      7.829468989
F       13.820979461     16.740261252      8.344195435
F        7.574554280      9.747831303      6.365449890
F       15.287343676     15.855885190      2.271158886
F       16.979050566     14.650966813      2.928319308
F       15.795639696      7.446565267      3.364924894
F       14.548971955      8.630630989      1.976257147
F       16.352770131      9.524224939      2.852563709
F       11.939145219     15.848478100      0.734760662
F       10.638070712     14.880628699     -0.743613578
F        9.739266221     15.777830761      1.029083065
F       -0.841642819     18.002659246     21.507676483
F        3.586189630     12.353574718     28.911074017
F        5.834314691     10.275745865     23.416039414
F       -1.853506879     16.748733661     19.983417525
F        1.688340308     18.528333777     28.252011642
F       -0.589607429     11.161441442     27.962398685
F       -2.189928230     11.011104984     26.486008257
F        5.130247045     10.939943815     28.244516284
F        3.113504602     20.027148583     27.519472993
F        0.207246430     17.486428327     19.625940004
F       -3.359163233     16.596756937     28.107480265
F        3.842188757     18.229938925     28.546403341
F       -2.622833121     11.834808244     28.471365593
F       -1.595333908     17.787973662     27.523606629
F        2.988395380     10.419057002     28.034649764
F       -3.126734925     17.336981044     26.048601052
F        4.591101593     11.381482701     21.959228477
F        6.333435185     12.354730218     22.834963254
F        5.215586189     19.637226369     23.268860926
F        3.905956375     18.607142157     21.810462153
F        5.650544266     17.563688876     22.614973051
F        1.320611047     11.311986138     20.493006505
F        0.004428564     12.278113841     19.019115457
F       -0.842003690     11.306663817     20.789950310
F       11.093385324     17.939145445     37.754474480
F        6.517202319     12.275981809     30.377341348
F        4.067873110     10.426416596     35.791360356
F       12.035866505     16.672408520     39.302748227
F        8.471561105     18.531385231     31.039477301
F       10.694235715     11.236404873     31.320009094
F       12.294633229     11.082625424     32.796331362
F        5.021727778     10.862944540     31.173310575
F        6.991234616     20.014366169     31.758307386
F       10.030333033     17.560119645     39.602912802
F       13.459913033     16.740835546     31.179619841
F        6.333071702     18.160173862     30.739307387
F       12.728117182     11.907942892     30.808910245
F       11.695581746     17.862701683     31.839895395
F        7.177933584     10.354478354     31.250154078
F       13.282433847     17.338689811     33.294039859
F        5.450123304     11.308464554     37.257530347
F        3.770801061     12.500424746     36.518037104
F        5.078239151     19.727444852     36.151959270
F        6.186554388     18.452339833     37.545129816
F        4.332180201     17.711133519     36.594364118
F        8.855313795     11.308943456     38.791115936
F       10.238170970     12.205151943     40.256235536
F       11.017844643     11.306592629     38.419757998
F        7.599566736      9.007232326     21.518731607
F       12.030664404      3.352363501     28.910233559
F       14.477690172      1.350205961     23.488432512
F        6.574046618      7.811818360     19.980111961
F       10.083997873      9.530441401     28.173420069
F        7.825039380      2.303514041     28.181009594
F        6.463408259      1.935318958     26.497484056
F       13.573912147      1.933793805     28.245794120
F       11.619856015     11.006164170     27.520296032
F        8.657421013      8.413484075     19.684425644
F        5.022661349      7.590476879     28.038096385
F       12.213224838      9.152459637     28.543821282
F        5.696861306      2.828381741     28.384377392
F        6.783026008      8.784788716     27.448438769
F       11.423234096      1.412372701     28.103634186
F        5.256466140      8.261328640     25.972603111
F       13.029896399      2.157975280     22.033144883
F       14.709174049      3.415559880     22.691708097
F       13.538851184     10.650702888     23.130267801
F       12.359056479      9.447155972     21.735447223
F       14.218767028      8.631665019     22.615337684
F        9.693895449      2.375338124     20.490743297
F        8.302539121      3.269542202     19.037153758
F        7.534932846      2.236380897     20.853281227
F        2.514930494      8.929180969     37.696706062
F       -1.934095700      3.342868992     30.447305233
F       -4.517927314      1.410786856     35.787933858
F        3.449720294      7.811692413     39.369895126
F        0.025160872      9.452572640     31.103772350
F        2.259552585      2.091761005     31.249109637
F        3.783595302      2.007523501     32.795632982
F       -3.494955156      1.934179419     31.104146968
F       -1.513526488     10.927324484     31.687697481
F        1.380781936      8.487848744     39.525086049
F        5.009851808      7.662566620     31.322017237
F       -2.104731996      9.009444408     30.739582326
F        4.283574380      2.830231823     30.813142300
F        3.184085141      8.780228226     31.763753261
F       -1.392693885      1.345310335     31.249295392
F        4.621844810      8.400502399     33.368495042
F       -2.999110243      2.015517072     37.248882412
F       -4.612486986      3.421579904     36.668795399
F       -3.560792601     10.631672700     36.010345160
F       -2.243423523      9.673274701     37.475590776
F       -3.991223394      8.567073459     36.737914093
F        0.425126569      2.229092663     38.713043727
F        1.658701546      3.131297381     40.268347264
F        2.629974935      2.302710981     38.494044659
O       12.407740869     13.834224890     12.660059212
O       10.515076673     13.695493144     16.913970263
O        2.215706083     13.831026179      7.104499974
O        4.110169174     13.700534340      2.850822093
O        3.959203720      4.845046713     12.737253392
O        2.000273254      4.684441572     16.972572699
O       10.657923543      4.766943503      7.103202201
O       12.550758492      4.691286672      2.849755635
O       -0.044708371      4.244284783     26.862973399
O        1.844410246      4.383696559     22.608973375
O       10.147861702      4.248442852     32.417948122
O        8.255523053      4.386828377     36.671611878
O        8.396696009     13.310648065     26.863902776
O       10.290267892     13.393478624     22.611041492
O        1.706944490     13.312778566     32.419375286
O       -0.187106490     13.388289515     36.671198556
N       11.456457339     13.775045144     14.786255773
N        3.164034361     13.775953671      4.977492374
N        2.937372240      4.764028392     14.832768123
N       11.610031616      4.743678129      4.979038998
N        0.903808116      4.303344798     24.737100449
N        9.194837424      4.307484329     34.542693917
N        9.346067269     13.337248744     24.738873682
N        0.756408714     13.335438300     34.544003422
C       12.041326880     14.491553534     13.780051010
C       12.254333946     15.863868176     13.877645373
C       11.856725266     16.501757995     15.052479638
C       11.081245363     14.423661197     15.929059167
C       13.959169574     11.577326814     12.498176925
C       11.267521998     15.792558542     16.098741955
C       11.192317521     11.983304699     10.994386591
C       11.169925884      9.735271529     17.798790197
C       10.691478587      9.889297137     14.313993776
C        7.822910478     12.817173729     15.492733299
C       14.536249359     11.818428914     13.911974601
C       11.968014689     12.377646453      9.728928494
C       11.069621934     11.248273078     18.095497828
C       13.973698085     10.071817897     12.184197578
C       10.691068446     10.527423331     10.889751050
C       14.799107876     12.363131885     11.478657802
C       10.412044140     11.470262278     19.467367145
C        7.770182498     10.652522407     16.787512083
C        7.791944550     12.888005938     17.999730837
C        8.298543245     12.099353578     16.777766060
C        9.977679669     12.921076285     11.174523733
C       12.492058037     11.854087998     18.086149016
C        2.575945475     14.490109200      5.983992262
C        2.353473286     15.861162345      5.886361119
C        2.744702155     16.498931059      4.709559390
C        3.535611396     14.426010691      3.833824734
C        0.652258679     11.579802544      7.262444569
C        3.336745799     15.792628442      3.662626148
C        3.423012644     11.965987838      8.765212129
C        3.425785796      9.762371848      1.941067585
C        3.902779455      9.882885308      5.432137855
C        6.792549343     12.810683980      4.281192524
C        0.080111008     11.804117331      5.843793641
C        2.649258845     12.361426159     10.031105037
C        3.545204705     11.275232498      1.659064503
C        0.632230475     10.078541899      7.596094454
C        3.918515547     10.507728480      8.869936592
C       -0.188407040     12.381078833      8.269188041
C        4.213066108     11.505091670      0.293927916
C        6.836518685     10.637788440      3.002398203
C        6.844891979     12.866990387      1.774647244
C        6.320879411     12.089735220      2.996566179
C        4.642438548     12.897640034      8.586523154
C        2.128425139     11.895007313      1.667963373
C        3.545953904      5.492559987     13.843754123
C        3.758460732      6.864469467     13.956166306
C        3.354049607      7.497832524     15.129191043
C        2.566857475      5.411695960     15.983926236
C        5.560346624      2.651347583     12.442328798
C        2.758913474      6.777574236     16.163410084
C        2.741354758      3.056077044     11.057371438
C        2.960268446      0.784405635     17.890922430
N        2.899332228     -0.307419549     13.474380820
C       -0.603115051      3.651757368     15.586905412
C        6.178826206      2.794043234     13.851599263
C        3.500701289      3.540036046      9.811291588
C        2.748159324      2.288359944     18.162674760
C        5.611496708      1.183734412     11.985968716
C        2.244893378      1.613122087     10.849086734
C        6.344395666      3.552423103     11.473392809
C        2.069396163      2.472117726     19.529242924
C       -0.538062770      1.471212037     16.846731396
C       -0.640445173      3.681449139     18.092760235
C       -0.085036649      2.942319545     16.861143572
C        1.524899136      3.977331903     11.294744058
C        4.123923700      2.992990653     18.148868851
C       11.019595772      5.443076560      5.993477000
C       10.795364811      6.815022380      5.912327399
C       11.186514105      7.466966329      4.743047037
C       11.978187453      5.405665668      3.841888130
C        9.092527349      2.525554880      7.225387068
C       11.778255474      6.774090981      3.686763217
C       11.850348832      2.904552326      8.762254083
C       11.908994208      0.739481171      1.926034807
C       12.381257060      0.852839653      5.412262850
C       15.237487049      3.820705285      4.271521739
C        8.531843924      2.773948787      5.805848265
C       11.067636486      3.306281518     10.021879965
C       12.010316209      2.254466872      1.642701476
C        9.063357342      1.020104326      7.537171856
C       12.337577041      1.444263070      8.870798282
C        8.246905546      3.316747340      8.236767791
C       12.674601248      2.484871906      0.275417959
C       15.305808434      1.658553452      2.975007470
C       15.282098643      3.897310983      1.764945900
C       14.772825054      3.103572745      2.982336733
C       13.075410636      3.831678092      8.595514210
C       10.587610507      2.859803199      1.649297744
C        0.323074437      3.585451899     25.745085322
C        0.115492228      2.211602924     25.651122585
C        0.513681851      1.574690854     24.476065418
C        1.279208191      3.654744681     23.594392350
C       -1.622800514      6.476532485     27.008808835
C        1.096524049      2.285101804     23.426704806
C        1.141173396      6.108050186     28.529681751
C        1.121825316      8.330142883     21.720494269
C        1.644097104      8.194669649     25.205297503
C        4.525833378      5.278533533     23.995634719
C       -2.189186585      6.225349524     25.592534818
C        0.361573100      5.711647310     29.792453594
C        1.239027203      6.818265991     21.426255703
C       -1.658492734      7.981890745     27.318923760
C        1.631829611      7.567589424     28.634266499
C       -2.456528868      5.680582501     28.026162971
C        1.882015779      6.603180418     20.046692500
C        4.550891131      7.448793706     22.710810578
C        4.535451125      5.220141524     21.488486719
C        4.034646254      5.999114007     22.718186351
C        2.363017264      5.178236327     28.356636531
C       -0.174353206      6.192104024     21.453503407
C        9.771973647      3.589149373     33.532930282
C        9.966853406      2.213610045     33.621278342
C        9.560418148      1.574960309     34.792219476
C        8.814042914      3.657425597     35.682957212
C       11.702562783      6.503577524     32.259556121
C        8.984917813      2.285902124     35.844883780
C        8.938273225      6.091661812     30.743569380
C        8.942431904      8.335763332     37.558243712
C        8.425813637      8.191360031     34.061098358
C        5.567093565      5.282932847     35.254468499
C       12.275291567      6.263593876     33.675489635
C        9.716134402      5.686635734     29.483008262
C        8.829607420      6.823855097     37.852616636
C       11.716552418      8.009399925     31.945323686
C        8.438586801      7.546446050     30.624864661
C       12.547288212      5.717079422     31.244070748
C        8.171955972      6.603142831     39.224545858
C        5.523315586      7.439558639     36.562413970
C        5.540233831      5.198223089     37.761354678
C        6.047338447      5.991677484     36.542633768
C        7.721188902      5.157270825     30.926196591
C       10.247093164      6.206275504     37.839180682
C        8.744220295     12.639005665     25.747336631
C        8.493828844     11.272315864     25.651872526
C        8.874364571     10.624016855     24.476772693
C        9.706685802     12.679326034     23.596821929
C        6.843450959     15.552120205     27.011727056
C        9.485277050     11.315138131     23.430108505
C        9.604759322     15.158236811     28.528152648
C        9.613993253     17.347624638     21.709769045
C       10.125419394     17.225415986     25.184594501
C       12.984190048     14.275721735     24.010941057
C        6.270629407     15.307256258     25.596630187
C        8.819982359     14.770083667     29.790921281
C        9.722134532     15.833709619     21.418497384
C        6.826311323     17.057124896     27.323235287
C       10.112176968     16.612160135     28.633675749
C        6.001895535     14.764412354     28.029908674
C       10.374981199     15.607011467     20.045429871
C       13.033778888     16.441610879     22.721224642
C       13.012255799     14.209459725     21.503045324
C       12.506227896     14.994509620     22.727576186
C       10.816031786     14.214508771     28.356759360
C        8.302957777     15.220209218     21.437122460
C        1.346577215     12.636133687     33.529388341
C        1.571116453     11.264513724     33.610702824
C        1.179852951     10.612276221     34.780105308
C        0.386044699     12.673290929     35.680295704
C        3.278833922     15.545645218     32.283161630
C        0.585524510     11.304537243     35.835054771
C        0.508553776     15.174509588     30.771418396
C        0.441814179     17.334803889     37.603401636
C        0.013277654     17.233501867     34.124979808
C       -2.862246004     14.258283982     35.217417604
C        3.844513966     15.307192914     33.702023518
C        1.285882162     14.777349155     29.507419542
C        0.330023661     15.820844714     37.886341806
C        3.309766556     17.048268896     31.959997518
C        0.016687014     16.633566176     30.670335014
C        4.118051401     14.742926687     31.274668919
C       -0.360584440     15.592747294     39.240612723
C       -2.948483756     16.412311104     36.527275158
C       -2.937833500     14.164951717     37.721182354
C       -2.413724993     14.968066335     36.516179414
C       -0.713271120     14.244147516     30.944744791
C        1.750988430     15.211551975     37.903597544
C       12.447138737      2.327627317     18.335303594
C       14.086954263      2.473732343     12.813417025
C       12.591420463      3.523892204     19.046479613
C       10.043725629      1.319383617     13.438501659
C       11.869557741      2.318485954     17.066704090
C       14.509839822      3.704167639     12.305033079
C        9.720085418      4.566685417     14.555944917
C       11.411454416      3.491588358     16.435432554
C       12.952619757      2.385932106     13.630515610
C        9.513496533      5.063059119     13.251797407
C        8.522196355      6.011481404     12.962558806
C        9.369795395      0.108514782     13.240757785
C       12.639572834      4.740322261     13.472368310
C        8.600504933     -0.450432811     14.266051427
C       12.169859523      3.509545628     13.961671008
C        7.683122292      6.496396199     13.965491452
C       11.593044280      4.686646548     17.152274339
C       10.020419598      1.996669259     14.671742958
C       12.161404938      4.700431574     18.438989059
C        8.515583560      0.232255239     15.486366757
C        8.845133195      5.051501952     15.544302896
C        7.854888397      5.999044390     15.256553910
C       13.771911795      4.834411984     12.653565935
C        9.216088669      1.429763399     15.682018272
C        8.444875456      6.622790763     11.591921870
C       14.812003133      1.215016476     12.441858714
C       12.965388087      1.057785523     18.939719695
C       14.112249060      6.179638475     12.089368844
C        9.484020585     -0.587010413     11.908377478
C        7.673927412     -0.328627147     16.606973839
C       12.285490321      6.014576081     19.157552175
C        6.996452153      6.505613827     16.372308314
C        2.040800362      2.376435691      1.456704074
C        0.548959329      2.493656863      7.011020608
C        1.952473108      3.565310379      0.722961517
C        4.544883826      1.347891816      6.334239283
C        2.626750202      2.362269671      2.722299463
C        0.146997362      3.719076845      7.548676048
C        4.861194544      4.591930937      5.164418910
C        3.144450622      3.521025441      3.329095224
C        1.662467532      2.413058411      6.167164027
C        5.046167404      5.113420127      6.459372762
C        6.005701544      6.091294908      6.739253157
C        5.202342881      0.128657264      6.540563644
C        1.978687485      4.767737755      6.335044227
C        5.958191144     -0.453164257      5.515619508
C        2.436734518      3.539095728      5.826160638
C        6.847661234      6.576693027      5.734976418
C        3.014778304      4.712799978      2.592663637
C        4.553883109      2.008104441      5.088934702
C        2.444120624      4.734029754      1.307630031
C        6.035101447      0.214785884      4.289293409
C        5.742632587      5.067604352      4.176521426
C        6.711404754      6.042872948      4.454404086
C        0.875194090      4.855115373      7.192893296
C        5.335543085      1.412971394      4.079326121
C        6.115819721      6.638089979      8.133236399
C       -0.213512683      1.239246951      7.323462383
C        1.560835864      1.091318596      0.847754680
C        0.517230626      6.201515525      7.750055596
C        5.075308422     -0.560712841      7.876730741
C        6.866041159     -0.338935435      3.159412742
C        2.344515940      6.043067659      0.568201321
C        7.583752146      6.517683414      3.330865749
C        4.046334937     11.399245371     18.276418773
C        5.601449427     11.530869521     12.719619550
C        4.156189337     12.595713479     18.983512133
C        1.588847431     10.330168427     13.436966096
C        3.472627697     11.375244846     17.005847533
C        5.991027754     12.763463418     12.182742009
C        1.274373959     13.609772547     14.556978434
C        2.995901055     12.539826401     16.376343919
C        4.482882483     11.443021686     13.555564785
C        1.053900853     14.084414108     13.250605236
C        0.078070733     15.042563251     12.961324265
C        0.911058680      9.112849078     13.283863087
C        4.129614334     13.795182746     13.354094613
C        0.145556785      8.584925630     14.326321010
C        3.692767616     12.564736127     13.876778284
C       -0.742476479     15.549241286     13.973922767
C        3.148437454     13.742468345     17.089786352
C        1.575762484     11.046961724     14.645194755
C        3.700099508     13.763966840     18.378421381
C        0.075601393      9.312879452     15.518864294
C        0.416259405     14.107245237     15.555795267
C       -0.569761554     15.060483011     15.273424312
C        5.242364357     13.897343912     12.512775673
C        0.776639527     10.513606431     15.672566923
C       -0.045927648     15.577811522     11.561352779
C        6.387992193     10.286752268     12.397725481
C        4.573247339     10.148932917     18.908174278
C        5.639567792     15.252404732     11.990182500
C        1.018234684      8.409881152     11.958902690
C       -0.725736729      8.814867104     16.688285130
C        3.828844767     15.043934738     19.147906993
C       -1.465650817     15.557773862     16.374663511
C       10.615060430     11.371962519      1.470807354
C        9.026848327     11.530984043      7.029018489
C       10.515356936     12.565692304      0.743716928
C       13.038512044     10.356766743      6.354700224
C       11.172692217     11.366464645      2.747052263
C        8.615322937     12.759552849      7.545595922
C       13.356739173     13.602354663      5.220518274
C       11.657688255     12.536462728      3.363946409
C       10.145929740     11.441322325      6.194812568
C       13.560878328     14.107758021      6.519998018
C       14.538945725     15.069237513      6.800529376
C       13.693794394      9.132230214      6.533269071
C       10.465299817     13.797629133      6.354288968
C       14.427166783      8.553334555      5.495459596
C       10.922048253     12.565264644      5.853586276
C       15.368060200     15.557292230      5.788093299
C       11.517799108     13.729638631      2.632274504
C       13.040793189     11.033897177      5.122006425
C       10.968734514     13.744086933      1.338534263
C       14.488072311      9.237793257      4.281355600
C       14.226434331     14.080368429      4.225485992
C       15.203199970     15.044066625      4.500203346
C        9.349019363     13.889942741      7.193745472
C       13.809397801     10.449059895      4.098452216
C       14.647624177     15.647159079      8.184676903
C        8.293616908     10.283264242      7.412436191
C       10.064935562     10.109141792      0.869516199
C        8.969571902     15.232710780      7.735825315
C       13.581827916      8.438116612      7.858915341
C       15.294163489      8.701285488      3.135744301
C       10.828171525     15.050656578      0.598651620
C       16.048175250     15.555573903      3.373680517
C       -0.113495657     15.739359911     21.232069929
C       -1.706130365     15.538077908     26.764199477
C       -0.183055318     14.545262964     20.508549284
C        2.313962314     16.771545274     26.135310950
C        0.448325546     15.761828575     22.508945357
C       -2.098102959     14.302966060     27.289538059
C        2.660014939     13.529416866     24.977430640
C        0.950714363     14.601339295     23.131239500
C       -0.581397527     15.642381154     25.939520072
C        2.877710832     13.040845334     26.280612811
C        3.832212751     12.054495003     26.556970775
C        2.992199880     17.979551336     26.327975274
C       -0.215289368     13.295603265     26.121722661
C        3.751080038     18.548585061     25.303474440
C        0.220534749     14.533748048     25.615320731
C        4.625247097     11.523477252     25.539141657
C        0.829638245     13.404494259     22.403965010
C        2.327356647     16.099518804     24.898468339
C        0.294453861     13.381562908     21.107979948
C        3.813756520     17.876759213     24.083638838
C        3.501174744     13.014531185     23.976208102
C        4.450292964     12.023114142     24.248325145
C       -1.337745633     13.181399686     26.952304549
C        3.114101438     16.679578805     23.884132227
C        3.900120970     11.451459562     27.930222769
C       -2.449122181     16.792850723     27.114556159
C       -0.649787702     16.988900072     20.597607910
C       -1.690913744     11.819194096     27.480001562
C        2.907754512     18.686196094     27.648040673
C        4.644949168     18.427027014     22.961604612
C        0.200690687     12.082982883     20.359798422
C        5.294994121     11.503771201     23.128604935
C       10.265659611     15.726115399     38.072864309
C       11.825957065     15.601461103     32.530696671
C       10.350099696     14.531657715     38.792785254
C        7.809438657     16.771711749     33.180790152
C        9.681117762     15.757782798     36.807641594
C       12.211671703     14.374078055     31.986542730
C        7.472419240     13.528667240     34.329811417
C        9.166428690     14.602077456     36.188312816
C       10.707841716     15.692685988     33.371707715
C        7.304319895     12.997773400     33.034465602
C        6.348637375     12.016717255     32.753851888
C        7.141240019     17.983870110     32.980142234
C       10.358777373     13.347342092     33.190354271
C        6.374850179     18.553710246     34.004679488
C        9.914091562     14.577683929     33.703010924
C        5.492918267     11.546603547     33.751884093
C        9.292293103     13.404150994     36.912625973
C        7.786919999     16.102284316     34.418755974
C        9.859108449     13.374296187     38.197185677
C        6.296366816     17.880334223     35.227755234
C        6.578826118     13.061164113     35.312836767
C        5.611042764     12.086565368     35.030316619
C       11.460618345     13.249005957     32.333873734
C        6.994137729     16.681806841     35.428723013
C        6.264805050     11.387723523     31.393566601
C       12.571128068     16.864700984     32.204228563
C       10.851769647     16.964262368     38.676611522
C       11.800310542     11.889797390     31.801396309
C        7.238554781     18.672465801     31.644169459
C        5.475677176     18.440358333     36.362560385
C        9.987605141     12.063989467     38.915241946
C        4.724807038     11.582037877     36.130685985
C        8.233319661      6.716862121     21.281144994
C        6.716377410      6.526110691     26.738027975
C        8.114160165      5.526894832     20.560714113
C       10.770870353      7.750154614     26.102474970
C        8.846717275      6.737753262     22.533111860
C        6.315389434      5.297419882     27.266343648
C       11.098848223      4.479984750     24.960037493
C        9.355702665      5.571908107     23.139772794
C        7.857418139      6.627710445     25.933868502
C       11.302746589      3.986400240     26.264472613
C       12.263841991      3.011616682     26.554815792
C       11.442914309      8.965794336     26.284450428
C        8.212858915      4.282710187     26.127305270
C       12.203848586      9.519165950     25.249774431
C        8.662157645      5.515600750     25.620260345
C       13.088904574      2.503363643     25.547574341
C        9.195212627      4.378551039     22.415338095
C       10.790252015      7.059479260     24.876555493
C        8.602136156      4.361785838     21.142413704
C       12.285751967      8.823365248     24.038876476
C       11.960365471      3.975668586     23.967717975
C       12.932048280      3.004585918     24.253111839
C        7.080377790      4.177834270     26.946922602
C       11.587279168      7.621415848     23.857262806
C       12.336319446      2.434125145     27.942816661
C        5.945294617      7.770187028     27.054685746
C        7.761447592      7.978089600     20.630897097
C        6.750112649      2.828784793     27.511564035
C       11.339252519      9.667245563     27.613554743
C       13.099490374      9.381993868     22.897393090
C        8.526466796      3.072164769     20.382870981
C       13.786659486      2.482041204     23.133191208
C        1.817466787      6.677553651     38.050342958
C        3.312207883      6.530156707     32.562625798
C        1.914201221      5.488569709     38.780558303
C       -0.680868450      7.703972036     33.194258832
C        1.214774167      6.696017960     36.792477599
C        3.695911016      5.307878686     31.989411823
C       -1.040969761      4.462847617     34.379632618
C        0.695425107      5.537815631     36.188360514
C        2.193276116      6.598188689     33.399936079
C       -1.235352989      3.968338948     33.076396975
C       -2.182753053      2.984436503     32.787929948
C       -1.332641853      8.925856073     32.989480948
C        1.827386133      4.257192200     33.146060418
C       -2.080521979      9.516206989     34.008690463
C        1.392916482      5.478936638     33.695292796
C       -3.012597208      2.475802526     33.789016923
C        0.833011738      4.346008382     36.919039401
C       -0.704245637      7.041168944     34.435214443
C        1.413215818      4.325236191     38.196777871
C       -2.167490441      8.848110521     35.231693483
C       -1.906526261      3.961393797     35.369829977
C       -2.872567836      2.986381685     35.079891190
C        2.939645054      4.167495538     32.296479704
C       -1.487782958      7.640072230     35.442877986
C       -2.256853520      2.410215724     31.404775073
C        4.036741945      7.818227763     32.254401081
C        2.299904472      7.961961549     38.651551551
C        3.316823288      2.799534711     31.771766788
C       -1.232403574      9.586160262     31.645262431
C       -2.992468830      9.429687923     36.346142143
C        1.528258182      3.011754171     38.914706334
C       -3.744734238      2.461634233     36.182903614
B       10.828081428      3.407717488     14.903428831
B        3.754108070      3.428135414      4.849557800
B        2.386990092     12.453822007     14.860528537
B       12.244785798     12.450603619      4.892587334
B        1.542219937     14.679869096     24.657495185
B        8.582912279     14.689561791     34.660085975
B        9.985472630      5.643627395     24.651481990
B        0.078287715      5.615040295     34.677082052
H       12.702411467     16.395858395     13.044265696
H       12.003320586     17.574940989     15.155886839
H       10.953273843     16.269795017     17.022037685
H       10.190043861      9.248050755     17.722869087
H       11.709388667      9.253271543     18.626187862
H       11.730949574      9.548890135     16.874050974
H        9.835963887      9.363162051     14.761836540
H       11.268939274      9.193121418     13.688641549
H        8.156942924     13.862771370     15.460947452
H        6.722212305     12.819194675     15.479456993
H        8.180212438     12.308099256     14.587726438
H       14.530390310     12.881194047     14.186094870
H       15.584140712     11.484410667     13.921136969
H       13.986088784     11.256855381     14.679224778
H       12.765154139     11.660921728      9.497744690
H       12.404708729     13.379686307      9.808263031
H       11.269214450     12.381075786      8.879148673
H       13.347879797      9.498126959     12.879445618
H       15.001330182      9.701017200     12.293875899
H       13.657683303      9.850101362     11.157780994
H       10.076953063     10.432067011      9.983373505
H       10.059467171     10.256830312     11.744372293
H       11.503504287      9.795946364     10.807211406
H       14.550075321     12.118489156     10.442520770
H       15.856610077     12.102889325     11.635605790
H       14.701138825     13.445947975     11.611512820
H        9.459526878     10.935344824     19.559736350
H       10.244477861     12.530860885     19.686687073
H       11.087715594     11.074757141     20.240182360
H        8.140608810     10.071510792     15.933287258
H        6.674436922     10.678701651     16.702704584
H        8.012943336     10.117275352     17.713347970
H        7.959211995     12.361807007     18.944293326
H        6.705881753     13.025504999     17.891267851
H        8.245580731     13.884680135     18.060881352
H       10.264097920     13.978735458     11.157111373
H        9.447153108     12.714073348     12.115485707
H        9.280204875     12.744843898     10.342750964
H       13.111915294     11.302755694     18.809206606
H       12.492151058     12.913125018     18.370684593
H       12.968176084     11.758882060     17.099230088
H        1.901392397     16.391742231      6.719299781
H        2.590343364     17.571004099      4.603824052
H        3.646383496     16.272299306      2.739465516
H        4.399098459      9.261449923      2.010929402
H        2.879331386      9.296671155      1.109522393
H        2.863728336      9.573898567      2.864820156
H        4.740329969      9.345317888      4.964407965
H        3.328248154      9.192733794      6.066693727
H        6.466929777     13.859139503      4.305322274
H        7.893072911     12.804229095      4.302707973
H        6.424657008     12.308917478      5.186226142
H        0.087894889     12.863733726      5.557413304
H       -0.968433128     11.471739141      5.834720984
H        0.632405278     11.233175829      5.085079994
H        1.842799507     11.653457113     10.257356488
H        2.225532332     13.368986237      9.954999545
H        3.345991597     12.352246848     10.882264327
H        1.262881045      9.493788220      6.914588281
H       -0.395066357      9.707947175      7.481853981
H        0.938749233      9.869448456      8.628143651
H        4.533036214     10.411238023      9.776745963
H        4.549189491     10.233475461      8.015574852
H        3.103636077      9.778940288      8.953477018
H        0.062257720     12.154411532      9.308943226
H       -1.245598098     12.116514426      8.117185416
H       -0.093850283     13.461804076      8.117675696
H        5.155817173     10.954137269      0.198533535
H        4.402406895     12.565266285      0.092174888
H        3.534716353     11.135206913     -0.488503117
H        6.464133149     10.072885429      3.866796222
H        7.933065887     10.655470127      3.080691951
H        6.584633580     10.092351445      2.085014410
H        6.683260351     12.336266578      0.831738911
H        7.930996959     12.998045132      1.892463457
H        6.397947482     13.866230546      1.703367536
H        4.361783213     13.956666109      8.609322980
H        5.169321753     12.691800562      7.643255864
H        5.341147748     12.713497832      9.415373597
H        1.506803204     11.355128374      0.937744294
H        2.138448473     12.956050294      1.391627913
H        1.647189610     11.796486027      2.652133916
H        4.226441612      7.397033752     13.133479737
H        3.506493700      8.568570358     15.244052590
H        2.446745567      7.242341020     17.093751225
H        2.019745444      0.227587829     17.797103662
H        3.509509168      0.351310985     18.738752781
H        3.565005545      0.620666977     16.990473615
H        3.487489597     -0.947224833     14.007505171
H       -0.331690534      4.715525276     15.570109678
H       -1.701724793      3.587435824     15.568622987
H       -0.218773590      3.179269993     14.672738160
H        6.144023413      3.829900909     14.213245431
H        7.237421177      2.501431455     13.798042285
H        5.678057500      2.157139896     14.591200526
H        4.299100833      2.846549951      9.521344919
H        3.931466665      4.538376587      9.948482217
H        2.789539153      3.593999003      8.973124987
H        4.956175360      0.540340039     12.585587481
H        6.641801234      0.819822780     12.084432704
H        5.326445708      1.071405143     10.932873663
H        1.697918631      1.568221514      9.896324021
H        1.550212595      1.309432239     11.639551003
H        3.056138663      0.879047607     10.804127858
H        6.083446929      3.379742221     10.426537964
H        7.414089082      3.324330249     11.588710120
H        6.210462396      4.617052494     11.691213694
H        1.164580766      1.859865618     19.623402262
H        1.810984037      3.516635479     19.735379251
H        2.771947853      2.144208489     20.309016303
H       -0.157501154      0.930121618     15.971291246
H       -1.635272925      1.438231462     16.788758086
H       -0.246105571      0.928450662     17.753260297
H       -0.462832622      3.140494701     19.027004839
H       -1.729929118      3.774414569     17.973660916
H       -0.230376305      4.694855496     18.181854574
H        1.807573445      5.034822098     11.319710085
H        1.003763958      3.731419096     12.231530847
H        0.817467278      3.839077015     10.463540326
H        4.779335266      2.496204215     18.880193719
H        4.047902588      4.052344806     18.421231704
H        4.604272209      2.923025822     17.162325143
H       10.339868366      7.335277172      6.749934273
H       11.029833571      8.539674221      4.650032554
H       12.084543989      7.264463910      2.767648471
H       12.888688561      0.250503049      1.993810214
H       11.366371697      0.266173774      1.095700461
H       11.351418897      0.544818995      2.851127494
H       13.241938256      0.334593204      4.965008195
H       11.799981009      0.148491720      6.024890291
H       14.899154579      4.864773343      4.303323957
H       16.338040039      3.827066073      4.291400554
H       14.876829338      3.308125459      5.173210186
H        8.543802347      3.837952473      5.535927455
H        7.482538103      2.444243578      5.783578661
H        9.088719012      2.214110502      5.042062276
H       10.265883642      2.594023049     10.251326025
H       10.635986511      4.310302847      9.937374919
H       11.762449011      3.310057958     10.875737703
H        9.693497712      0.442355519      6.849052672
H        8.034391905      0.656150911      7.415737996
H        9.365897053      0.795117537      8.566948665
H       12.950328597      1.344962090      9.778588774
H       12.968599275      1.166318860      8.018018207
H       11.517735100      0.721058266      8.952853986
H        8.490140425      3.078059789      9.275798325
H        7.190502312      3.054061827      8.075939849
H        8.341280014      4.399595752      8.098370992
H       13.627491775      1.950202161      0.183867463
H       12.843771662      3.546370932      0.062452774
H       12.001406104      2.094200715     -0.502227863
H       14.932810323      1.077770862      3.828092902
H       16.401068617      1.689013428      3.065603419
H       15.069374487      1.122712728      2.048343668
H       15.131583921      3.368008739      0.819230591
H       16.364771629      4.049450022      1.885151584
H       14.816782486      4.888272065      1.698220423
H       12.798041576      4.891945445      8.607826425
H       13.615810469      3.618405908      7.661694066
H       13.760768273      3.650730323      9.436790716
H        9.972403201      2.315991964      0.916535690
H       10.588604384      3.921622092      1.375451173
H       10.105246449      2.754863653      2.632233263
H       -0.331335902      1.678339833     26.485212923
H        0.372715958      0.500370582     24.375344789
H        1.411419084      1.807579039     22.503914807
H        2.096354395      8.830401670     21.778628286
H        0.562562675      8.802061258     20.900395808
H        0.573828697      8.511801224     22.653898099
H        2.499065790      8.723398237     24.759279564
H        1.062012076      8.888647828     25.828884503
H        4.204971082      4.228777175     24.022055147
H        5.626503990      5.290016820     24.003290243
H        4.167157821      5.777204246     24.905814387
H       -2.168709157      5.162342246     25.320271520
H       -3.241363833      6.545371768     25.577377106
H       -1.642360018      6.793172973     24.827479100
H       -0.441482492      6.423665923     30.017674898
H       -0.067523198      4.706052463     29.715240570
H        1.056703056      5.715898429     30.645246734
H       -1.040244331      8.561654103     26.622093299
H       -2.690999090      8.338448661     27.208023831
H       -1.345540730      8.211000554     28.344455661
H        2.237083337      7.670260021     29.546417621
H        2.268820288      7.839535098     27.784130582
H        0.813558530      8.293700047     28.706816668
H       -2.213973563      5.929316804     29.062809421
H       -3.516519712      5.927656014     27.864944481
H       -2.347026236      4.598369851     27.894591423
H        2.828067697      7.147330891     19.942608795
H        2.057104733      5.544726329     19.823496712
H        1.192399409      6.993207301     19.283056200
H        4.178837963      8.023124883     23.568223918
H        5.646989362      7.432026468     22.791811179
H        4.299822177      7.984979383     21.787990260
H        4.363660820      5.753472269     20.548648860
H        5.621694103      5.082540107     21.592153883
H        4.082229026      4.223866512     21.421706837
H        2.084307069      4.118539536     28.377164671
H        2.893507575      5.385347960     27.415616571
H        3.057755344      5.362925384     29.188780233
H       -0.810409477      6.732505074     20.736298241
H       -0.162675127      5.132539229     21.171040137
H       -0.641061501      6.282800137     22.445283927
H       10.410738120      1.680669703     32.785806006
H        9.688924375      0.498687078     34.887484470
H        8.665966326      1.807077012     36.765702606
H        7.966651313      8.832076163     37.490014896
H        9.492154317      8.810855053     38.382709006
H        9.498104830      8.518469006     36.629513706
H        7.566804023      8.714473296     34.506141300
H        8.998547684      8.887816150     33.431712976
H        5.902124281      4.238070151     35.212731062
H        4.466467571      5.279594302     35.245495803
H        5.920952336      5.799018450     34.351998864
H       12.275368219      5.200069774     33.947358226
H       13.321308784      6.603530420     33.689340137
H       11.718706949      6.820734065     34.441450791
H       10.516318106      6.399008498     29.248559987
H       10.148691754      4.683571126     29.569664117
H        9.018950090      5.679925554     28.631752627
H       11.087580249      8.582876435     32.638036173
H       12.743415604      8.381319133     32.058151784
H       11.403710681      8.230680608     30.917875538
H        7.826856991      7.634090101     29.715117935
H        7.804965538      7.824638140     31.475358529
H        9.251381170      8.277251745     30.538877204
H       12.296857324      5.954953441     30.206688394
H       13.603159093      5.984872235     31.399898296
H       12.457836736      4.633885065     31.382755548
H        7.223803377      7.145107715     39.319808497
H        7.995511889      5.543282705     39.440007076
H        8.851435613      6.989812507     39.998172772
H        5.897086465      8.026730705     35.713809088
H        4.427768768      7.417585025     36.474253929
H        5.765922836      7.966214087     37.492882847
H        5.709028105      5.720399142     38.708038259
H        4.453980556      5.062311295     37.652164251
H        5.992265890      4.200565656     37.818030192
H        8.005851842      4.099040362     30.917080166
H        7.187344898      5.372131926     31.863537385
H        7.027412256      5.328266922     30.089946894
H       10.872324649      6.749407241     38.563947409
H       10.239244122      5.146224054     38.119648404
H       10.723073839      6.301190212     36.852130467
H        8.027771342     10.752820174     26.484081431
H        8.693179049      9.556370076     24.372247229
H        9.784867875     10.827921409     22.506985507
H       10.591055893     17.839440088     21.789982200
H        9.076606132     17.825970545     20.878416366
H        9.048185005     17.533270414     22.631730585
H       10.972422977     17.749965093     24.719101214
H        9.558139302     17.924227927     25.816214960
H       12.649757529     13.230453585     24.043515395
H       14.084868903     14.273362887     24.022108792
H       12.629103555     14.785383977     24.916568264
H        6.275791545     14.243450714     25.325626663
H        5.222946549     15.641936292     25.582904805
H        6.823687703     15.866281117     24.829582117
H        8.030236550     15.495525224     30.020556320
H        8.372064377     13.772560423     29.710661158
H        9.516855912     14.758759249     30.642617306
H        7.457547902     17.628337809     26.631124938
H        5.800300298     17.429201559     27.206022014
H        7.136133817     17.281095024     28.351089125
H       10.719023567     16.707378762     29.545769073
H       10.752429550     16.877744192     27.783793278
H        9.302267414     17.347489929     28.706715679
H        6.251168524     15.005840143     29.066778038
H        4.945172321     15.028329746     27.872976241
H        6.094413894     13.681023380     27.893482058
H       11.324551811     16.145484289     19.945855583
H       10.546611371     14.545859291     19.832040933
H        9.694060705     15.993903774     19.272960508
H       12.670502576     17.016806049     23.582478378
H       14.130281800     16.414500991     22.796693907
H       12.783627623     16.982290630     21.800852622
H       12.840151969     14.736558077     20.559799858
H       14.099445302     14.076098787     21.608206477
H       12.561975489     13.211142530     21.442264734
H       10.524891383     13.158141592     28.375030900
H       11.351661829     14.416519829     27.417560508
H       11.510496465     14.389724371     29.191250498
H        7.677241780     15.762949713     20.712393668
H        8.307288035     14.159422011     21.159047758
H        7.830239269     15.319174358     22.425369842
H        2.027803944     10.743763996     32.774167371
H        1.338626205      9.540044606     34.873247830
H        0.276937265     10.813861833     36.753241070
H       -0.534650564     17.825124240     37.506564172
H        0.961000482     17.808629957     38.448059758
H        1.026104704     17.526911208     36.694360307
H       -0.832828313     17.762550966     34.586973586
H        0.594408110     17.931809252     33.505382552
H       -2.519835477     13.215648596     35.181722533
H       -3.962381394     14.247505426     35.186100034
H       -2.494059671     14.778598701     34.323294888
H        3.824365244     14.246292226     33.982627139
H        4.896667642     15.627786686     33.715345560
H        3.296940086     15.880006466     34.462736219
H        2.088245324     15.489603770     29.280074927
H        1.716531029     13.772342903     29.586262416
H        0.589437014     14.778914249     28.655299925
H        2.680581005     17.631303946     32.644297632
H        4.338650367     17.412629390     32.078691522
H        3.005917431     17.266662608     30.929253469
H       -0.593123348     16.738186560     29.761478253
H       -0.616584690     16.903230665     31.524087796
H        0.834250868     17.360358169     30.596504725
H        3.865822746     14.967857740     30.234753541
H        5.175179654     15.009435597     31.424881294
H        4.026407835     13.661651247     31.427746071
H       -1.308619327     16.138544184     39.317266261
H       -0.546617803     14.532578728     39.445281816
H        0.302847510     15.970461385     40.031934407
H       -2.561375370     17.001200286     35.685946983
H       -4.041799448     16.382477777     36.418040208
H       -2.727342816     16.940594399     37.462239773
H       -2.793850119     14.683754997     38.673443832
H       -4.020467038     14.019900203     37.589820708
H       -2.477764330     13.171100610     37.781736908
H       -0.434152481     13.184112431     30.931159362
H       -1.247670525     14.456120432     31.882429565
H       -1.404215765     14.423605062     30.107979020
H        2.356274879     15.756880876     38.643456749
H        1.743488454     14.150726022     38.180923538
H        2.247977407     15.311850491     36.927390777
H       13.035287599      3.534979008     20.036952979
H       10.629764721      1.725639282     12.616016128
H       11.777055105      1.366267749     16.550591920
H       15.370189112      3.777734798     11.646234603
H       12.651429833      1.402192178     13.985423708
H       10.146767054      4.713931316     12.437858685
H       12.089863772      5.652311342     13.702105152
H        8.086774595     -1.393849382     14.117644298
H        6.932440064      7.249463859     13.749283702
H       11.277043402      5.632460520     16.713079793
H        8.943167112      4.698031801     16.570140978
H        9.142871778      1.924838871     16.651034942
H        1.517551891      3.575118381     -0.272788038
H        3.977254004      1.772876613      7.160149068
H        2.691747449      1.413511958      3.248756895
H       -0.703986407      3.787091958      8.219598789
H        1.945612025      1.433810182      5.784508482
H        4.425637156      4.752880560      7.277909742
H        2.511277601      5.684037112      6.083279683
H        6.468599043     -1.398848362      5.668395970
H        7.586433220      7.342272833      5.945292429
H        3.381866310      5.648539052      3.011781536
H        5.672309866      4.679005434      3.160664861
H        5.400153826      1.888457704      3.099972911
H        4.588757142     12.615021326     19.978225514
H        2.172069102     10.704748577     12.597996989
H        3.392519633     10.420018655     16.493009982
H        6.853666028     12.838883291     11.528167533
H        4.208679196     10.465140075     13.948484055
H        1.660648026     13.701141400     12.432605994
H        3.572404331     14.700416409     13.591595974
H       -0.366526881      7.634176461     14.218503075
H       -1.492195101     16.302611754     13.756414602
H        2.811988714     14.680438179     16.650262046
H        0.520202926     13.753824373     16.581263494
H        0.715766773     11.031058604     16.629848413
H       10.085805545     12.574553735     -0.253233588
H       12.478404558     10.769823892      7.191459559
H       11.232435346     10.419662781      3.278186227
H        7.759128811     12.833106395      8.208330046
H       10.438751669     10.457850716      5.831504056
H       12.937345021     13.751562595      7.337774501
H       11.008620763     14.710040429      6.111539413
H       14.926449006      7.599086661      5.626880056
H       16.110730686     16.320246704      5.995734939
H       11.853162930     14.671283374      3.065592527
H       14.133859761     13.710195764      3.204961075
H       13.870286212     10.936498590      3.125144449
H       -0.605926065     14.524563961     19.509837153
H        1.734653309     16.364652210     26.962170296
H        0.498635629     16.712746509     23.033881878
H       -2.958306445     14.218049501     27.947041597
H       -0.306763642     16.628243849     25.567977195
H        2.275232201     13.420820543     27.103669760
H        0.351337783     12.394397302     25.891905108
H        4.272592820     19.488216235     25.451397755
H        5.343133235     10.736045198     25.743285648
H        1.173823645     12.467978672     22.840606774
H        3.404426713     13.372688463     22.952381176
H        3.178040123     16.194471737     22.909668206
H       10.800958538     14.505931390     39.779606715
H        8.392439567     16.360109231     32.358806343
H        9.633915362     16.710291823     36.284857079
H       13.060813820     14.297371133     31.313337142
H       10.433618049     16.675061539     33.752299088
H        7.940322148     13.345409679     32.222230762
H        9.813131090     12.436915307     33.433227642
H        5.864972141     19.500049048     33.857234699
H        4.762644498     10.774319426     33.540548873
H        8.936756129     12.470324264     36.479037145
H        6.646072674     13.449705790     36.328713643
H        6.931721158     16.199452361     36.404521678
H        7.665810967      5.516411849     19.572171510
H       10.187608309      7.352424427     26.931247847
H        8.940858057      7.691855053     23.046328179
H        5.444849966      5.216654769     27.910277117
H        8.137877329      7.612195014     25.563243227
H       10.687455374      4.361236380     27.080267748
H        8.774129556      3.376060310     25.905451881
H       12.709271717     10.469669168     25.380139145
H       13.822308156      1.733609903     25.763894255
H        9.557835108      3.440191689     22.832858550
H       11.867967042      4.333273165     22.942340552
H       11.651597866      7.122006627     22.889813725
H        2.364115387      5.473287480     39.769090601
H       -0.111896937      7.277812258     32.369865137
H        1.142813382      7.646462673     36.269891622
H        4.554879828      5.245534583     31.326798398
H        1.922482557      7.568603648     33.812673881
H       -0.624438921      4.349674681     32.260780333
H        1.272044723      3.345800354     33.364050137
H       -2.578396252     10.466923317     33.854314299
H       -3.741369288      1.703536545     33.569249510
H        0.468927117      3.409652721     36.499080199
H       -1.823876590      4.326345566     36.393470304
H       -1.564394632      7.161614706     36.419928220
C        2.124791498      0.568891900     14.336786080
H        1.239858327      0.932078139     13.796899495
H        1.787720693      0.103091639     15.269394473
H        3.293494988      1.278996932     14.919236204
H        2.298036058     -0.858237777     12.862604836

1108
III+ E = -8686.475525862 a.u
Ir      11.081878255     11.718458335     14.558667449
Ir       3.530425384     11.718209981      5.203108033
Ir       2.753781649      2.717211398     14.647271876
Ir      11.987517772      2.682257584      5.186617691
Ir       1.260442596      6.364540780     24.960683672
Ir       8.824249430      6.364696789     34.314163440
Ir       9.732057003     15.393187714     24.954927758
Ir       0.388791400     15.398856828     34.339930590
P       12.169791087     12.120075588     12.589626248
P       10.173004496     12.024387606     16.641254675
P        2.445745186     12.117699473      7.174877121
P        4.443444588     12.026752640      3.123268475
P        3.751760620      3.059597128     12.639780962
P        1.794558610      2.998698138     16.685113295
P       10.888896836      3.056060570      7.155466317
P       12.898851343      3.017422083      3.108205429
P        0.173436563      5.959468399     26.928982893
P        2.164306413      6.059934105     22.873676923
P        9.909189668      5.960190903     32.343919198
P        7.921613274      6.059473795     36.400666096
P        8.638220049     15.018132565     26.926461241
P       10.632542596     15.066088951     22.871349498
P        1.480205890     15.023918434     32.366828588
P       -0.538719526     15.060491811     36.408368717
F       13.208260556      0.074594905     18.005016181
F        8.778877035      5.726608714     10.609198683
F        6.335363631      7.654494119     16.036562260
F       14.150214846      1.262845976     19.614322756
F       10.737853398     -0.513560211     11.340395772
F       13.041338506      6.773401924     11.414542168
F       14.480634064      7.072763701     13.036378920
F        7.208218489      7.071760421     11.342521576
F        9.242229493     -1.940855047     12.001427246
F       12.084295536      0.521177286     19.834200371
F       15.597898671      1.349226551     11.335090014
F        8.600696337     -0.079028249     10.979372405
F       15.121324560      6.103903655     11.183471855
F       13.941602031      0.210627611     12.155542849
F        9.313655560      7.668917366     11.487987870
F       15.624331431      0.815990216     13.465448693
F        7.775274257      6.778993795     17.492149756
F        6.095940668      5.579905793     16.761431509
F        7.148392526     -1.568065888     16.249932342
F        8.452676717     -0.522855507     17.709727089
F        6.647343793      0.452160046     16.908625346
F       11.104851472      6.699581887     19.107641855
F       12.637945475      5.879594469     20.483387482
F       13.217370426      6.846509279     18.588744226
F        1.416350774      0.079084653      1.751547341
F        5.930335254      5.655946368      9.076155606
F        8.376099349      7.583204504      3.661350179
F        0.333468772      1.263899191      0.222823327
F        3.877466157     -0.297852257      8.488889301
F        1.574848148      6.775416806      8.412343854
F        0.148349713      7.069017618      6.737191299
F        7.337147977      7.215368357      8.347516344
F        5.166472784     -1.926612780      7.760428780
F        2.406474390      0.595091078     -0.143266606
F       -1.163570341      1.416043454      8.277183791
F        6.032860758     -0.152387316      8.778429565
F       -0.504646640      6.173648675      8.638880484
F        0.597820056      0.222297415      7.758993481
F        5.160623187      7.590948575      8.413705622
F       -0.856376883      0.742521578      6.213438798
F        6.837679977      6.923157492      2.260655298
F        8.400745855      5.510491009      2.856135517
F        7.547095111     -1.478035951      3.509439434
F        6.098861827     -0.668889453      2.054093975
F        7.779920747      0.586332745      2.710423592
F        3.420222816      6.841733716      0.799024424
F        2.206857676      5.880115005     -0.798168350
F        1.227986752      6.771121500      0.952875468
F        4.771634020      9.152507151     18.000322893
F        0.263102926     14.671052411     10.622965102
F       -2.119348247     16.672209274     16.030769792
F        5.771694453     10.408803003     19.539574427
F        2.272510761      8.552671278     11.419141062
F        4.517087314     15.854775706     11.414529294
F        6.048094352     16.082159640     12.965627881
F       -1.284814706     16.075553065     11.343407702
F        0.736266545      7.078557887     12.074399958
F        3.714660900      9.603308422     19.839874998
F        7.279859738     10.493620419     11.407114813
F        0.141504640      8.930840680     11.048076170
F        6.558630376     15.179383950     11.039685854
F        5.525507057      9.301194725     12.006293081
F        0.857965903     16.656565790     11.413680532
F        7.109313688      9.819284793     13.470738498
F       -0.815404148     15.771779717     17.553878778
F       -2.467983130     14.589997637     16.687059113
F       -1.120050752      7.503498403     16.539159247
F       -0.002010181      8.855568036     17.861863104
F       -1.865249399      9.528862093     16.906658929
F        2.755527570     15.924105551     18.955293745
F        3.766077286     14.811058646     20.570113872
F        4.941156689     15.704886531     18.952722572
F        9.932520618      9.079876039      1.762332748
F       14.290124414     14.736887972      9.147898956
F       16.740046454     16.676363226      3.728989759
F        8.820391638     10.343739535      0.358578554
F       12.337158046      8.626200352      8.416792519
F       10.026327477     15.852725980      8.348759493
F        8.582087506     16.079197002      6.726561191
F       15.911243874     16.073424594      8.485881523
F       13.810034942      7.086789156      7.762275446
F       10.849141297      9.603666361     -0.146486242
F        7.405748871     10.491212416      8.421602397
F       14.474978514      8.929166231      8.783501237
F        7.947805324     15.181793913      8.635838823
F        9.163940611      9.301277955      7.829524098
F       13.820967965     16.740183256      8.344127458
F        7.574533643      9.747736580      6.365449355
F       15.287327261     15.855764073      2.271227569
F       16.979122638     14.650849382      2.928294572
F       15.795731804      7.446340075      3.364922862
F       14.548978239      8.630594934      1.976243001
F       16.352675324      9.524116359      2.852608627
F       11.939132903     15.848365767      0.734795082
F       10.638085029     14.880547273     -0.743544912
F        9.739304951     15.777715107      1.029105901
F       -0.841396558     18.002616300     21.507508969
F        3.586126023     12.353644338     28.911178635
F        5.834307177     10.275851652     23.416176881
F       -1.853221801     16.748642637     19.983436841
F        1.695250286     18.533415020     28.249262884
F       -0.589690264     11.161541964     27.962400184
F       -2.190039952     11.011167804     26.486024751
F        5.129994337     10.940150700     28.244466373
F        3.175383462     20.023959753     27.520229772
F        0.207240626     17.486634343     19.625520540
F       -3.359201810     16.596797896     28.107505377
F        3.845327810     18.225248736     28.550271894
F       -2.623027907     11.834754202     28.471238775
F       -1.595356492     17.788061761     27.523635252
F        2.988360500     10.419111596     28.034652940
F       -3.126757667     17.336994637     26.048592837
F        4.591061155     11.381217542     21.959750792
F        6.333314561     12.354773105     22.835013474
F        5.215649976     19.637166930     23.268579889
F        3.905884716     18.607352410     21.809924558
F        5.650750902     17.563645548     22.614711032
F        1.320499474     11.312029648     20.493118118
F        0.004396318     12.278172879     19.019431499
F       -0.842052609     11.306681047     20.790013366
F       11.093419129     17.939188852     37.754161115
F        6.517163955     12.275974286     30.377429303
F        4.067764181     10.426279905     35.791299534
F       12.035881089     16.673046662     39.302810459
F        8.471635864     18.531442234     31.039391088
F       10.705450187     11.236805861     31.254540729
F       12.288238966     11.084711355     32.789112743
F        5.021551707     10.862831446     31.173196629
F        6.991238914     20.014463982     31.758266996
F       10.030299352     17.560120514     39.602726376
F       13.459965334     16.740673494     31.179465796
F        6.333095945     18.160180187     30.739324949
F       12.735517879     11.909260086     30.805275556
F       11.695532838     17.862162519     31.840000435
F        7.177895428     10.354444352     31.250137863
F       13.281824601     17.338003361     33.293672333
F        5.450127567     11.308417023     37.257599905
F        3.770928640     12.500377343     36.517973790
F        5.078312543     19.727361376     36.151922239
F        6.186562967     18.452319173     37.545128489
F        4.332298248     17.711143547     36.594357774
F        8.855264723     11.309018599     38.791124184
F       10.238152173     12.205258394     40.256142442
F       11.017827542     11.306694397     38.419759087
F        7.598379415      9.005824980     21.522181945
F       12.030548778      3.352420414     28.910304577
F       14.477388331      1.350512402     23.488562414
F        6.579392173      7.811789079     19.980048677
F       10.074934433      9.524872493     28.176327346
F        7.825157729      2.303803653     28.180839694
F        6.463655777      1.935929631     26.497583911
F       13.573519977      1.933872211     28.245536126
F       11.557583685     11.010494465     27.519703699
F        8.654773043      8.483063655     19.684449827
F        5.016087723      7.587520804     28.043380769
F       12.210197399      9.156167759     28.540735817
F        5.697650559      2.828829209     28.384337433
F        6.773007870      8.783116820     27.514327153
F       11.423009979      1.412368030     28.103657182
F        5.262834453      8.262527218     25.980388513
F       13.029496271      2.158006323     22.033380037
F       14.709023349      3.415552277     22.691676669
F       13.538963770     10.651156527     23.130460619
F       12.359072666      9.447169409     21.736005028
F       14.218233518      8.631742193     22.615711695
F        9.686695464      2.309422229     20.489132027
F        8.306077853      3.265679692     19.037965882
F        7.533485464      2.238193380     20.853964692
F        2.580803825      8.929564833     37.692552578
F       -1.934264642      3.342747712     30.447341307
F       -4.518162244      1.410581525     35.788105473
F        3.442366221      7.812166416     39.375376459
F        0.032790784      9.448439094     31.101955419
F        2.258840758      2.089277087     31.248199855
F        3.783614209      2.006914194     32.795737563
F       -3.495544652      1.933948850     31.103776579
F       -1.447354448     10.944374315     31.692211738
F        1.331532772      8.486284628     39.450415677
F        5.010502311      7.660603517     31.317303231
F       -2.108402937      9.078015159     30.736828778
F        4.283389160      2.829609370     30.813081657
F        3.186951154      8.779966800     31.766046474
F       -1.392842735      1.345335906     31.249317958
F        4.622311675      8.332916838     33.372487894
F       -2.998686377      2.015510303     37.248480974
F       -4.612664453      3.421604071     36.668950648
F       -3.560947574     10.632448231     36.010335343
F       -2.243421697      9.673269483     37.475129937
F       -3.990819479      8.567433663     36.737501002
F        0.425122113      2.229569824     38.712691522
F        1.658577387      3.132093066     40.266404845
F        2.630039594      2.302754357     38.493863375
O       12.407436866     13.832837791     12.659822237
O       10.514861766     13.695155554     16.914045926
O        2.215328861     13.832032875      7.104586203
O        4.110033568     13.698508032      2.851204976
O        3.969567851      4.762591194     12.665452199
O        2.004449443      4.690167707     16.908602544
O       10.658038806      4.765642503      7.103074383
O       12.550998948      4.689487072      2.849580222
O       -0.045410767      4.245776711     26.863237863
O        1.844720604      4.384829700     22.609470832
O       10.147593011      4.248930720     32.418468512
O        8.255237522      4.387696325     36.672202121
O        8.396489120     13.311154945     26.864088357
O       10.290341934     13.392458503     22.611237633
O        1.706965258     13.314708727     32.418740693
O       -0.187360430     13.390381501     36.670885034
N       11.455799065     13.773996054     14.785935476
N        3.163769569     13.775063690      4.977838840
N        2.972916090      4.702374112     14.781276653
N       11.610249972      4.741676021      4.978957788
N        0.902758293      4.305079416     24.737192523
N        9.194633306      4.308283956     34.543344815
N        9.345779388     13.336721709     24.739043175
N        0.756418240     13.337819341     34.543538247
C       12.041464678     14.490086084     13.779757644
C       12.255525556     15.862151714     13.877155596
C       11.857999918     16.500128963     15.051709161
C       11.081525473     14.422817902     15.928786156
C       13.961709137     11.576998132     12.501347481
C       11.268767561     15.791478641     16.098331167
C       11.195105599     11.978037190     10.995508113
C       11.169726699      9.734863234     17.799460262
C       10.692593525      9.887832178     14.314780122
C        7.823968148     12.818539977     15.494686441
C       14.537200621     11.815439682     13.916224393
C       11.971285301     12.370910051      9.729862891
C       11.071097471     11.248189500     18.095274982
C       13.976770188     10.072293135     12.184704713
C       10.694222380     10.521828245     10.892415388
C       14.801998913     12.365231458     11.484099975
C       10.415593626     11.473251654     19.467528236
C        7.769768384     10.651576682     16.784882058
C        7.789751200     12.884095154     18.001773000
C        8.298298316     12.098320570     16.778658289
C        9.979821171     12.915333921     11.173544877
C       12.494125453     11.852402138     18.083472890
C        2.574983346     14.489760886      5.983562876
C        2.351620692     15.860644895      5.884265713
C        2.742619601     16.497664008      4.707012755
C        3.535020008     14.424162751      3.833512339
C        0.650902067     11.580889068      7.263475245
C        3.335329827     15.790564700      3.661024845
C        3.417624374     11.969941521      8.771452832
C        3.426787661      9.758515737      1.941561308
C        3.902201730      9.882270896      5.436780999
C        6.793211131     12.804123624      4.281586152
C        0.079999078     11.804632968      5.844258992
C        2.641485117     12.366939348     10.036134723
C        3.544139751     11.271838598      1.660844641
C        0.629869507     10.079727689      7.597744303
C        3.912514367     10.511488584      8.877901602
C       -0.190038845     12.382857921      8.269475825
C        4.211356596     11.503359514      0.295652397
C        6.833570391     10.632264667      3.000616129
C        6.843719621     12.862558030      1.775105219
C        6.319592368     12.084877678      2.996767441
C        4.638035041     12.900546258      8.594533157
C        2.126748687     11.890119715      1.670178113
C        3.573791930      5.422978687     13.774659409
C        3.789596104      6.794276373     13.862362825
C        3.388070091      7.457203765     15.019769004
C        2.591017387      5.386244708     15.912208254
C        5.539444903      2.531032264     12.443105365
C        2.784203540      6.755324153     16.060144037
C        2.705397402      2.887699236     11.085865182
C        2.994193544      0.849471992     17.921706200
N        3.431784116     -1.106602526     14.934491520
C       -0.586638700      3.648703748     15.533718770
C        6.186013380      2.766407397     13.827756248
C        3.446617572      3.212142445      9.779153136
C        2.723068990      2.344621582     18.188295501
C        5.540108013      1.027893413     12.119141177
C        2.154699674      1.447391915     11.058715760
C        6.333828732      3.323924353     11.392300307
C        2.004742148      2.508536008     19.536352230
C       -0.529570614      1.476989557     16.812219105
C       -0.652024041      3.700495266     18.037481060
C       -0.081863520      2.950073984     16.818708962
C        1.524184635      3.866953113     11.266784576
C        4.076694833      3.090282325     18.210684627
C       11.019705596      5.441404588      5.993139608
C       10.795168188      6.813219755      5.911869202
C       11.186078259      7.464975814      4.742444592
C       11.978151679      5.403591721      3.841722011
C        9.090120192      2.526357319      7.221237323
C       11.777817189      6.771908855      3.686319462
C       11.846089406      2.900272889      8.761543693
C       11.908112945      0.735741022      1.928476012
C       12.379071819      0.850240104      5.412460994
C       15.237159318      3.814191014      4.271981107
C        8.531761723      2.768526342      5.799854117
C       11.062872618      3.303468296     10.020292980
C       12.008814548      2.250629850      1.643821486
C        9.057518772      1.022582181      7.540649116
C       12.331156309      1.439370919      8.871728577
C        8.244931009      3.325122093      8.226529008
C       12.672427952      2.480214340      0.276102704
C       15.305835110      1.654355965      2.971121835
C       15.282310496      3.894296915      1.765242272
C       14.772518835      3.099303746      2.981538645
C       13.072618574      3.825578809      8.595205194
C       10.585837501      2.855235793      1.650889476
C        0.322259333      3.587226334     25.745405122
C        0.114923371      2.213342339     25.651956495
C        0.512125062      1.576370146     24.476630765
C        1.278437523      3.656436120     23.594575746
C       -1.625871360      6.479206227     27.008753805
C        1.094695064      2.286801162     23.427180350
C        1.138098138      6.110943145     28.528263091
C        1.127479753      8.332277125     21.718489722
C        1.639359176      8.197274059     25.203676378
C        4.522930853      5.281498406     24.007142847
C       -2.192588034      6.229244742     25.592435618
C        0.357737641      5.715124840     29.790749467
C        1.247356293      6.820855698     21.422465656
C       -1.660967076      7.984501107     27.319824176
C        1.628949361      7.570436688     28.632642219
C       -2.460221458      5.683589982     28.025832870
C        1.898583696      6.608128093     20.046078593
C        4.552934458      7.450825823     22.720317135
C        4.544140464      5.222271258     21.500030956
C        4.037054444      6.000999739     22.727156100
C        2.359807119      5.180842800     28.355268616
C       -0.166193396      6.194708800     21.441731673
C        9.771222277      3.589714337     33.533448216
C        9.964979010      2.214041659     33.621676827
C        9.557935578      1.575428193     34.792479696
C        8.813261122      3.658280054     35.683443267
C       11.702193472      6.504362253     32.259672643
C        8.982971833      2.286631873     35.845200887
C        8.936452486      6.092968149     30.746041132
C        8.940331137      8.337704608     37.559421603
C        8.426440347      8.192313984     34.062084377
C        5.566228653      5.286759723     35.253565998
C       12.274714657      6.265365184     33.675851915
C        9.713030937      5.687956786     29.484656896
C        8.828000814      6.825751738     37.854098033
C       11.717707249      8.009889792     31.943883170
C        8.437446893      7.548065400     30.628867445
C       12.546052881      5.716469847     31.244621541
C        8.169546932      6.605335026     39.225736605
C        5.525750657      7.442767563     36.562339043
C        5.539705140      5.200939972     37.760600567
C        6.047669140      5.994191608     36.542125355
C        7.718851965      5.159432064     30.929767724
C       10.245807848      6.209021365     37.841920397
C        8.742910334     12.639043192     25.747295424
C        8.490534688     11.272625746     25.651571487
C        8.870903271     10.624225037     24.476447254
C        9.705937217     12.678514810     23.597060318
C        6.843350656     15.553584927     27.009976630
C        9.483162397     11.314663851     23.430049824
C        9.603627799     15.161007877     28.527287764
C        9.613379906     17.344403597     21.709210310
C       10.126995567     17.224692519     25.183518521
C       12.986449941     14.278366961     24.007980145
C        6.270600156     15.308747714     25.594881313
C        8.818262463     14.774362710     29.790112610
C        9.720775662     15.830620567     21.418721566
C        6.827248283     17.058718654     27.321029606
C       10.111308148     16.614943721     28.631508017
C        6.001015186     14.766880169     28.028293762
C       10.371971646     15.603382458     20.045064794
C       13.031814388     16.442665955     22.714680833
C       13.011124184     14.208224968     21.500223051
C       12.506023593     14.994805689     22.724192371
C       10.814863989     14.217117976     28.357263471
C        8.301593151     15.217306792     21.439307432
C        1.346969154     12.638490884     33.529252282
C        1.572413176     11.267077056     33.610918640
C        1.180803418     10.614849303     34.780138932
C        0.386089020     12.675563130     35.679815115
C        3.279248358     15.548415066     32.282716984
C        0.585763995     11.306904857     35.834854878
C        0.509841878     15.179815766     30.770274839
C        0.442182539     17.338204979     37.600468323
C        0.014558147     17.236150662     34.123809386
C       -2.862113923     14.262938816     35.215451908
C        3.844965182     15.310688536     33.701635084
C        1.286974739     14.782751687     29.506116963
C        0.331148898     15.824217307     37.884125127
C        3.309813436     17.051024268     31.959340482
C        0.019712013     16.639590122     30.669978685
C        4.118762372     14.746008063     31.274260365
C       -0.358381440     15.595087116     39.238712941
C       -2.947064947     16.417636239     36.523772524
C       -2.938821139     14.171442275     37.719571249
C       -2.413448108     14.972918033     36.514078502
C       -0.713373984     14.251250304     30.942266855
C        1.752593371     15.216137131     37.900604293
C       12.488710553      2.330220652     18.321661978
C       14.064221089      2.487041131     12.786127205
C       12.622202999      3.525949982     19.035431136
C       10.063504598      1.306280338     13.422454258
C       11.898829943      2.312588160     17.059621823
C       14.470484328      3.717245072     12.272252153
C        9.726553111      4.544203468     14.569554977
C       11.422451345      3.480147925     16.434858849
C       12.944549377      2.393739265     13.620457016
C        9.523889554      5.029238374     13.261800580
C        8.555268390      5.994825016     12.974731971
C        9.388577684      0.097814226     13.220235195
C       12.612433854      4.748035426     13.461685035
C        8.612892193     -0.466504679     14.233944914
C       12.161033363      3.512707444     13.957659206
C        7.728775813      6.505379782     13.975952279
C       11.594189413      4.677602416     17.152167940
C       10.035551546      1.979478933     14.659241147
C       12.170415342      4.698463295     18.435106196
C        8.526394001      0.212563499     15.449359922
C        8.863952942      5.046963869     15.557487263
C        7.891358762      6.011724071     15.265701033
C       13.730246469      4.845660684     12.627788058
C        9.227024997      1.407013009     15.660359835
C        8.457632469      6.600134179     11.609602205
C       14.807876089      1.235931636     12.432773195
C       12.983385269      1.058165210     18.936070432
C       14.095747836      6.182712055     12.063663523
C        9.492126863     -0.605272086     11.898473204
C        7.699511269     -0.354518125     16.564716002
C       12.286830385      6.013593856     19.155958447
C        7.024609217      6.514161428     16.373000182
C        2.062337590      2.361865087      1.431284610
C        0.547112765      2.493326280      7.007780781
C        1.963551524      3.556059643      0.706321684
C        4.539835769      1.344055724      6.330636162
C        2.645965190      2.346426888      2.698887480
C        0.148634117      3.718131478      7.549240141
C        4.857762793      4.589538643      5.159887102
C        3.148191587      3.508501896      3.315159237
C        1.656123582      2.412394905      6.157843867
C        5.043418881      5.108957278      6.456637205
C        6.002594477      6.087620659      6.738643342
C        5.200654248      0.126956791      6.539217838
C        1.978288324      4.765741947      6.332328132
C        5.958469699     -0.454702983      5.515607216
C        2.432084333      3.537405305      5.817623171
C        6.844781852      6.573762211      5.734630342
C        3.008252273      4.703261416      2.584738044
C        4.551233257      2.004965237      5.085996459
C        2.441450494      4.727328490      1.297909726
C        6.035836860      0.213217090      4.289376004
C        5.739221884      5.067843321      4.173123603
C        6.709004149      6.041882720      4.453152308
C        0.876941190      4.854014642      7.193169599
C        5.336712593      1.411234064      4.078722735
C        6.113752966      6.636187494      8.133226613
C       -0.214235902      1.239352877      7.322560337
C        1.553578794      1.085083763      0.823152125
C        0.517969857      6.201018890      7.750386670
C        5.074594208     -0.561557677      7.875176047
C        6.866571959     -0.339684423      3.159339404
C        2.328585371      6.040990687      0.565616754
C        7.582882709      6.517453133      3.330591957
C        4.041917183     11.405267223     18.298325497
C        5.616778679     11.544916347     12.757574566
C        4.124323064     12.593568733     19.025381102
C        1.595594696     10.341218450     13.456966029
C        3.478504971     11.387872764     17.025362293
C        5.999481665     12.770832889     12.215133792
C        1.274267229     13.598766130     14.572717357
C        2.981621879     12.551292390     16.411543762
C        4.499758277     11.447731740     13.596248354
C        1.063453733     14.082610161     13.268799225
C        0.087366843     15.040119781     12.983127512
C        0.912759132      9.129398145     13.294141777
C        4.133986196     13.795360671     13.398238675
C        0.146174076      8.594647590     14.332824195
C        3.705050045     12.563339105     13.921752386
C       -0.740822668     15.537977496     13.991903375
C        3.100639520     13.746840840     17.144207120
C        1.585905155     11.045203440     14.673462649
C        3.644801302     13.762513537     18.437758379
C        0.081856740      9.308290077     15.532502206
C        0.403915526     14.080441010     15.567340368
C       -0.579182681     15.035238736     15.285366294
C        5.240756938     13.891499892     12.549297619
C        0.788869853     10.503740815     15.698328099
C       -0.026386146     15.601542534     11.595950601
C        6.380705862     10.304654137     12.408044482
C        4.574989233     10.150353724     18.913312756
C        5.591318750     15.227433058     11.980882133
C        1.017094200      8.415601579     11.976287218
C       -0.724468935      8.797541219     16.691843083
C        3.766760202     15.038941957     19.218389626
C       -1.485842199     15.514716227     16.379524078
C       10.615051311     11.371512261      1.470972835
C        9.026767443     11.530572900      7.029195937
C       10.515378928     12.565215800      0.743861501
C       13.038147119     10.355409085      6.354725968
C       11.172559580     11.365685898      2.747244175
C        8.615319537     12.759154064      7.545744803
C       13.357136759     13.600894418      5.220992615
C       11.657715593     12.535595510      3.364146055
C       10.145805605     11.440544217      6.195027271
C       13.561237193     14.106343532      6.520541687
C       14.538990221     15.068189710      6.801099216
C       13.693674053      9.131080452      6.533314255
C       10.465621705     13.796769516      6.354523882
C       14.427156574      8.552165158      5.495615559
C       10.922148910     12.564308932      5.853778319
C       15.367909703     15.556136662      5.788392005
C       11.518006895     13.728810828      2.632405767
C       13.040287308     11.032514647      5.122050397
C       10.968813853     13.743628382      1.338653951
C       14.487888286      9.236695533      4.281517088
C       14.226714680     14.078941606      4.225817193
C       15.203223565     15.043023544      4.500372796
C        9.349241596     13.889430583      7.193858140
C       13.808852566     10.447676430      4.098516799
C       14.647855183     15.646772287      8.185301927
C        8.293488225     10.283038248      7.412619003
C       10.064915267     10.108979643      0.869544745
C        8.970012440     15.232274389      7.735565625
C       13.581916037      8.437561822      7.859233327
C       15.294143664      8.700923061      3.135843178
C       10.828230086     15.050339433      0.598760468
C       16.048042602     15.555072858      3.373863462
C       -0.113332731     15.739515854     21.232179826
C       -1.705994396     15.538394454     26.764441448
C       -0.182856331     14.545362804     20.508801508
C        2.316881628     16.774372058     26.136218345
C        0.448245548     15.762393007     22.509144611
C       -2.098307310     14.303176078     27.289224668
C        2.660802521     13.531072111     24.978042440
C        0.950689495     14.602147991     23.131872346
C       -0.580718447     15.643141850     25.940605325
C        2.878369578     13.042338949     26.281189721
C        3.831962095     12.055051982     26.557239966
C        2.998595787     17.981017677     26.327944103
C       -0.214734108     13.296277370     26.122374333
C        3.756145804     18.548126818     25.301831121
C        0.221174348     14.534591027     25.616353322
C        4.624432672     11.523430761     25.539342760
C        0.829456964     13.405093642     22.404758715
C        2.327364906     16.101772310     24.899463745
C        0.294400297     13.381733973     21.108569744
C        3.814308910     17.876817204     24.082039559
C        3.501602449     13.015686906     23.976726480
C        4.450152212     12.023543859     24.248667289
C       -1.337595066     13.181692682     26.952404748
C        3.112853661     16.680794198     23.883552465
C        3.899886618     11.451679725     27.930368780
C       -2.449145320     16.793014082     27.114623937
C       -0.649616138     16.988904466     20.597376258
C       -1.690881707     11.819281762     27.479947953
C        2.923649900     18.687971969     27.648352962
C        4.645064023     18.427079573     22.960653200
C        0.200626025     12.083028346     20.360019791
C        5.295076657     11.503796004     23.129163981
C       10.265913554     15.726228022     38.071763475
C       11.824312880     15.597960951     32.526561280
C       10.349478688     14.532008109     38.792171484
C        7.810734333     16.772465322     33.180365598
C        9.682599707     15.757322218     36.805748788
C       12.204120083     14.371416225     31.975012692
C        7.469847184     13.529631107     34.329190100
C        9.168008347     14.601408474     36.186309002
C       10.708136437     15.687028381     33.370385445
C        7.299879103     13.000191421     33.033470856
C        6.347559649     12.015802160     32.753829000
C        7.141739259     17.984223522     32.979982380
C       10.349923540     13.342958364     33.175282830
C        6.375073557     18.553656794     34.004512778
C        9.911321488     14.572594968     33.696592219
C        5.494815715     11.541916993     33.752754167
C        9.293184336     13.403830783     36.911483915
C        7.788212446     16.102443317     34.417909765
C        9.859125928     13.374346406     38.196547407
C        6.296963739     17.880182899     35.227594497
C        6.576995208     13.061389908     35.312301211
C        5.610886280     12.084970487     35.030178148
C       11.449921299     13.245431382     32.316368406
C        6.995236134     16.681743301     35.428114997
C        6.264529512     11.387478248     31.393339189
C       12.570691951     16.863006739     32.203624640
C       10.851620429     16.964531525     38.676062587
C       11.796542689     11.887456708     31.780810617
C        7.238690116     18.672671875     31.644053345
C        5.475904534     18.440254486     36.362415657
C        9.987563776     12.064122404     38.915101454
C        4.724698992     11.581578265     36.130782404
C        8.268414045      6.721434934     21.253018949
C        6.722044604      6.532868487     26.750726872
C        8.156402945      5.524499228     20.538135999
C       10.767521571      7.748791963     26.101435388
C        8.868363272      6.739730616     22.513308100
C        6.321702082      5.302340723     27.276538283
C       11.096856590      4.480429259     24.959632050
C        9.368098227      5.574024811     23.128735809
C        7.858015526      6.634206687     25.938793112
C       11.299545565      3.985816407     26.264014258
C       12.261895621      3.011963973     26.554751533
C       11.435545779      8.965945013     26.284658383
C        8.208321903      4.286684347     26.121413252
C       12.197728823      9.521801396     25.251683127
C        8.658281222      5.520463922     25.616073817
C       13.087564753      2.503884561     25.547942800
C        9.214770031      4.377291195     22.407224140
C       10.789924869      7.059285175     24.875183380
C        8.637048179      4.354962292     21.128231158
C       12.285082257      8.825225155     24.041023267
C       11.960709667      3.977268224     23.968411410
C       12.931681183      3.005417085     24.253509520
C        7.080683459      4.180910637     26.947785809
C       11.589229962      7.621985225     23.858373219
C       12.335663449      2.434315919     27.942756990
C        5.946855660      7.774156995     27.074682921
C        7.773464325      7.991642961     20.620337750
C        6.750473820      2.830160141     27.511392789
C       11.322084912      9.665991972     27.613913828
C       13.099340812      9.382662906     22.898512021
C        8.540637306      3.053624786     20.380919669
C       13.786174064      2.482379281     23.133313423
C        1.841540556      6.674805049     38.024352398
C        3.294136421      6.519887217     32.533415355
C        1.930764271      5.489222973     38.762129340
C       -0.683977217      7.707527306     33.188964328
C        1.233617482      6.693029378     36.769928507
C        3.683228721      5.297677010     31.970490076
C       -1.046984966      4.465341407     34.376596795
C        0.699435410      5.536226630     36.176449909
C        2.177820335      6.593197502     33.373110425
C       -1.240447502      3.969364136     33.074313753
C       -2.185722319      2.983777774     32.787173552
C       -1.330689060      8.932314266     32.986190940
C        1.820327762      4.250414376     33.140474838
C       -2.078862046      9.521934212     34.006305499
C        1.382354376      5.474806056     33.680963287
C       -3.014298347      2.474412442     33.788928802
C        0.828874591      4.346854470     36.913889026
C       -0.707294298      7.043113079     34.429435612
C        1.416499118      4.326010194     38.188778111
C       -2.167765918      8.851339799     35.228448909
C       -1.911633630      3.964818356     35.367678966
C       -2.875036738      2.986965016     35.079101210
C        2.931229440      4.159721537     32.289611745
C       -1.488256456      7.642790738     35.438437094
C       -2.257790408      2.409768747     31.404435399
C        4.030500969      7.800102228     32.242233036
C        2.310271889      7.962316755     38.628457122
C        3.315046062      2.795431417     31.770509763
C       -1.215677631      9.602574494     31.646748942
C       -2.992355614      9.430660614     36.345113279
C        1.528341995      3.013187557     38.912186321
C       -3.745392178      2.461671421     36.182853565
B       10.833520319      3.391858602     14.907996342
B        3.750487011      3.423565845      4.841306937
B        2.390465069     12.454212003     14.891196491
B       12.244875421     12.449416700      4.892825207
B        1.542577957     14.681482684     24.658420786
B        8.582907994     14.688250801     34.658092864
B        9.983903755      5.645433112     24.647194646
B        0.073588233      5.615204025     34.668950386
H       12.707219789     16.393201304     13.045149644
H       12.006455241     17.573038552     15.155184090
H       10.956152079     16.268849849     17.022022485
H       10.189616546      9.248403397     17.722590479
H       11.707947393      9.252652263     18.627535094
H       11.731625499      9.547676593     16.875418472
H        9.835972378      9.361777905     14.760643592
H       11.272121689      9.191425587     13.691554581
H        8.159254398     13.863736885     15.464777714
H        6.723313659     12.820867945     15.480094922
H        8.181873533     12.310708874     14.589240557
H       14.531058280     12.877605322     14.192376101
H       15.585320373     11.481882958     13.925874759
H       13.986626079     11.252055509     14.681792884
H       12.769017724     11.654309880      9.500366230
H       12.407507238     13.373281326      9.808132698
H       11.272966501     12.372769639      8.879655876
H       13.350776104      9.497068248     12.878442444
H       15.004421582      9.701690085     12.294324476
H       13.661532396      9.851685301     11.157847112
H       10.081624826     10.425026310      9.985129896
H       10.061130759     10.252629233     11.746420690
H       11.506840083      9.790261509     10.812522752
H       14.552592431     12.123892936     10.447279989
H       15.859236435     12.103678702     11.640419469
H       14.706154678     13.447839829     11.620276666
H        9.461656923     10.941611780     19.561612842
H       10.251575902     12.534638796     19.685563832
H       11.090823374     11.076692937     20.240172066
H        8.141619333     10.072244488     15.930146657
H        6.674129459     10.677718997     16.698271703
H        8.011015497     10.114894819     17.710132962
H        7.959118836     12.357467910     18.945718512
H        6.702919939     13.018054331     17.894554655
H        8.241164924     13.881765525     18.063805989
H       10.266062331     13.972998118     11.154232856
H        9.449566961     12.709548672     12.114947963
H        9.282424673     12.737023981     10.342135372
H       13.114160141     11.300916219     18.806269891
H       12.495819131     12.911634277     18.367111488
H       12.969191980     11.755920135     17.096203339
H        1.898299238     16.391531528      6.716443987
H        2.587253239     17.569381854      4.600302747
H        3.645025380     16.269081742      2.737143559
H        4.400769651      9.258228914      2.007662400
H        2.878352407      9.293344540      1.111001380
H        2.867495326      9.568278540      2.866654147
H        4.741049471      9.344507122      4.971518493
H        3.325577603      9.192319863      6.069725698
H        6.468647751     13.852897506      4.306600329
H        7.893734643     12.796519108      4.302338120
H        6.425248689     12.302225055      5.186516756
H        0.088420333     12.864043202      5.557157310
H       -0.968699708     11.472728118      5.834656923
H        0.632534009     11.232901457      5.086310419
H        1.839211777     11.655084520     10.265209051
H        2.211306966     13.372044591      9.957939792
H        3.338617584     12.364049243     10.887357539
H        1.260979720      9.494271706      6.917268433
H       -0.397507517      9.709757587      7.482206949
H        0.934707676      9.870744703      8.630336942
H        4.525552502     10.415121420      9.785585053
H        4.544104220     10.236555989      8.024347507
H        3.097185799      9.783090132      8.960683553
H        0.059558421     12.156088483      9.309452004
H       -1.247275692     12.118984076      8.116626505
H       -0.094679279     13.463531457      8.118086458
H        5.154634215     10.953440972      0.199707864
H        4.399315230     12.563885082      0.094395907
H        3.533369184     11.132823432     -0.486779770
H        6.460957314     10.066560591      3.864418032
H        7.930160661     10.648478626      3.078310097
H        6.580387523     10.088210118      2.082637157
H        6.681228464     12.332670922      0.831876568
H        7.929985127     12.992579930      1.892555092
H        6.397536672     13.862186966      1.704623088
H        4.357757533     13.959654309      8.615243735
H        5.167219973     12.693321415      7.652820165
H        5.334604241     12.717006751      9.425391249
H        1.505737890     11.350224101      0.939445886
H        2.135920274     12.951351815      1.394477730
H        1.645494460     11.790486077      2.654213392
H        4.257348890      7.303809442     13.024900599
H        3.542982882      8.529318211     15.113532265
H        2.460622344      7.235591796     16.978910622
H        2.075912843      0.266965731     17.772066490
H        3.514062366      0.419366583     18.789808311
H        3.647884006      0.734717588     17.047383222
H        3.580202258     -1.102988009     15.942369818
H       -0.326287820      4.715324296     15.521945750
H       -1.683963596      3.572335400     15.498715087
H       -0.174644413      3.180388275     14.629540252
H        6.202443952      3.830818275     14.095890733
H        7.229225177      2.420528499     13.792097925
H        5.661594911      2.223576288     14.626025143
H        4.214359125      2.464394227      9.547183273
H        3.914552988      4.203959343      9.805363820
H        2.718986856      3.206103165      8.953475278
H        4.926148795      0.459048092     12.828896787
H        6.565257340      0.643177855     12.194936585
H        5.184527813      0.810958112     11.104675308
H        1.519708277      1.320446122     10.169615616
H        1.526736322      1.250653502     11.937188596
H        2.940831765      0.684388146     11.003026165
H        6.045767597      3.081771831     10.365944650
H        7.398752770      3.071866703     11.505665450
H        6.235350455      4.406165819     11.533502402
H        1.115381301      1.871367435     19.610510755
H        1.711157972      3.545200487     19.734158297
H        2.696981444      2.203221050     20.334764708
H       -0.144213325      0.939134457     15.935539076
H       -1.626665813      1.436222691     16.751983096
H       -0.235217146      0.937428876     17.720374774
H       -0.504132975      3.160791951     18.977511405
H       -1.736834979      3.812171541     17.894609790
H       -0.228468742      4.708153822     18.132221441
H        1.839055003      4.914054125     11.193442220
H        1.025092796      3.718237182     12.235477136
H        0.792208277      3.677016825     10.467831626
H        4.729683010      2.613533469     18.957354633
H        3.960835743      4.146339560     18.481106643
H        4.582510127      3.037795796     17.235440583
H       10.339650434      7.333360970      6.749524632
H       11.029142698      8.537624314      4.649203465
H       12.083883850      7.261968060      2.767004732
H       12.887879007      0.246946427      1.996616000
H       11.365556954      0.261667900      1.098542864
H       11.350554227      0.541578111      2.853691613
H       13.240188282      0.331365349      4.966725350
H       11.796144490      0.146094317      6.023818486
H       14.898539798      4.858108124      4.305685081
H       16.337674292      3.820715309      4.292102815
H       14.876442065      3.300011834      5.172756750
H        8.547129741      3.831038616      5.524255407
H        7.481438360      2.441992778      5.778494629
H        9.087699413      2.203005846      5.039682847
H       10.258786313      2.593233778     10.248152756
H       10.633988776      4.308644259      9.935971481
H       11.756738620      3.304862760     10.874872986
H        9.688797298      0.440190527      6.857489038
H        8.028446972      0.659466874      7.417799001
H        9.356868224      0.802176129      8.572339752
H       12.943688125      1.340112855      9.779719547
H       12.962016360      1.159337790      8.019508888
H       11.510321304      0.717284722      8.954208240
H        8.490371362      3.096149111      9.267039823
H        7.188497397      3.060779549      8.069278708
H        8.338626037      4.406718372      8.078715099
H       13.625668511      1.946107559      0.184849081
H       12.840704265      3.541677658      0.062142329
H       11.999314466      2.088191519     -0.500924123
H       14.932454042      1.070780432      3.822195334
H       16.401032769      1.684945481      3.062763879
H       15.070544185      1.120738426      2.042775066
H       15.128809468      3.367404055      0.818660971
H       16.365753143      4.042486276      1.884142407
H       14.819899884      4.886774554      1.701379544
H       12.796821446      4.886283722      8.607287448
H       13.612792287      3.611348752      7.661480615
H       13.757493871      3.643684270      9.436498801
H        9.970532439      2.310775336      0.918680761
H       10.586127272      3.916947700      1.376631427
H       10.104095688      2.750353568      2.634141696
H       -0.331973356      1.680407976     26.486325340
H        0.370314273      0.502275126     24.375720625
H        1.408199815      1.809012508     22.504047526
H        2.101174748      8.833434437     21.782113215
H        0.571821595      8.804768703     20.896311459
H        0.574693669      8.512125186     22.649455888
H        2.494985014      8.726102435     24.758967876
H        1.056083081      8.891402325     25.826039029
H        4.201316020      4.231951243     24.033315136
H        5.623548925      5.292349662     24.019039287
H        4.160966064      5.781206601     24.915461468
H       -2.173046537      5.166318656     25.319751798
H       -3.244458797      6.550223668     25.577552288
H       -1.645320285      6.796872544     24.827539724
H       -0.444708019      6.428012653     30.015461085
H       -0.072487270      4.710053332     29.713373530
H        1.052255421      5.718801441     30.643938420
H       -1.042105970      8.564543933     26.623776538
H       -2.693260429      8.341658521     27.208581445
H       -1.348474488      8.213064670     28.345686999
H        2.233957698      7.673422144     29.544888416
H        2.266011404      7.842140088     27.782501054
H        0.810775934      8.296673436     28.704898895
H       -2.217894228      5.932301243     29.062530469
H       -3.520033664      5.931305270     27.864302503
H       -2.351243829      4.601308155     27.894424398
H        2.843478955      7.155151383     19.947386492
H        2.078512413      5.550212542     19.824559189
H        1.213016090      6.995984583     19.277856863
H        4.179893083      8.025296228     23.577194026
H        5.649030416      7.434248258     22.802055412
H        4.302795277      7.986790201     21.797076101
H        4.374630808      5.754975132     20.559499229
H        5.630488954      5.086620056     21.607179648
H        4.092501471      4.225360800     21.431991981
H        2.081182779      4.121037916     28.375018485
H        2.890736263      5.388484484     27.414637166
H        3.054152540      5.365006808     29.187744470
H       -0.798106904      6.735731706     20.721319490
H       -0.153502714      5.135257914     21.158874977
H       -0.638226839      6.285058523     22.431078031
H       10.408332156      1.680768030     32.786133424
H        9.685231374      0.499005907     34.887367426
H        8.663283886      1.808068890     36.765928536
H        7.964449924      8.833723914     37.490700952
H        9.489492105      8.813092015     38.384081257
H        9.496395446      8.520543455     36.630959153
H        7.566989851      8.715345577     34.506451123
H        8.999142966      8.888767811     33.432672137
H        5.899349678      4.241294919     35.211689346
H        4.465541856      5.285542707     35.244691672
H        5.920776050      5.802647286     34.351301808
H       12.274273711      5.202089800     33.948682626
H       13.320823641      6.604931981     33.689624164
H       11.718164992      6.823355824     34.441241973
H       10.513306112      6.400104577     29.249836542
H       10.145302722      4.684687937     29.570727801
H        9.015193673      5.681783273     28.633963923
H       11.090734449      8.584975911     32.637144580
H       12.745378081      8.380618128     32.054665122
H       11.403461026      8.230732780     30.916771507
H        7.825702675      7.637116584     29.719433654
H        7.804026827      7.825441825     31.479769243
H        9.250438813      8.278707413     30.543643464
H       12.295364274      5.953800773     30.207171256
H       13.602175392      5.983487523     31.400035328
H       12.455860761      4.633445302     31.384121818
H        7.221182598      7.147059799     39.320200615
H        7.993403821      5.545506020     39.441723528
H        8.848410958      6.992780828     39.999517444
H        5.904738705      8.031439606     35.717124944
H        4.430889689      7.422626126     36.467997533
H        5.764301882      7.967193269     37.495087632
H        5.706745740      5.723922990     38.707169250
H        4.453862112      5.063748947     37.650000708
H        5.992650957      4.203778473     37.818625310
H        8.002618795      4.100971397     30.920487225
H        7.185786802      5.374912315     31.867411465
H        7.024553032      5.331001997     30.094102897
H       10.870224206      6.752608957     38.567040452
H       10.238281104      5.149010100     38.122554867
H       10.722450207      6.304081964     36.855213730
H        8.023790737     10.753508573     26.483707128
H        8.688451096      9.556739575     24.371281472
H        9.782382853     10.827213826     22.507023064
H       10.590678614     17.836379305     21.785929931
H        9.073926420     17.822024923     20.879062311
H        9.050242545     17.531069579     22.632577255
H       10.974637664     17.748402195     24.718273887
H        9.559872665     17.924184158     25.814493260
H       12.652967734     13.232831509     24.042177461
H       14.087139229     14.276921844     24.017877502
H       12.631913997     14.788716162     24.913432794
H        6.275251729     14.244890189     25.324089711
H        5.223098914     15.643984467     25.580915984
H        6.824089727     15.867363030     24.827855911
H        8.028493989     15.500135234     30.018558451
H        8.370432889     13.776716306     29.710768522
H        9.514759814     14.763936245     30.642054179
H        7.459471477     17.629299235     26.629311342
H        5.801665244     17.431519136     27.202749891
H        7.136284583     17.282806440     28.349082039
H       10.717639264     16.710820783     29.543897882
H       10.752277683     16.879357983     27.781816019
H        9.301715669     17.350703108     28.703304848
H        6.250247237     15.008577630     29.065110082
H        4.944518049     15.031527904     27.871051026
H        6.092802000     13.683372096     27.892323857
H       11.321785701     16.141126667     19.944424959
H       10.542453401     14.542195539     19.831216412
H        9.690814733     15.991108910     19.273255114
H       12.669783652     17.018581193     23.576008573
H       14.128502030     16.416964925     22.787718937
H       12.778768803     16.982047471     21.794155093
H       12.837876487     14.733751416     20.556315917
H       14.098469721     14.075452747     21.604482134
H       12.561236649     13.209622745     21.441318171
H       10.523646771     13.160933033     28.379443526
H       11.349273950     14.416291415     27.416746852
H       11.510405994     14.395254087     29.190162610
H        7.674773270     15.760659520     20.716050036
H        8.305192970     14.156691535     21.160609696
H        7.830263006     15.316006360     22.428242091
H        2.029322381     10.746576667     32.774470333
H        1.339898458      9.542567374     34.873259378
H        0.276584459     10.816405847     36.752857423
H       -0.534170284     17.828247064     37.501765553
H        0.959989193     17.812836197     38.445499284
H        1.027704573     17.529990388     36.692159364
H       -0.831884793     17.765511444     34.584850320
H        0.596716968     17.934446861     33.505155157
H       -2.520272208     13.220127086     35.179986948
H       -3.962257542     14.252895498     35.183967568
H       -2.493477570     14.782964713     34.321324312
H        3.824938857     14.249952914     33.982843735
H        4.897025360     15.631566187     33.714816625
H        3.297224302     15.883858766     34.461971951
H        2.089853412     15.494582021     29.279241086
H        1.716854534     13.777369157     29.584405337
H        0.590567168     14.785349819     28.653966805
H        2.680383835     17.634008204     32.643424922
H        4.338582314     17.415637833     32.078242996
H        3.006190947     17.269264110     30.928543663
H       -0.590119740     16.745028489     29.761194238
H       -0.613397824     16.909542132     31.523745072
H        0.837819145     17.365740610     30.596248385
H        3.866246358     14.970771475     30.234367231
H        5.175755769     15.013157846     31.424266892
H        4.027622357     13.664711734     31.427443336
H       -1.307551194     16.138561736     39.315563521
H       -0.541713478     14.534460287     39.443528835
H        0.304479340     15.974639326     40.029634681
H       -2.558772191     17.005823943     35.682529199
H       -4.040298064     16.388490094     36.413323260
H       -2.726755378     16.946237964     37.458632354
H       -2.794466548     14.691066471     38.671348836
H       -4.021590166     14.027603172     37.588069617
H       -2.479862267     13.177152876     37.781201302
H       -0.435519778     13.191007027     30.927585255
H       -1.247811393     14.463010275     31.879975869
H       -1.403798351     14.432717862     30.105510705
H        2.357674054     15.762054216     38.640214157
H        1.746091025     14.155323114     38.178003074
H        2.249003275     15.316996874     36.924182144
H       13.070763972      3.539007725     20.023741561
H       10.654037214      1.712174694     12.602969748
H       11.809698317      1.358458347     16.545914948
H       15.326476024      3.793315405     11.608957363
H       12.657595581      1.410110917     13.987098980
H       10.143240299      4.659066467     12.446650331
H       12.061970354      5.657097884     13.700835369
H        8.103246898     -1.411718974     14.082960205
H        6.990885706      7.269960854     13.757638226
H       11.263465129      5.619640591     16.715971440
H        8.956089984      4.694321938     16.584053206
H        9.150826073      1.893314953     16.633505148
H        1.523759571      3.568759754     -0.286920722
H        3.968074180      1.767350674      7.154100641
H        2.714397998      1.395803486      3.222073850
H       -0.700086341      3.786075384      8.223094731
H        1.935031413      1.433534766      5.770974946
H        4.422981506      4.746163266      7.274534072
H        2.511827787      5.681600018      6.081088518
H        6.469579571     -1.399886987      5.669173139
H        7.583686560      7.338958465      5.946047363
H        3.361892363      5.640253898      3.012637507
H        5.668206730      4.681930628      3.156292746
H        5.404128595      1.887263604      3.099871223
H        4.553885264     12.606389908     20.020978034
H        2.180168501     10.721375309     12.621221566
H        3.422590124     10.439179990     16.497077600
H        6.851686164     12.848743588     11.547335181
H        4.228656997     10.465245443     13.979375983
H        1.679376980     13.711974404     12.451663360
H        3.577567417     14.700253178     13.640911840
H       -0.369532567      7.647004811     14.216533822
H       -1.487761900     16.294195535     13.775346490
H        2.747546563     14.679736623     16.707060881
H        0.495923615     13.714073267     16.589195713
H        0.732708347     11.011309145     16.661220132
H       10.085792317     12.573828465     -0.253069597
H       12.478159863     10.768279540      7.191623435
H       11.232127843     10.418791096      3.278261591
H        7.759072844     12.832511844      8.208461107
H       10.438400294     10.456930863      5.831904262
H       12.937918098     13.749719315      7.338339504
H       11.009329125     14.708914054      6.111756384
H       14.926640611      7.598022722      5.627237129
H       16.110674429     16.318967348      5.996034330
H       11.853702467     14.670249650      3.065824898
H       14.134199349     13.708376713      3.205421742
H       13.869607588     10.934872444      3.125124591
H       -0.604723931     14.524969139     19.509606801
H        1.738338270     16.368488655     26.964132603
H        0.498467333     16.713528763     23.033727665
H       -2.958955252     14.218249060     27.946136387
H       -0.305755166     16.629172472     25.569688189
H        2.276323393     13.422827828     27.104336459
H        0.352111468     12.395203402     25.892587108
H        4.280819934     19.485962924     25.448559613
H        5.341269435     10.735023969     25.743325855
H        1.173605318     12.468656545     22.841620298
H        3.404803976     13.374048451     22.953048732
H        3.174620154     16.195465775     22.909142830
H       10.799357538     14.506708114     39.779474166
H        8.394196629     16.361698792     32.358296821
H        9.635752227     16.709762094     36.282756973
H       13.052987226     14.295610480     31.301327311
H       10.437759547     16.667678816     33.758282689
H        7.932487991     13.351018658     32.220055532
H        9.802250298     12.432852035     33.415290086
H        5.864872668     19.499834959     33.857055760
H        4.768201939     10.765323271     33.542805162
H        8.937652931     12.469907739     36.478098113
H        6.643660599     13.450403680     36.328042836
H        6.932882246     16.199170884     36.403837901
H        7.710589264      5.509476680     19.548626355
H       10.183794321      7.349643416     26.929149995
H        8.954838219      7.692822214     23.029883109
H        5.454269034      5.221233572     27.924677217
H        8.138107114      7.619266290     25.568938710
H       10.682780780      4.359140365     27.079497834
H        8.766194100      3.379598154     25.892640487
H       12.699602074     10.474229050     25.383163147
H       13.820722949      1.734013320     25.764756953
H        9.567624141      3.439754811     22.835179870
H       11.870472713      4.336180766     22.943319423
H       11.656987946      7.122527352     22.891251786
H        2.382720770      5.477605016     39.749891821
H       -0.116472326      7.281377504     32.363738502
H        1.166891790      7.642304999     36.243727405
H        4.543044634      5.232890583     31.309375549
H        1.907964922      7.566361436     33.779700560
H       -0.629895725      4.350700393     32.258519281
H        1.269972734      3.338134986     33.367286033
H       -2.573795178     10.474798069     33.853819316
H       -3.741649775      1.700509006     33.570300809
H        0.452126403      3.412380317     36.501116103
H       -1.830277243      4.332333242     36.390567491
H       -1.563562205      7.164508500     36.415720175
C        2.525301540     -0.112433353     14.478937871
H        2.371031170     -0.164473127     13.400836791
H        1.573231668     -0.152840691     15.009305592
H        3.034166954      0.966587546     14.711229599
H        4.332841025     -1.104108806     14.457504329

1108
TS(III+-4+) E = -8686.45931382324 a.u (i = -228.5 cm-1)
Ir      11.084539113     11.717977139     14.560512333
Ir       3.531628462     11.716593726      5.204619037
Ir       2.870723883      2.696430363     14.689639887
Ir      12.000956517      2.684398858      5.191328709
Ir       1.265025818      6.364283452     24.968674133
Ir       8.827511926      6.366697876     34.315896717
Ir       9.729224741     15.395096121     24.954277867
Ir       0.386645419     15.398240414     34.339806993
P       12.171014222     12.120214091     12.591079056
P       10.176137642     12.023835373     16.643596646
P        2.446677551     12.115417630      7.175917482
P        4.443936730     12.024820094      3.124423570
P        3.783064767      3.066175167     12.632057036
P        1.841678068      3.001273328     16.702241163
P       10.897429116      3.056253171      7.157058482
P       12.908755372      3.020358803      3.111361992
P        0.175959366      5.957286374     26.934601367
P        2.172081895      6.062265394     22.882678330
P        9.912893538      5.962589543     32.345964607
P        7.925993034      6.061697289     36.402827618
P        8.636257807     15.019616825     26.926083749
P       10.629811283     15.068281491     22.870798207
P        1.478568653     15.023867266     32.366763259
P       -0.540396580     15.059589061     36.408411385
F       13.208486382      0.074672216     18.004960464
F        8.779008312      5.726783821     10.609154720
F        6.335705705      7.654253400     16.036816941
F       14.150702690      1.262798020     19.614353553
F       10.738261450     -0.513693535     11.340420660
F       13.041369195      6.773443200     11.414521479
F       14.480660033      7.072841832     13.036373040
F        7.208577533      7.071847676     11.342597560
F        9.242344478     -1.940980498     12.001552812
F       12.084466817      0.521338476     19.834067842
F       15.598210936      1.349170536     11.334985240
F        8.601880029     -0.079490891     10.979167742
F       15.121440847      6.103970761     11.183448576
F       13.941715848      0.210631184     12.155539485
F        9.313844124      7.669060333     11.487953963
F       15.624363707      0.815922161     13.465356704
F        7.775384827      6.778952110     17.492136976
F        6.095945476      5.579752614     16.761543989
F        7.148573405     -1.567824341     16.250011309
F        8.452853381     -0.522831289     17.709838680
F        6.647412123      0.452092957     16.908689471
F       11.105025874      6.699531745     19.107622558
F       12.638035117      5.879639055     20.483502812
F       13.217529024      6.846732073     18.588710311
F        1.416368993      0.078993393      1.751612378
F        5.930378197      5.656356390      9.075778921
F        8.376110974      7.583179904      3.661369111
F        0.333668870      1.263899186      0.222883852
F        3.877704321     -0.297857896      8.488696002
F        1.574876366      6.775405195      8.412319770
F        0.148354002      7.068933447      6.737208992
F        7.337320303      7.215465838      8.347490156
F        5.166428692     -1.927045887      7.760408310
F        2.406514637      0.595061118     -0.143295508
F       -1.163528807      1.416015997      8.277203570
F        6.033373336     -0.152992643      8.777297810
F       -0.504611591      6.173634201      8.638904046
F        0.597850872      0.222130832      7.759068465
F        5.160624708      7.590991637      8.413632450
F       -0.856239292      0.742548966      6.213555392
F        6.837707760      6.923110918      2.260762918
F        8.400819055      5.510448274      2.856079004
F        7.547183697     -1.478157214      3.509392373
F        6.098888423     -0.668954748      2.054121671
F        7.779936783      0.586266071      2.710426004
F        3.420259376      6.841693944      0.799052569
F        2.206914635      5.880050289     -0.798054700
F        1.228057940      6.771012980      0.952904522
F        4.771689281      9.152676289     18.000336281
F        0.262935439     14.671088340     10.623089041
F       -2.119533077     16.672324082     16.030830748
F        5.771916712     10.408895172     19.539580532
F        2.272766844      8.552782226     11.419083261
F        4.517734789     15.854579493     11.414764716
F        6.048260728     16.083683130     12.965803261
F       -1.285278317     16.075621706     11.343237277
F        0.736313392      7.079033213     12.074520458
F        3.714817309      9.603691381     19.839988493
F        7.279770775     10.493726408     11.407278161
F        0.141625079      8.930907088     11.048204501
F        6.559537165     15.179618007     11.039178613
F        5.525474437      9.301555709     12.006341610
F        0.857904947     16.656500972     11.413836202
F        7.109233475      9.819307483     13.470772597
F       -0.815466240     15.771846156     17.553847948
F       -2.467954381     14.589990027     16.686994719
F       -1.119904319      7.504012499     16.539028782
F       -0.001928085      8.855671952     17.862025900
F       -1.865108397      9.528941410     16.906556758
F        2.755689437     15.923777033     18.955351432
F        3.766082109     14.811162980     20.570452429
F        4.941479358     15.704973776     18.952879412
F        9.932524521      9.079859616      1.762355111
F       14.290109585     14.736903040      9.147893905
F       16.740025524     16.676406467      3.728983754
F        8.820408315     10.343722019      0.358619967
F       12.337165842      8.626215231      8.416782665
F       10.026323615     15.852695879      8.348766040
F        8.582079697     16.079105720      6.726566819
F       15.911248560     16.073430263      8.485905261
F       13.810055998      7.086907129      7.762284629
F       10.849158037      9.603679758     -0.146472788
F        7.405782871     10.491164913      8.421657278
F       14.475030313      8.929176690      8.783529201
F        7.947793693     15.181804741      8.635843009
F        9.163929408      9.301238910      7.829533723
F       13.820948419     16.740186839      8.344146778
F        7.574543492      9.747769796      6.365464117
F       15.287314356     15.855794218      2.271241697
F       16.979086127     14.650861219      2.928290446
F       15.795728518      7.446360311      3.364908487
F       14.548995021      8.630593131      1.976302407
F       16.352709052      9.524148959      2.852617086
F       11.939101982     15.848328055      0.734785571
F       10.638061494     14.880526377     -0.743523604
F        9.739291279     15.777721042      1.029113846
F       -0.841542401     18.002674591     21.507685592
F        3.586122639     12.353642674     28.911202059
F        5.834307119     10.275906614     23.416176621
F       -1.853574225     16.748545798     19.983455499
F        1.695242330     18.533417494     28.249290923
F       -0.589670693     11.161496692     27.962393636
F       -2.190034307     11.011136815     26.486054789
F        5.130026194     10.940130970     28.244499316
F        3.175386671     20.023918146     27.520230777
F        0.206490701     17.486721167     19.626103036
F       -3.359233626     16.596788465     28.107520576
F        3.845306003     18.225251852     28.550305268
F       -2.623059678     11.834755670     28.471239949
F       -1.595369424     17.788035462     27.523633472
F        2.988378964     10.419100573     28.034651094
F       -3.126753894     17.336978539     26.048590880
F        4.591054399     11.381242396     21.959783987
F        6.333374254     12.354757799     22.835008245
F        5.215594588     19.637145890     23.268549281
F        3.905650349     18.607704442     21.809824595
F        5.650622198     17.563685809     22.614694830
F        1.320513224     11.312060104     20.493059027
F        0.004397532     12.278175126     19.019429598
F       -0.842069523     11.306662856     20.790009836
F       11.093378286     17.939325040     37.754168327
F        6.517180270     12.276008865     30.377386588
F        4.067851947     10.426356556     35.791314876
F       12.035883475     16.673090683     39.302824017
F        8.471602688     18.531479411     31.039389771
F       10.705441798     11.236902097     31.254496725
F       12.288221875     11.084810655     32.789132783
F        5.021604709     10.862852910     31.173231366
F        6.991235487     20.014612759     31.758211663
F       10.030374435     17.560165952     39.602775586
F       13.459963006     16.740741912     31.179476627
F        6.333086668     18.160219852     30.739354133
F       12.735522679     11.909315154     30.805344239
F       11.695531583     17.862243565     31.839945534
F        7.177862495     10.354526987     31.250163217
F       13.281804920     17.338074300     33.293682970
F        5.450111538     11.308440603     37.257633969
F        3.770909773     12.500398284     36.517988298
F        5.078255834     19.727474289     36.151941681
F        6.186582393     18.452372105     37.545144337
F        4.332313786     17.711173145     36.594306262
F        8.855321571     11.309060005     38.791098336
F       10.238149124     12.205264748     40.256139355
F       11.017794210     11.306726151     38.419759776
F        7.598339610      9.005852490     21.522169964
F       12.030588011      3.352481100     28.910418151
F       14.477522126      1.350597272     23.488621879
F        6.579435941      7.811855840     19.980154940
F       10.074996174      9.524851723     28.176385850
F        7.825228475      2.303727337     28.180885002
F        6.463683235      1.936073533     26.497596562
F       13.573640328      1.933928759     28.245664959
F       11.557558691     11.010626977     27.519818107
F        8.654824357      8.483139161     19.684439292
F        5.016139395      7.587530913     28.043403887
F       12.210234340      9.156282427     28.540830417
F        5.697797095      2.828901857     28.384329008
F        6.773067765      8.783266629     27.514409900
F       11.423177278      1.412433779     28.103675018
F        5.262980618      8.262451325     25.980528810
F       13.029526163      2.158079336     22.033543764
F       14.709166565      3.415654545     22.691650254
F       13.539012655     10.651316449     23.130390673
F       12.359073204      9.447172326     21.736027327
F       14.218319208      8.631794332     22.615661036
F        9.686760134      2.309398163     20.489137336
F        8.306124916      3.265692193     19.038088133
F        7.533563684      2.238280291     20.854033068
F        2.580902674      8.929548902     37.692584139
F       -1.934216133      3.342733377     30.447410224
F       -4.518031487      1.410603866     35.788155328
F        3.442517847      7.812261007     39.375410924
F        0.032854374      9.448414945     31.101943718
F        2.258935514      2.089379036     31.248275624
F        3.783706115      2.006806323     32.795811978
F       -3.495377988      1.933966502     31.103889363
F       -1.447402437     10.944322643     31.692219589
F        1.331563468      8.486265529     39.450418346
F        5.010591951      7.660640920     31.317287080
F       -2.108371569      9.078088704     30.736917731
F        4.283435227      2.829617255     30.813096884
F        3.186989037      8.779902860     31.766104962
F       -1.392769584      1.345265485     31.249315360
F        4.622419093      8.332995224     33.372559937
F       -2.998638823      2.015455770     37.248601440
F       -4.612567301      3.421574758     36.668952940
F       -3.560916372     10.632362278     36.010318893
F       -2.243401065      9.673275718     37.475202534
F       -3.990752595      8.567428888     36.737481956
F        0.425210872      2.229651825     38.712736303
F        1.658666092      3.132101929     40.266556942
F        2.630083751      2.302697140     38.493890941
O       12.407250913     13.833272789     12.660197381
O       10.514881199     13.695488021     16.914350397
O        2.215148830     13.830022634      7.105281417
O        4.109943658     13.696857735      2.851483673
O        3.973983349      4.759260591     12.660700610
O        2.068272233      4.680236267     16.922432391
O       10.658632033      4.764826686      7.103069270
O       12.551854448      4.689754645      2.849675830
O       -0.045264611      4.244926811     26.864613495
O        1.845885647      4.388309061     22.611397984
O       10.148237271      4.250415864     32.418555432
O        8.255872261      4.388663242     36.672578377
O        8.396452801     13.312180254     26.864365403
O       10.290400455     13.393550723     22.611332106
O        1.706988373     13.314806116     32.418976861
O       -0.187296713     13.390002777     36.671108198
N       11.455629821     13.774391561     14.786337876
N        3.163571720     13.773179763      4.978327947
N        3.065539389      4.665937779     14.811393727
N       11.613111625      4.741778790      4.979841843
N        0.903741548      4.306111681     24.739247482
N        9.196076035      4.309786688     34.543891922
N        9.345666474     13.338017416     24.739210720
N        0.756447194     13.337654828     34.543781116
C       12.040236720     14.490730525     13.779745715
C       12.252321395     15.863213709     13.876548487
C       11.854207973     16.501309576     15.050902738
C       11.080580913     14.423215751     15.928936220
C       13.963549473     11.579171159     12.502600605
C       11.266279020     15.792306583     16.097932823
C       11.196283339     11.976355721     10.997174725
C       11.178226135      9.737517490     17.803462844
C       10.698303234      9.886553541     14.318448424
C        7.825576790     12.813326534     15.497139283
C       14.538739644     11.817999536     13.917541214
C       11.971646940     12.369724991      9.731157992
C       11.076136706     11.250831766     18.098089999
C       13.980749217     10.074625058     12.185553536
C       10.697192165     10.519470678     10.895002718
C       14.802712668     12.368895501     11.485565874
C       10.420016083     11.475414111     19.470143943
C        7.775553099     10.646728736     16.788322623
C        7.791833051     12.880060479     18.004107009
C        8.301383958     12.094430205     16.781288061
C        9.979892779     12.912285810     11.175123535
C       12.497674862     11.858569971     18.085906408
C        2.574169703     14.487573652      5.983828967
C        2.349506171     15.858218994      5.884110689
C        2.739839636     16.495160094      4.706606240
C        3.534211006     14.422110164      3.833732930
C        0.652791587     11.575407106      7.265554483
C        3.333179293     15.788329104      3.660834257
C        3.418884583     11.967522689      8.772459093
C        3.429994517      9.753790169      1.946276410
C        3.904849150      9.880978141      5.439006180
C        6.794221871     12.800810207      4.282514808
C        0.080829567     11.796438643      5.846364067
C        2.642524601     12.363170672     10.037481102
C        3.544811730     11.267030926      1.663592467
C        0.634888130     10.074455229      7.601267380
C        3.914796112     10.509320067      8.878406476
C       -0.189669755     12.376231819      8.271197851
C        4.210865640     11.497883759      0.297730747
C        6.833337501     10.629067973      3.001549611
C        6.844147788     12.859185440      1.775848982
C        6.319987378     12.081968068      2.997736733
C        4.638773241     12.898796705      8.595911952
C        2.126353182     11.882745723      1.673106252
C        3.612507281      5.410843243     13.787561619
C        3.796642718      6.785753968     13.858589258
C        3.401382458      7.457089188     15.013273331
C        2.660986022      5.371157756     15.925410322
C        5.569902385      2.566530654     12.346522850
C        2.820531869      6.744148581     16.058978692
C        2.695551489      2.887780547     11.104768456
C        2.839568446      0.849940852     18.162204942
N        3.899301751      0.234267610     14.934670136
C       -0.493273014      3.625883472     15.418978943
C        6.260551967      2.711630820     13.722457625
C        3.399906914      3.274606153      9.793087564
C        2.657825413      2.375835730     18.282873476
C        5.584118606      1.100245417     11.881131345
C        2.187121617      1.433837232     11.037030060
C        6.323449380      3.453081711     11.341223263
C        1.890866023      2.685857657     19.578200695
C       -0.503893007      1.485191872     16.753616013
C       -0.675687522      3.738976518     17.907431991
C       -0.045293496      2.955513214     16.738503627
C        1.490343529      3.826348877     11.333218276
C        4.055356092      3.036147360     18.319659531
C       11.020873681      5.440954672      5.993411738
C       10.794892476      6.812489523      5.911931176
C       11.185529527      7.464623518      4.742621069
C       11.979528046      5.403831134      3.842262410
C        9.101338099      2.517509055      7.216009582
C       11.777803373      6.771862216      3.686570521
C       11.850412725      2.904323094      8.766040774
C       11.926356522      0.732200515      1.937743553
C       12.404128445      0.855750300      5.422486182
C       15.245525426      3.825682382      4.273202913
C        8.547144996      2.753773867      5.792043612
C       11.062449588      3.304793154     10.022692151
C       12.020892525      2.246789475      1.649522900
C        9.074261479      1.014430636      7.539287651
C       12.340702429      1.445293423      8.878180784
C        8.249041137      3.313947412      8.216652383
C       12.682602471      2.476417232      0.280871604
C       15.319866604      1.665576834      2.973199287
C       15.288305822      3.904894620      1.766415355
C       14.782021937      3.108886681      2.983466431
C       13.074003531      3.834002116      8.602585013
C       10.595560117      2.845824601      1.656280742
C        0.324032923      3.587110394     25.746907493
C        0.118923440      2.212939450     25.653777074
C        0.517980104      1.576736141     24.478794327
C        1.280818225      3.658580149     23.596525515
C       -1.622986499      6.477673228     27.014829407
C        1.099436703      2.288403788     23.429650526
C        1.141060182      6.105698970     28.534089946
C        1.122343682      8.343825009     21.760455371
C        1.648678522      8.194870020     25.218929634
C        4.527898041      5.280869093     24.023274705
C       -2.189564269      6.227643583     25.598419476
C        0.361438201      5.707080091     29.796099393
C        1.265611866      6.840424834     21.433421899
C       -1.658296182      7.982780177     27.326418883
C        1.631461594      7.565108873     28.641724888
C       -2.456759853      5.681283439     28.031823788
C        1.940213271      6.671422571     20.062296473
C        4.559899967      7.452173531     22.739428382
C        4.556366381      5.225214909     21.516838134
C        4.045073980      6.001812150     22.743152580
C        2.363047450      5.176405641     28.358968495
C       -0.140157827      6.197075378     21.418552037
C        9.773230773      3.591484086     33.534121509
C        9.968576672      2.216040194     33.622954942
C        9.562624800      1.577540053     34.794139073
C        8.815394313      3.659847999     35.684198582
C       11.706104616      6.506932399     32.264170346
C        8.986871697      2.288467854     35.846610904
C        8.942207105      6.098342067     30.747257488
C        8.947447075      8.339267730     37.561189945
C        8.432333813      8.195157581     34.065609517
C        5.568874375      5.291923734     35.258594213
C       12.277404632      6.269113991     33.681007278
C        9.720655141      5.696037852     29.486150971
C        8.834953774      6.827140421     37.855366955
C       11.721289506      8.012465328     31.947991669
C        8.443075747      7.553577446     30.632254034
C       12.551645171      5.719491328     31.250228643
C        8.178366296      6.606850278     39.227927647
C        5.532256373      7.448636130     36.566225247
C        5.544786096      5.207454711     37.765917618
C        6.052295767      5.999403836     36.546370705
C        7.724549764      5.164318316     30.927986859
C       10.252636977      6.210269687     37.841151004
C        8.743432391     12.640120433     25.747693009
C        8.492234498     11.273475495     25.652480535
C        8.873239475     10.624932624     24.477642751
C        9.706467638     12.679647255     23.597504024
C        6.840999633     15.553653028     27.009667909
C        9.484901459     11.315554313     23.431028190
C        9.601721321     15.165199240     28.526701794
C        9.607750044     17.345447599     21.708466869
C       10.121127402     17.227414861     25.181741347
C       12.985305330     14.286271321     24.008177421
C        6.268158337     15.307800062     25.594805046
C        8.817057181     14.778926592     29.790097324
C        9.716873467     15.831677380     21.418303614
C        6.823738336     17.058943079     27.319923218
C       10.107526019     16.619947277     28.629397144
C        5.999486615     14.766889774     28.028597376
C       10.368178335     15.605180956     20.044576618
C       13.026088818     16.449878244     22.713631339
C       13.010202953     14.214749842     21.500416092
C       12.503399568     15.000859110     22.723937698
C       10.814329223     14.222962887     28.357434194
C        8.298381250     15.216822996     21.439304323
C        1.347655478     12.638580291     33.529669990
C        1.574357726     11.267407401     33.611777654
C        1.183417484     10.615162117     34.781229627
C        0.386796384     12.675384688     35.680273337
C        3.277108229     15.550209406     32.282603750
C        0.587763523     11.307002137     35.835750463
C        0.508008274     15.177983247     30.770212447
C        0.437675886     17.338458701     37.600461646
C        0.010061710     17.235007422     34.123112554
C       -2.863120642     14.258440617     35.216760001
C        3.843018484     15.313829319     33.701679280
C        1.285653571     14.781149631     29.506311963
C        0.328937906     15.824298203     37.884020382
C        3.305973808     17.052701785     31.958474602
C        0.016128577     16.637096119     30.669177531
C        4.117608771     14.748283088     31.274591789
C       -0.359633560     15.593914175     39.238901680
C       -2.950627054     16.413559644     36.524178346
C       -2.938857162     14.167878789     37.720936521
C       -2.414988741     14.969604550     36.514924682
C       -0.714048391     14.247986845     30.942751701
C        1.751253913     15.218252749     37.900005982
C       12.490782481      2.330828700     18.321540741
C       14.064144475      2.487333702     12.785245064
C       12.625814745      3.526626461     19.034715025
C       10.066596771      1.305089053     13.423693157
C       11.899654624      2.313086439     17.060146353
C       14.469704915      3.717373823     12.270593032
C        9.727598897      4.544748938     14.569920615
C       11.423104529      3.480467442     16.435486365
C       12.945725748      2.394152979     13.621234716
C        9.525986444      5.030840896     13.262482674
C        8.556075726      5.995189291     12.975205374
C        9.389695680      0.097771740     13.220678773
C       12.613604424      4.748374787     13.462769157
C        8.612379670     -0.465501986     14.233705795
C       12.162335981      3.513065058     13.958899857
C        7.727980246      6.503936573     13.975953009
C       11.594290463      4.677783533     17.152998277
C       10.037438030      1.979163746     14.659985732
C       12.171780378      4.698693301     18.435287843
C        8.526441583      0.213303709     15.449368491
C        8.864021036      5.046414254     15.557644739
C        7.890757129      6.010515313     15.265727506
C       13.730383677      4.845801790     12.627543340
C        9.227481425      1.407514636     15.660480552
C        8.457991878      6.600102924     11.610037675
C       14.807755477      1.236499035     12.432227047
C       12.984210707      1.058469487     18.935788321
C       14.096005731      6.182846363     12.063699247
C        9.493269308     -0.605592106     11.899296681
C        7.700371967     -0.354916494     16.564878723
C       12.287288182      6.013706838     19.156053329
C        7.023680976      6.513585458     16.372945274
C        2.063117030      2.361468005      1.431565668
C        0.547616171      2.493175450      7.008373775
C        1.964427587      3.555668436      0.706637169
C        4.540473953      1.343807176      6.331197538
C        2.646854345      2.345903770      2.699164126
C        0.149119374      3.717961771      7.549873320
C        4.858572931      4.588922861      5.160440923
C        3.148948398      3.508026740      3.315524602
C        1.656908945      2.412040131      6.158829541
C        5.044107801      5.108541630      6.457117893
C        6.003032817      6.087554171      6.738727239
C        5.200792581      0.126341289      6.539007377
C        1.978495152      4.765477416      6.332480149
C        5.958579395     -0.455430785      5.515484149
C        2.432727640      3.537056043      5.818320974
C        6.845203849      6.573596631      5.734700006
C        3.008935418      4.702843585      2.585088361
C        4.551916525      2.004779965      5.086624494
C        2.442088571      4.727055753      1.298209330
C        6.036187440      0.212880805      4.289520267
C        5.740080323      5.067002878      4.173600730
C        6.709567230      6.041404838      4.453356836
C        0.877072030      4.853879462      7.193264785
C        5.337352057      1.411087361      4.079276681
C        6.113953718      6.636289140      8.133165705
C       -0.213959154      1.239382054      7.322854974
C        1.553872452      1.084936684      0.823234104
C        0.518089988      6.200875247      7.750599714
C        5.074487679     -0.562233793      7.874453089
C        6.866704490     -0.339813140      3.159288549
C        2.328778673      6.040766888      0.565746778
C        7.583036496      6.517285818      3.330647173
C        4.042397658     11.405566149     18.298563209
C        5.617552629     11.545930475     12.758877207
C        4.125282011     12.593547971     19.026361812
C        1.594740785     10.343737663     13.456308267
C        3.479286668     11.388915515     17.025500498
C        6.001908251     12.771766709     12.216570832
C        1.278382437     13.604590783     14.574064232
C        2.982360567     12.553175661     16.412683052
C        4.500629065     11.450361824     13.597500578
C        1.066889066     14.088212869     13.269748200
C        0.086499281     15.041430084     12.983004105
C        0.913815803      9.130514358     13.294328892
C        4.140772776     13.797557316     13.401856911
C        0.149083795      8.594981989     14.333878307
C        3.707104464     12.567278927     13.924144836
C       -0.744245609     15.536349258     13.991114939
C        3.102381092     13.747680906     17.146278583
C        1.584914707     11.048061240     14.672755876
C        3.646600639     13.762849817     18.439507008
C        0.082974988      9.309349021     15.532931782
C        0.407162347     14.086125262     15.568691532
C       -0.579729678     15.036497348     15.285492624
C        5.246052618     13.893775079     12.551587910
C        0.788419163     10.506101704     15.697996170
C       -0.027635767     15.601656000     11.594965349
C        6.380683061     10.303948976     12.408480424
C        4.575271158     10.149863077     18.913148424
C        5.595005218     15.230286543     11.982962585
C        1.017773337      8.415480611     11.976645671
C       -0.723836677      8.797475977     16.692058601
C        3.767681459     15.040377976     19.218627825
C       -1.486874619     15.515391492     16.380397359
C       10.615070777     11.371452845      1.471079027
C        9.026927518     11.530477870      7.029410279
C       10.515413898     12.565141408      0.743941750
C       13.038369270     10.355564859      6.354847533
C       11.172536505     11.365633148      2.747377632
C        8.615443340     12.759042402      7.545951136
C       13.357111500     13.600915362      5.221041275
C       11.657610271     12.535591843      3.364263322
C       10.146026959     11.440443001      6.195335307
C       13.561231137     14.106330598      6.520583670
C       14.538973609     15.068217300      6.801052017
C       13.693890758      9.131239751      6.533428798
C       10.465647956     13.796705936      6.354635306
C       14.427428183      8.552357354      5.495760010
C       10.922272657     12.564249033      5.853996463
C       15.367854368     15.556247931      5.788347316
C       11.517798456     13.728813630      2.632542098
C       13.040439234     11.032618537      5.122147591
C       10.968728721     13.743600613      1.338727446
C       14.488008613      9.236789750      4.281596907
C       14.226696010     14.078957898      4.225860149
C       15.203214518     15.043046252      4.500363611
C        9.349298259     13.889338831      7.194007548
C       13.808927280     10.447747318      4.098576720
C       14.647738370     15.646820261      8.185116377
C        8.293571259     10.282935089      7.412672677
C       10.064933130     10.108942958      0.869576886
C        8.970046585     15.232223509      7.735522753
C       13.581953119      8.437601747      7.859284793
C       15.294186155      8.700974188      3.135881495
C       10.828152492     15.050313106      0.598744297
C       16.048013087     15.555100902      3.373802045
C       -0.113907956     15.739445567     21.232597925
C       -1.706067314     15.538313918     26.764524877
C       -0.183361733     14.545208105     20.509360108
C        2.316891822     16.774259600     26.136300387
C        0.447703244     15.762205573     22.509540466
C       -2.098414536     14.303074480     27.289255900
C        2.660789878     13.530981305     24.978154466
C        0.950493433     14.601994660     23.132120351
C       -0.580751543     15.643035901     25.940748413
C        2.878356941     13.042205413     26.281276468
C        3.832077922     12.055051524     26.557311937
C        2.998574965     17.980936180     26.327940293
C       -0.214713717     13.296180580     26.122563112
C        3.755948698     18.548094169     25.301711050
C        0.221180413     14.534492219     25.616560101
C        4.624700835     11.523568637     25.539461595
C        0.829568194     13.404943186     22.404963205
C        2.327277459     16.101696560     24.899525195
C        0.294286991     13.381609820     21.108873793
C        3.814097739     17.876800834     24.081898091
C        3.501638158     13.015654275     23.976839252
C        4.450277697     12.023598863     24.248767120
C       -1.337644968     13.181613447     26.952476034
C        3.112646952     16.680750017     23.883519966
C        3.899944521     11.451668282     27.930406617
C       -2.449195670     16.793017060     27.114587450
C       -0.649873206     16.989044225     20.597555672
C       -1.690885398     11.819200586     27.479959710
C        2.923654739     18.687954119     27.648328550
C        4.644906911     18.427115282     22.960454818
C        0.200612504     12.082985266     20.360273181
C        5.295166494     11.503834618     23.129232175
C       10.265794571     15.726524651     38.071788379
C       11.824236551     15.598221484     32.526577137
C       10.349489472     14.532301894     38.792156030
C        7.810841456     16.773114534     33.180528855
C        9.682310798     15.757837630     36.805875928
C       12.203988046     14.371691789     31.974989505
C        7.469642501     13.530309532     34.329161100
C        9.167830138     14.601928086     36.186370668
C       10.708095390     15.687492019     33.370417348
C        7.299727058     13.000853143     33.033411525
C        6.347649984     12.016180455     32.753812426
C        7.141772144     17.984781707     32.980096907
C       10.349835110     13.343415623     33.175318837
C        6.375095904     18.554286471     34.004582217
C        9.911263384     14.573091984     33.696629678
C        5.495084020     11.542172466     33.752837042
C        9.293122973     13.404304742     36.911485283
C        7.788285806     16.103062363     34.418019446
C        9.859069487     13.374637637     38.196566122
C        6.297005364     17.880723546     35.227617463
C        6.576822720     13.062035323     35.312302524
C        5.610938886     12.085345167     35.030228484
C       11.449801719     13.245690101     32.316345837
C        6.995272203     16.682326616     35.428161499
C        6.264582893     11.387634049     31.393336814
C       12.570662538     16.863136604     32.203559207
C       10.851606435     16.964688369     38.676058802
C       11.796485333     11.887622327     31.780806156
C        7.238699296     18.672900858     31.644043408
C        5.475896582     18.440474062     36.362443233
C        9.987562820     12.064299084     38.915035853
C        4.724762373     11.581726616     36.130761953
C        8.268996793      6.721600616     21.253119827
C        6.722904844      6.533145477     26.751482058
C        8.157236891      5.524674249     20.538195274
C       10.768174623      7.749187877     26.101599414
C        8.868846035      6.740030808     22.513498175
C        6.322779467      5.302625277     27.277420296
C       11.097843447      4.481207095     24.959999030
C        9.368731526      5.574361235     23.128921729
C        7.858832674      6.634612394     25.939483301
C       11.300563653      3.986596071     26.264353737
C       12.262716663      3.012523213     26.554984295
C       11.436063142      8.966367669     26.284740475
C        8.209375263      4.287101404     26.122191784
C       12.198199960      9.522354753     25.251814412
[truncated: 209,679 more chars]
