# Supplementary material for: Solid/Gas In Crystallo Reactivity of an Ir(I) Methylidene Complex
Source: Organometallics. 2024 Jun 6;43(24):3137–42. doi: 10.1021/acs.organomet.4c00119 (PMC11673653; doi:10.1021/acs.organomet.4c00119)
Supplement: Supplementary file 3 — om4c00119_si_003.xyz [file om4c00119_si_003.xyz]

69
[I+] E = -1184.34711877 a.u 
Ir      -0.004523000     -0.535626000     -0.047286000
P       -2.258060000     -0.160704000     -0.013890000
P        2.260156000     -0.173338000      0.015590000
O       -2.327431000      1.565550000     -0.080591000
O        2.325173000      1.546584000      0.126024000
N       -0.000690000      1.565596000      0.017640000
C       -1.174812000      2.264056000     -0.029184000
C       -1.208475000      3.656189000     -0.036420000
C        0.008977000      4.334357000      0.014409000
C        1.177658000      2.255688000      0.072168000
C       -3.119024000     -0.423730000      1.631920000
C        1.221041000      3.646686000      0.074384000
C       -3.256934000     -0.595898000     -1.539305000
C        2.862962000     -2.141370000      1.840061000
C       -0.020296000     -2.418046000     -0.179905000
C        2.289319000      0.132657000     -2.697881000
C       -2.108310000      0.039689000      2.705931000
C       -4.738850000     -0.197258000     -1.473319000
C        3.159269000     -0.646279000      1.593760000
C       -3.381362000     -1.931605000      1.786729000
C       -3.115313000     -2.116306000     -1.763698000
C       -4.417608000      0.384014000      1.791874000
C        4.677870000     -0.407553000      1.581300000
C        3.489700000     -1.886468000     -1.780557000
C        4.539779000      0.424346000     -1.629182000
C        3.228771000     -0.382183000     -1.582134000
C       -2.569068000      0.150389000     -2.704318000
C        2.502250000      0.183774000      2.720665000
H       -2.164359000      4.169019000     -0.092497000
H        0.017496000      5.422376000      0.002626000
H        2.178300000      4.157220000      0.116797000
H        3.246971000     -2.789850000      1.043116000
H        3.357779000     -2.444877000      2.772967000
H        1.785765000     -2.319034000      1.952765000
H        0.767367000     -3.021008000     -0.655002000
H       -0.823881000     -3.075527000      0.182503000
H        2.100905000      1.210778000     -2.609032000
H        2.773067000     -0.041165000     -3.671272000
H        1.324935000     -0.392624000     -2.690840000
H       -1.878251000      1.109751000      2.624367000
H       -2.556188000     -0.122599000      3.697326000
H       -1.167805000     -0.525460000      2.652879000
H       -5.292762000     -0.798084000     -0.742022000
H       -4.870425000      0.863746000     -1.232102000
H       -5.191064000     -0.376544000     -2.460479000
H       -2.471466000     -2.527340000      1.639301000
H       -3.730501000     -2.123384000      2.810127000
H       -4.158697000     -2.298509000      1.105894000
H       -3.661637000     -2.388705000     -2.678215000
H       -2.067372000     -2.405585000     -1.908017000
H       -3.535751000     -2.714427000     -0.946745000
H       -5.232326000      0.007871000      1.167105000
H       -4.740352000      0.304910000      2.840903000
H       -4.273667000      1.447669000      1.571062000
H        5.195165000     -1.078721000      0.885972000
H        4.938682000      0.627403000      1.332896000
H        5.067204000     -0.614868000      2.589152000
H        2.564826000     -2.475182000     -1.732714000
H        3.912376000     -2.040277000     -2.783545000
H        4.207525000     -2.293192000     -1.058317000
H        5.313309000      0.016572000     -0.971535000
H        4.929637000      0.381354000     -2.657009000
H        4.379960000      1.480665000     -1.381012000
H       -2.722106000      1.234232000     -2.650190000
H       -1.488540000     -0.053264000     -2.728619000
H       -3.006038000     -0.206942000     -3.648216000
H        2.874086000     -0.184969000      3.688599000
H        2.744529000      1.250431000      2.644188000
H        1.407783000      0.074850000      2.721641000

73
I+  E = -1240.86852347 a.u
Ir      -0.000002000     -0.457281000      0.037601000
P        2.251335000     -0.075765000      0.064577000
P       -2.251339000     -0.075778000      0.064584000
O        2.338416000      1.621404000     -0.421062000
O       -2.338427000      1.621360000     -0.421220000
N       -0.000007000      1.598952000     -0.412575000
C        1.173662000      2.288670000     -0.563330000
C       -1.173679000      2.288649000     -0.563403000
C        1.212771000      3.654798000     -0.864596000
H        2.180123000      4.146472000     -0.970378000
C        0.000024000     -2.502795000      0.432075000
H        0.884359000     -2.904258000      0.956520000
H       -0.884259000     -2.904253000      0.956614000
C        3.080941000      0.051403000      1.784442000
C        3.402683000     -0.760188000     -1.305850000
C       -0.000010000      4.334679000     -1.016001000
H       -0.000012000      5.402197000     -1.250271000
C       -3.775270000     -2.208014000     -0.932009000
H       -2.892918000     -2.822683000     -0.675428000
H       -4.281364000     -2.691614000     -1.785539000
H       -4.464511000     -2.251084000     -0.074091000
C       -1.212788000      3.654775000     -0.864682000
H       -2.180141000      4.146430000     -0.970542000
C        4.563347000      0.450984000      1.754449000
H        5.203235000     -0.344954000      1.342559000
H        4.902604000      0.634909000      2.788976000
H        4.730258000      1.375442000      1.180258000
C        2.890183000     -1.314374000      2.476058000
H        1.820971000     -1.565609000      2.567037000
H        3.313640000     -1.261904000      3.494191000
H        3.405704000     -2.135870000      1.952158000
C       -3.402682000     -0.760295000     -1.305811000
C       -2.263505000      1.118642000      2.543918000
H       -1.185137000      0.885172000      2.522959000
H       -2.593234000      1.135904000      3.597246000
H       -2.413672000      2.125391000      2.124352000
C       -4.669851000      0.077493000     -1.557169000
H       -5.397851000      0.005113000     -0.738695000
H       -5.164446000     -0.294562000     -2.471732000
H       -4.425108000      1.138321000     -1.715524000
C        3.775429000     -2.207865000     -0.932033000
H        4.464711000     -2.250851000     -0.074143000
H        4.281523000     -2.691438000     -1.785577000
H        2.893135000     -2.822600000     -0.675408000
C        4.669753000      0.077730000     -1.557263000
H        4.424883000      1.138508000     -1.715753000
H        5.164434000     -0.294377000     -2.471758000
H        5.397728000      0.005546000     -0.738750000
C        2.538153000     -0.738337000     -2.585563000
H        1.555793000     -1.222181000     -2.434585000
H        3.076208000     -1.248680000     -3.403601000
H        2.329299000      0.294037000     -2.908888000
C        2.263590000      1.118547000      2.543957000
H        2.413772000      2.125292000      2.124383000
H        2.593376000      1.135801000      3.597268000
H        1.185214000      0.885109000      2.523043000
C       -3.080933000      0.051532000      1.784444000
C       -2.890246000     -1.314246000      2.476098000
H       -3.405931000     -2.135703000      1.952297000
H       -3.313567000     -1.261693000      3.494282000
H       -1.821051000     -1.565609000      2.566938000
C       -4.563312000      0.451210000      1.754473000
H       -4.730180000      1.375655000      1.180247000
H       -4.902526000      0.635199000      2.789002000
H       -5.203261000     -0.344703000      1.342634000
C       -2.538195000     -0.738326000     -2.585550000
H       -2.329546000      0.294083000     -2.908895000
H       -3.076178000     -1.248783000     -3.403565000
H       -1.555729000     -1.221964000     -2.434567000
N       -0.000038000     -3.303870000     -0.915007000
H       -0.823128000     -3.018505000     -1.466249000
H       -0.000016000     -4.334140000     -0.814027000
H        0.822990000     -3.018487000     -1.466323000

73
TS(I+-II+) E = -1240.85118424 a.u (i = -935.7 cm-1)
Ir       0.000805000     -0.490008000      0.039819000
P        2.272383000     -0.111043000      0.069770000
P       -2.268846000     -0.088503000      0.066575000
O        2.340150000      1.597567000     -0.389415000
O       -2.332040000      1.593203000     -0.474143000
N        0.005144000      1.575969000     -0.461433000
C        1.181905000      2.258678000     -0.590891000
C       -1.167272000      2.258058000     -0.629772000
C        1.226477000      3.618867000     -0.920501000
H        2.194179000      4.111868000     -1.016472000
C       -0.016093000     -2.592341000      0.263355000
H        0.902031000     -3.058001000      0.652661000
H       -0.863217000     -3.059592000      0.789496000
C        3.063978000      0.030360000      1.806477000
C        3.446468000     -0.764845000     -1.287811000
C        0.014692000      4.291773000     -1.107962000
H        0.018477000      5.353889000     -1.366018000
C       -3.884135000     -2.206564000     -0.795660000
H       -3.000502000     -2.832492000     -0.580863000
H       -4.446279000     -2.691583000     -1.612142000
H       -4.527451000     -2.221476000      0.098287000
C       -1.202383000      3.618158000     -0.958373000
H       -2.166811000      4.110945000     -1.083800000
C        4.230282000      1.030344000      1.882289000
H        5.117699000      0.692949000      1.330115000
H        4.524730000      1.143910000      2.940217000
H        3.941344000      2.022156000      1.503604000
C        3.505144000     -1.377579000      2.250693000
H        2.700840000     -2.124058000      2.133659000
H        3.771214000     -1.347666000      3.321498000
H        4.395436000     -1.725925000      1.704385000
C       -3.511189000     -0.771343000     -1.216226000
C       -2.099420000      1.165660000      2.513653000
H       -1.026502000      0.917300000      2.447846000
H       -2.366799000      1.217709000      3.583219000
H       -2.255470000      2.164378000      2.077073000
C       -4.775104000      0.095489000     -1.375647000
H       -5.434011000      0.057920000     -0.499130000
H       -5.351236000     -0.286987000     -2.236200000
H       -4.522770000      1.146144000     -1.582207000
C        3.551319000     -2.296159000     -1.146474000
H        4.076918000     -2.604551000     -0.230952000
H        4.119202000     -2.695683000     -2.004288000
H        2.562454000     -2.779115000     -1.150013000
C        4.844227000     -0.125518000     -1.242015000
H        4.794209000      0.973875000     -1.224600000
H        5.400404000     -0.422373000     -2.148287000
H        5.428726000     -0.469706000     -0.375375000
C        2.752965000     -0.409432000     -2.621031000
H        1.724252000     -0.802861000     -2.671377000
H        3.331684000     -0.850335000     -3.450968000
H        2.711610000      0.679191000     -2.778764000
C        1.912267000      0.520332000      2.712507000
H        1.545677000      1.515768000      2.410833000
H        2.280119000      0.601734000      3.750438000
H        1.062659000     -0.185200000      2.703667000
C       -2.980748000      0.095129000      1.833837000
C       -2.767787000     -1.263487000      2.535076000
H       -3.350865000     -2.076258000      2.072938000
H       -3.100030000     -1.179167000      3.584393000
H       -1.704142000     -1.552482000      2.534890000
C       -4.454133000      0.522112000      1.900799000
H       -4.646539000      1.440116000      1.324347000
H       -4.714155000      0.728588000      2.953806000
H       -5.134411000     -0.269205000      1.550595000
C       -2.753088000     -0.772489000     -2.561714000
H       -2.472653000      0.248668000     -2.865212000
H       -3.415973000     -1.184339000     -3.342266000
H       -1.835887000     -1.378576000     -2.537207000
N       -0.111255000     -2.909535000     -1.238965000
H       -1.026841000     -3.275757000     -1.518764000
H        0.619525000     -3.533724000     -1.600178000
H       -0.008244000     -1.538603000     -1.360523000

73
II+ E = -1240.87215218 a.u
Ir      -0.027641000     -0.475981000     -0.025045000
P        2.261495000     -0.065577000     -0.003337000
P       -2.316707000     -0.143421000     -0.034247000
O        2.250319000      1.714444000     -0.065815000
O       -2.407150000      1.599473000     -0.310286000
N       -0.078917000      1.672281000     -0.165523000
C        1.083138000      2.382313000     -0.154534000
C       -1.266754000      2.328427000     -0.276514000
C        1.093541000      3.781815000     -0.234764000
H        2.045650000      4.312905000     -0.219193000
C        0.035457000     -2.545894000      0.207599000
H        0.120509000     -2.707339000      1.307568000
H       -0.919581000     -3.030963000     -0.089859000
C        3.041022000     -0.262105000      1.728879000
C        3.455604000     -0.360885000     -1.471548000
C       -0.136024000      4.441358000     -0.338862000
H       -0.158751000      5.532305000     -0.404535000
C       -3.894154000     -2.150823000     -1.189352000
H       -3.056522000     -2.826072000     -0.944511000
H       -4.384482000     -2.550742000     -2.093420000
H       -4.631892000     -2.191725000     -0.373303000
C       -1.338674000      3.723370000     -0.361941000
H       -2.311317000      4.208792000     -0.445629000
C        4.340063000      0.543095000      1.890189000
H        5.159146000      0.124092000      1.285829000
H        4.658800000      0.495798000      2.946208000
H        4.206611000      1.602627000      1.623275000
C        3.273223000     -1.757583000      2.022287000
H        2.392492000     -2.372327000      1.782301000
H        3.499261000     -1.870730000      3.096791000
H        4.124576000     -2.163402000      1.458917000
C       -3.422857000     -0.712448000     -1.480801000
C       -2.281731000      0.684045000      2.588991000
H       -1.215206000      0.396196000      2.589136000
H       -2.641836000      0.597548000      3.628475000
H       -2.355588000      1.742023000      2.293691000
C       -4.620086000      0.228953000     -1.712101000
H       -5.325010000      0.237931000     -0.870208000
H       -5.170700000     -0.126565000     -2.600075000
H       -4.295145000      1.261626000     -1.905904000
C        4.195272000     -1.697516000     -1.268412000
H        4.976418000     -1.615253000     -0.496526000
H        4.699174000     -1.963834000     -2.213603000
H        3.503803000     -2.510190000     -0.994090000
C        4.462359000      0.795528000     -1.631255000
H        3.965454000      1.755064000     -1.833032000
H        5.113677000      0.559479000     -2.490475000
H        5.109392000      0.919808000     -0.751381000
C        2.557162000     -0.430775000     -2.724377000
H        1.870939000     -1.291745000     -2.689742000
H        3.197780000     -0.545113000     -3.615639000
H        1.960876000      0.487437000     -2.858441000
C        1.955374000      0.281139000      2.686855000
H        1.707793000      1.337073000      2.493796000
H        2.320932000      0.205990000      3.725750000
H        1.027690000     -0.320486000      2.632011000
C       -3.137097000     -0.235756000      1.689198000
C       -3.016148000     -1.690299000      2.188536000
H       -3.612995000     -2.396521000      1.592850000
H       -3.387360000     -1.739183000      3.226755000
H       -1.970790000     -2.039478000      2.191092000
C       -4.598631000      0.237747000      1.706795000
H       -4.710986000      1.243883000      1.273807000
H       -4.944066000      0.283279000      2.754423000
H       -5.268068000     -0.456271000      1.176111000
C       -2.520057000     -0.704575000     -2.733182000
H       -2.082374000      0.289495000     -2.922499000
H       -3.133101000     -0.971593000     -3.611087000
H       -1.704381000     -1.441078000     -2.654659000
N        1.213357000     -3.178354000     -0.419826000
H        1.110469000     -3.128393000     -1.438523000
H        1.242071000     -4.182200000     -0.196943000
H       -0.023316000     -0.610237000     -1.557154000

73
TS(II+-III+) E = -1240.85776647 a.u (i = -504.0 cm-1)
Ir      -0.030158000     -0.422822000     -0.025887000
P       -2.311188000     -0.136207000      0.028198000
P        2.249984000     -0.035604000      0.020958000
O       -2.424177000      1.616653000     -0.130395000
O        2.257230000      1.719929000     -0.216308000
N       -0.081572000      1.636878000     -0.198161000
C       -1.276349000      2.315424000     -0.212727000
C        1.081704000      2.365678000     -0.255490000
C       -1.343267000      3.709022000     -0.307612000
H       -2.321218000      4.190613000     -0.317647000
C       -0.033416000     -2.676395000     -0.293869000
H       -0.934170000     -3.200771000      0.080122000
H       -0.202821000     -2.446047000     -1.361180000
C       -3.365564000     -0.593378000     -1.498919000
C       -3.172340000     -0.372361000      1.713457000
C       -0.145989000      4.427989000     -0.380414000
H       -0.171307000      5.518190000     -0.454325000
C        3.058190000     -1.559593000      2.217086000
H        2.019315000     -1.921306000      2.289757000
H        3.501155000     -1.606252000      3.226946000
H        3.623882000     -2.244477000      1.568626000
C        1.082323000      3.762397000     -0.350763000
H        2.037598000      4.285869000     -0.394567000
C       -4.646467000      0.249627000     -1.636282000
H       -5.392538000      0.021414000     -0.863858000
H       -5.106269000      0.024318000     -2.614263000
H       -4.430230000      1.328070000     -1.608172000
C       -3.698190000     -2.095783000     -1.423952000
H       -2.799537000     -2.720644000     -1.286086000
H       -4.168253000     -2.405499000     -2.373184000
H       -4.411819000     -2.324380000     -0.616784000
C        3.101981000     -0.097629000      1.727761000
C        2.438809000     -0.614032000     -2.661956000
H        1.706963000     -1.424783000     -2.521498000
H        3.034852000     -0.839677000     -3.563434000
H        1.885453000      0.320963000     -2.851879000
C        4.542459000      0.438868000      1.704816000
H        5.224157000     -0.206305000      1.130365000
H        4.922538000      0.474177000      2.740660000
H        4.591491000      1.460972000      1.297992000
C       -2.979604000     -1.849807000      2.115387000
H       -3.475704000     -2.550521000      1.425472000
H       -3.422911000     -2.004665000      3.114102000
H       -1.911453000     -2.113798000      2.182107000
C       -4.661755000      0.005442000      1.712136000
H       -4.830143000      1.023516000      1.328228000
H       -5.034402000     -0.025334000      2.750708000
H       -5.270974000     -0.701407000      1.128221000
C       -2.395468000      0.530845000      2.695657000
H       -1.313171000      0.318172000      2.668592000
H       -2.761555000      0.336996000      3.718634000
H       -2.549279000      1.599105000      2.477749000
C       -2.444238000     -0.311163000     -2.707100000
H       -2.185322000      0.757860000     -2.780296000
H       -2.975930000     -0.590137000     -3.633370000
H       -1.504650000     -0.885588000     -2.660765000
C        3.390628000     -0.488578000     -1.452469000
C        4.071703000     -1.842505000     -1.177397000
H        4.844310000     -1.766457000     -0.396374000
H        4.576098000     -2.173160000     -2.102034000
H        3.337376000     -2.610733000     -0.885909000
C        4.440110000      0.602848000     -1.738097000
H        3.977738000      1.574983000     -1.961772000
H        5.020315000      0.290467000     -2.623754000
H        5.150684000      0.737974000     -0.911129000
C        2.232183000      0.776227000      2.657377000
H        2.276401000      1.841289000      2.381098000
H        2.612227000      0.680152000      3.689112000
H        1.177618000      0.452652000      2.644476000
N        1.221793000     -3.398423000     -0.152576000
H        1.270289000     -4.150182000     -0.846916000
H        1.296409000     -3.839111000      0.768989000
H        0.016384000     -1.812751000      0.822175000

73
III+ E = -1240.85924508 a.u
Ir      -0.026715000     -0.396065000     -0.036111000
P       -2.307693000     -0.129290000      0.018052000
P        2.250094000     -0.016976000      0.010339000
O       -2.427614000      1.617976000     -0.127810000
O        2.260258000      1.733366000     -0.207594000
N       -0.081144000      1.632411000     -0.173602000
C       -1.276869000      2.315543000     -0.190193000
C        1.078969000      2.372196000     -0.229621000
C       -1.345248000      3.709239000     -0.270486000
H       -2.326468000      4.184334000     -0.280349000
C       -0.025412000     -2.787256000     -0.189012000
H       -0.953043000     -3.315061000      0.104896000
H       -0.174213000     -2.389943000     -1.213236000
C       -3.360498000     -0.592581000     -1.507664000
C       -3.167960000     -0.381880000      1.702735000
C       -0.152662000      4.435613000     -0.332869000
H       -0.180577000      5.526203000     -0.395574000
C        3.023693000     -1.578182000      2.192171000
H        1.978168000     -1.921854000      2.257826000
H        3.462847000     -1.644219000      3.202680000
H        3.577079000     -2.267292000      1.537694000
C        1.074601000      3.768821000     -0.310246000
H        2.030727000      4.291130000     -0.351147000
C       -4.643706000      0.247124000     -1.644682000
H       -5.389059000      0.017762000     -0.871875000
H       -5.103378000      0.020942000     -2.622513000
H       -4.429509000      1.326021000     -1.616947000
C       -3.689218000     -2.095654000     -1.430192000
H       -2.787813000     -2.717522000     -1.294763000
H       -4.160366000     -2.408432000     -2.377849000
H       -4.399489000     -2.326333000     -0.620652000
C        3.096351000     -0.112022000      1.718817000
C        2.439828000     -0.540846000     -2.682810000
H        1.675126000     -1.324941000     -2.564669000
H        3.035901000     -0.772515000     -3.582773000
H        1.921865000      0.416339000     -2.859883000
C        4.546544000      0.397429000      1.708203000
H        5.218381000     -0.255842000      1.131173000
H        4.922241000      0.416217000      2.746098000
H        4.617599000      1.421968000      1.310776000
C       -2.954500000     -1.856149000      2.105441000
H       -3.431865000     -2.565228000      1.410628000
H       -3.404494000     -2.019924000      3.099772000
H       -1.882480000     -2.100695000      2.183403000
C       -4.662619000     -0.025531000      1.701204000
H       -4.844948000      0.991652000      1.321278000
H       -5.036350000     -0.065659000      2.739123000
H       -5.261302000     -0.738331000      1.113499000
C       -2.405101000      0.530551000      2.687465000
H       -1.319625000      0.333822000      2.660036000
H       -2.768028000      0.328825000      3.710068000
H       -2.574399000      1.596947000      2.472219000
C       -2.440966000     -0.310777000     -2.717036000
H       -2.184784000      0.758649000     -2.792310000
H       -2.971929000     -0.594496000     -3.642344000
H       -1.498056000     -0.879728000     -2.666842000
C        3.385021000     -0.470243000     -1.463451000
C        4.019438000     -1.850560000     -1.207027000
H        4.793426000     -1.810188000     -0.424375000
H        4.513610000     -2.186428000     -2.135284000
H        3.263316000     -2.601352000     -0.922952000
C        4.468645000      0.594334000     -1.720465000
H        4.036045000      1.586840000     -1.913027000
H        5.036366000      0.291550000     -2.617496000
H        5.185384000      0.681587000     -0.892546000
C        2.238127000      0.767181000      2.654209000
H        2.302043000      1.834255000      2.389803000
H        2.611433000      0.652984000      3.686572000
H        1.177949000      0.462142000      2.633083000
N        1.215330000     -3.535092000     -0.122168000
H        1.244568000     -4.228351000     -0.874836000
H        1.291009000     -4.047276000      0.760960000
H        0.028948000     -1.977663000      0.724044000

73
TS(III+-4+) E = -1240.84541455 a.u (i = -226.6 cm-1)
Ir      -0.000037000     -0.408415000     -0.024932000
P       -2.270984000     -0.069874000      0.059888000
P        2.271348000     -0.069518000      0.059503000
O       -2.348876000      1.630225000     -0.346313000
O        2.348614000      1.630303000     -0.347974000
N       -0.000181000      1.570663000     -0.354433000
C       -1.176597000      2.286223000     -0.467624000
C        1.176192000      2.286192000     -0.468459000
C       -1.207175000      3.662564000     -0.701151000
H       -2.179020000      4.151096000     -0.777960000
C        0.004147000     -2.958050000      0.392916000
H        0.906555000     -3.450231000      0.786672000
H       -0.884470000     -3.468247000      0.796563000
C       -3.403342000     -0.723057000     -1.334195000
C       -3.080024000     -0.050997000      1.791981000
C       -0.000337000      4.356144000     -0.824104000
H       -0.000392000      5.432836000     -1.007949000
C        2.860333000     -1.442163000      2.415362000
H        1.786109000     -1.672538000      2.505181000
H        3.286703000     -1.447961000      3.433322000
H        3.354227000     -2.249147000      1.850543000
C        1.206568000      3.662549000     -0.701984000
H        2.178366000      4.151069000     -0.779481000
C       -4.666602000      0.128000000     -1.560342000
H       -5.392376000      0.045631000     -0.740739000
H       -5.165460000     -0.226605000     -2.479194000
H       -4.418210000      1.190235000     -1.704112000
C       -3.777553000     -2.181031000     -1.003360000
H       -2.896142000     -2.800770000     -0.761696000
H       -4.269563000     -2.637813000     -1.879253000
H       -4.481072000     -2.250420000     -0.158832000
C        3.080965000     -0.048703000      1.791312000
C        2.523066000     -0.669449000     -2.604228000
H        1.579280000     -1.224522000     -2.481276000
H        3.087521000     -1.102321000     -3.448747000
H        2.269199000      0.369454000     -2.870693000
C        4.573539000      0.316367000      1.778910000
H        5.194864000     -0.470476000      1.324199000
H        4.916019000      0.437803000      2.821331000
H        4.761700000      1.266432000      1.255210000
C       -2.859564000     -1.445296000      2.414253000
H       -3.353254000     -2.251584000      1.848278000
H       -3.286149000     -1.452397000      3.432115000
H       -1.785391000     -1.675883000      2.504042000
C       -4.572524000      0.314425000      1.780512000
H       -4.760688000      1.265063000      1.257854000
H       -4.914566000      0.434877000      2.823187000
H       -5.194226000     -0.471823000      1.325288000
C       -2.287118000      0.997523000      2.601055000
H       -1.203665000      0.793209000      2.565696000
H       -2.616592000      0.955871000      3.653621000
H       -2.464594000      2.019221000      2.230951000
C       -2.525531000     -0.666464000     -2.604589000
H       -2.274355000      0.373034000     -2.871224000
H       -3.089509000     -1.100761000     -3.448669000
H       -1.579678000     -1.218409000     -2.483325000
C        3.402264000     -0.724272000     -1.334742000
C        3.775945000     -2.182090000     -1.002843000
H        4.478197000     -2.251539000     -0.157260000
H        4.269297000     -2.638859000     -1.878000000
H        2.893438000     -2.800951000     -0.763450000
C        4.665359000      0.126574000     -1.562301000
H        4.416973000      1.188678000     -1.707081000
H        5.163687000     -0.229043000     -2.481044000
H        5.391581000      0.045005000     -0.742997000
C        2.288472000      1.000919000      2.599367000
H        2.466276000      2.022182000      2.228235000
H        2.617984000      0.960214000      3.651957000
H        1.204931000      0.796957000      2.564378000
N        0.001216000     -2.872314000     -1.067608000
H       -0.840707000     -3.267233000     -1.485169000
H        0.819947000     -3.308782000     -1.490237000
H       -0.003466000     -1.939852000      1.002781000

73
4+ E = -1240.9024711 a.u
Ir       0.000009000     -0.419905000      0.015156000
P        2.265259000     -0.070187000      0.040596000
P       -2.265232000     -0.070110000      0.040535000
O        2.343402000      1.646577000     -0.322857000
O       -2.343255000      1.646681000     -0.322830000
N        0.000067000      1.600636000     -0.319372000
C        1.173755000      2.309434000     -0.429517000
C       -1.173595000      2.309463000     -0.429572000
C        1.209511000      3.689341000     -0.651215000
H        2.179314000      4.181651000     -0.727610000
N       -0.000104000     -2.539229000      0.353697000
H        0.812683000     -2.779352000      0.933608000
H       -0.812835000     -2.779310000      0.933714000
C        3.109537000     -0.075892000      1.756845000
C        3.386187000     -0.681118000     -1.382782000
C        0.000119000      4.380498000     -0.764340000
H        0.000144000      5.459351000     -0.937432000
C       -3.814983000     -2.129320000     -1.077166000
H       -2.958660000     -2.786898000     -0.848350000
H       -4.317998000     -2.551907000     -1.963964000
H       -4.527578000     -2.186347000     -0.239291000
C       -1.209295000      3.689372000     -0.651326000
H       -2.179082000      4.181701000     -0.727785000
C        4.603025000      0.282368000      1.735103000
H        5.215525000     -0.491360000      1.246916000
H        4.962653000      0.372781000      2.775047000
H        4.785052000      1.246716000      1.236128000
C        2.887194000     -1.481276000      2.355168000
H        1.810185000     -1.680961000      2.493575000
H        3.355908000     -1.528505000      3.353394000
H        3.336429000     -2.285588000      1.749190000
C       -3.386346000     -0.680927000     -1.382695000
C       -2.331301000      0.957851000      2.598624000
H       -1.245547000      0.760449000      2.570461000
H       -2.669632000      0.891664000      3.647282000
H       -2.510285000      1.986118000      2.248646000
C       -4.618043000      0.209634000     -1.629494000
H       -5.358699000      0.149320000     -0.821177000
H       -5.113277000     -0.129970000     -2.555976000
H       -4.334929000      1.263641000     -1.767439000
C        3.814850000     -2.129487000     -1.077175000
H        4.527818000     -2.186382000     -0.239601000
H        4.317448000     -2.552299000     -1.964108000
H        2.958599000     -2.786979000     -0.847819000
C        4.617867000      0.209392000     -1.629860000
H        4.334641000      1.263291000     -1.768409000
H        5.113259000     -0.130692000     -2.556083000
H        5.358418000      0.149644000     -0.821402000
C        2.478119000     -0.641016000     -2.632165000
H        1.548128000     -1.216349000     -2.490742000
H        3.029144000     -1.059510000     -3.492516000
H        2.191339000      0.392194000     -2.886793000
C        2.331218000      0.957638000      2.598685000
H        2.510043000      1.985942000      2.248751000
H        2.669553000      0.891432000      3.647341000
H        1.245497000      0.760059000      2.570524000
C       -3.109457000     -0.075830000      1.756838000
C       -2.886763000     -1.481197000      2.355153000
H       -3.335725000     -2.285603000      1.749079000
H       -3.355592000     -1.528608000      3.353314000
H       -1.809709000     -1.680526000      2.493670000
C       -4.603031000      0.282030000      1.735278000
H       -4.785407000      1.246340000      1.236347000
H       -4.962536000      0.372314000      2.775273000
H       -5.215390000     -0.491831000      1.247141000
C       -2.478411000     -0.640822000     -2.632202000
H       -2.192009000      0.392415000     -2.887122000
H       -3.029389000     -1.059734000     -3.492380000
H       -1.548227000     -1.215839000     -2.490703000
C       -0.000243000     -3.424744000     -0.849851000
H       -0.888060000     -3.206778000     -1.456874000
H       -0.000631000     -4.489381000     -0.561932000
H        0.887872000     -3.207406000     -1.456647000

73
TS(II+-5+) E = -1240.86025436 a.u (i = -563.5 cm-1)
Ir      -0.016991000     -0.506403000      0.051009000
P        2.272046000     -0.053288000      0.028732000
P       -2.312204000     -0.128084000      0.047112000
O        2.275525000      1.700363000     -0.111314000
O       -2.371976000      1.620362000      0.179374000
N       -0.051950000      1.660463000     -0.063284000
C        1.105298000      2.373338000     -0.091446000
C       -1.230050000      2.332130000      0.047019000
C        1.125259000      3.773556000     -0.093595000
H        2.082333000      4.294436000     -0.130516000
C       -0.086781000     -2.448800000     -0.345533000
H        0.000972000     -0.123134000      1.604992000
H       -1.054030000     -2.938610000     -0.535552000
C        3.237585000     -0.265425000      1.672607000
C        3.319717000     -0.374853000     -1.555184000
C       -0.099590000      4.446239000     -0.031718000
H       -0.119183000      5.539018000     -0.032797000
C       -3.149397000     -1.770347000     -2.102359000
H       -2.110505000     -2.095448000     -2.269753000
H       -3.673230000     -1.855021000     -3.070063000
H       -3.638410000     -2.468261000     -1.405691000
C       -1.298987000      3.730261000      0.049008000
H       -2.271751000      4.216838000      0.123796000
C        4.737061000      0.060202000      1.581198000
H        5.284215000     -0.645350000      0.937561000
H        5.173997000     -0.018179000      2.591754000
H        4.915603000      1.085043000      1.222101000
C        3.024355000     -1.731992000      2.103549000
H        1.952585000     -1.979011000      2.182491000
H        3.481097000     -1.884964000      3.096562000
H        3.516243000     -2.444458000      1.418119000
C       -3.218409000     -0.301882000     -1.638086000
C       -2.466626000     -0.492478000      2.797476000
H       -1.630034000     -1.205231000      2.743430000
H       -3.066486000     -0.726384000      3.693951000
H       -2.051036000      0.520216000      2.926686000
C       -4.677538000      0.180366000     -1.583996000
H       -5.322557000     -0.498079000     -1.005129000
H       -5.075600000      0.205481000     -2.613345000
H       -4.762102000      1.196856000     -1.169838000
C        3.786570000     -1.842015000     -1.582041000
H        4.437303000     -2.096540000     -0.729681000
H        4.378316000     -2.007831000     -2.498762000
H        2.939896000     -2.545891000     -1.615920000
C        4.528534000      0.577766000     -1.663605000
H        4.235690000      1.630831000     -1.543341000
H        4.959573000      0.463277000     -2.673263000
H        5.323475000      0.347503000     -0.943664000
C        2.373342000     -0.101669000     -2.743971000
H        1.497547000     -0.768583000     -2.745998000
H        2.932944000     -0.264524000     -3.681184000
H        2.012391000      0.939754000     -2.747743000
C        2.575257000      0.677816000      2.697437000
H        2.735403000      1.735834000      2.439431000
H        3.032355000      0.495300000      3.685023000
H        1.492291000      0.496263000      2.789518000
C       -3.386326000     -0.583968000      1.562263000
C       -3.855303000     -2.041280000      1.377086000
H       -4.600569000     -2.144882000      0.573350000
H       -4.332794000     -2.381297000      2.311961000
H       -3.014243000     -2.727203000      1.175110000
C       -4.581020000      0.369397000      1.758133000
H       -4.255452000      1.417474000      1.834674000
H       -5.081943000      0.101999000      2.704417000
H       -5.329112000      0.293695000      0.959023000
C       -2.420597000      0.577014000     -2.627175000
H       -2.520311000      1.648961000     -2.397834000
H       -2.823243000      0.412931000     -3.641425000
H       -1.349786000      0.313509000     -2.640702000
N        0.884307000     -3.398234000     -0.243531000
H        1.813579000     -3.166455000      0.091001000
H        0.721769000     -4.360593000     -0.528109000
H       -0.035536000     -1.557358000     -1.469159000

73
5+ E = -1240.88227259 a.u
Ir      -0.017306000     -0.501413000     -0.028800000
P        2.270394000     -0.063720000     -0.049744000
P       -2.314952000     -0.118817000      0.030674000
O        2.255646000      1.671491000     -0.351503000
O       -2.345356000      1.599981000      0.399188000
N       -0.043017000      1.645172000      0.031824000
C        1.106335000      2.350811000     -0.145630000
C       -1.211240000      2.314428000      0.229099000
C        1.129773000      3.750618000     -0.128204000
H        2.076517000      4.271162000     -0.273740000
C       -0.091011000     -2.444848000     -0.164940000
H        0.044715000     -0.502279000      1.636385000
H       -0.952655000     -2.933964000     -0.653173000
C        3.178112000     -0.073928000      1.651065000
C        3.401992000     -0.579243000     -1.511434000
C       -0.078301000      4.423880000      0.083408000
H       -0.092176000      5.516646000      0.104134000
C       -2.968599000     -1.511345000     -2.292738000
H       -1.889499000     -1.681697000     -2.435669000
H       -3.447533000     -1.542176000     -3.286532000
H       -3.393233000     -2.339728000     -1.702282000
C       -1.269166000      3.712765000      0.266837000
H       -2.229198000      4.203440000      0.428172000
C        4.667560000      0.299912000      1.570355000
H        5.268646000     -0.446988000      1.030322000
H        5.068483000      0.356568000      2.597229000
H        4.817484000      1.285485000      1.103849000
C        3.002082000     -1.481861000      2.255434000
H        1.933375000     -1.720854000      2.390257000
H        3.472323000     -1.506438000      3.253555000
H        3.496531000     -2.265543000      1.654900000
C       -3.233631000     -0.129745000     -1.658383000
C       -2.507749000     -0.724434000      2.751636000
H       -1.646988000     -1.402243000      2.664097000
H       -3.126763000     -1.047377000      3.606461000
H       -2.123635000      0.284121000      2.973482000
C       -4.743559000      0.144610000     -1.563683000
H       -5.292060000     -0.658914000     -1.049474000
H       -5.148421000      0.206166000     -2.588719000
H       -4.959612000      1.102691000     -1.066499000
C        3.946971000     -1.993280000     -1.223404000
H        4.620084000     -2.024603000     -0.352618000
H        4.531258000     -2.329440000     -2.097082000
H        3.136864000     -2.727614000     -1.078557000
C        4.552920000      0.420274000     -1.746596000
H        4.178252000      1.444023000     -1.892205000
H        5.079665000      0.121054000     -2.669110000
H        5.292688000      0.429489000     -0.936946000
C        2.519448000     -0.619569000     -2.774916000
H        1.705169000     -1.353537000     -2.690985000
H        3.157364000     -0.896084000     -3.632173000
H        2.067539000      0.361582000     -2.990633000
C        2.452553000      0.954413000      2.544431000
H        2.634798000      1.986290000      2.207534000
H        2.847415000      0.863033000      3.570818000
H        1.366435000      0.771982000      2.583337000
C       -3.391348000     -0.737697000      1.488317000
C       -3.811659000     -2.187142000      1.170313000
H       -4.508333000     -2.252891000      0.320477000
H       -4.327723000     -2.607844000      2.050237000
H       -2.941211000     -2.834271000      0.965815000
C       -4.618345000      0.162509000      1.739781000
H       -4.326087000      1.212367000      1.891386000
H       -5.112653000     -0.184102000      2.663537000
H       -5.362245000      0.117696000      0.935518000
C       -2.577567000      0.968546000     -2.521243000
H       -2.819049000      1.976782000     -2.150806000
H       -2.972667000      0.884251000     -3.548085000
H       -1.482830000      0.853113000     -2.571685000
N        0.781739000     -3.371538000      0.236020000
H        1.613331000     -3.107801000      0.763868000
H        0.620594000     -4.368767000      0.096096000
H       -0.060786000     -0.371162000     -1.694247000

71
[IrMeH] E = -1185.57865750 a.u
Ir      -0.001266000     -0.514734000     -0.072826000
P        2.257385000     -0.149242000     -0.023038000
P       -2.259946000     -0.136424000     -0.047236000
O        2.339334000      1.560295000      0.087444000
O       -2.318551000      1.579292000     -0.096881000
N        0.011073000      1.591241000     -0.003920000
C       -0.014922000     -2.611840000      0.022518000
H        0.855819000     -3.099758000     -0.431886000
H       -0.907410000     -3.083468000     -0.404842000
H       -0.002241000     -2.885313000      1.093968000
C        1.185236000      2.277746000      0.053944000
C        1.234579000      3.666827000      0.084075000
H        2.196597000      4.167863000      0.127877000
C        0.024413000      4.359079000      0.049147000
H        0.026632000      5.445888000      0.079042000
C       -1.190173000      3.676980000     -0.014103000
H       -2.142795000      4.192085000     -0.042596000
C       -1.158280000      2.286976000     -0.038528000
C        3.314824000     -0.420496000     -1.549517000
C        2.730201000      0.504468000     -2.638266000
H        1.667152000      0.306250000     -2.827687000
H        3.276297000      0.319894000     -3.573151000
H        2.843205000      1.564124000     -2.380073000
C        3.151714000     -1.889368000     -1.994584000
H        3.530995000     -2.602996000     -1.253060000
H        3.723239000     -2.040309000     -2.922196000
H        2.103106000     -2.136564000     -2.205314000
C        4.798809000     -0.072013000     -1.343553000
H        4.938352000      0.944856000     -0.955572000
H        5.312496000     -0.125791000     -2.314283000
H        5.304662000     -0.778183000     -0.675072000
C        3.078425000     -0.604042000      1.597639000
C        2.003200000     -0.346613000      2.677543000
H        1.671857000      0.698937000      2.696071000
H        2.421905000     -0.575239000      3.669504000
H        1.129738000     -1.000558000      2.541191000
C        3.400019000     -2.103863000      1.541974000
H        2.530241000     -2.708618000      1.261709000
H        3.729599000     -2.439760000      2.536454000
H        4.207198000     -2.304366000      0.831254000
C        4.335508000      0.211848000      1.931455000
H        5.184266000     -0.033611000      1.286098000
H        4.626948000     -0.019738000      2.966073000
H        4.151025000      1.289045000      1.871699000
C       -3.353278000     -0.554941000     -1.513549000
C       -2.767541000      0.226414000     -2.707189000
H       -2.881366000      1.307906000     -2.584732000
H       -3.304604000     -0.073640000     -3.617248000
H       -1.703228000      0.006866000     -2.863276000
C       -4.833732000     -0.172139000     -1.325131000
H       -5.326326000     -0.784738000     -0.560570000
H       -5.355978000     -0.355199000     -2.277483000
H       -4.961790000      0.887238000     -1.072726000
C       -3.224743000     -2.067587000     -1.791001000
H       -2.189853000     -2.353516000     -2.014434000
H       -3.833651000     -2.307631000     -2.675539000
H       -3.589954000     -2.691393000     -0.966977000
C       -3.055057000     -0.427938000      1.628264000
C       -4.238319000      0.507354000      1.921621000
H       -3.960834000      1.563246000      1.820198000
H       -4.553042000      0.337379000      2.960356000
H       -5.103383000      0.310169000      1.281812000
C       -3.478665000     -1.904729000      1.722809000
H       -4.335554000     -2.133451000      1.078803000
H       -3.786213000     -2.120338000      2.756150000
H       -2.658015000     -2.590914000      1.472537000
C       -1.935900000     -0.150406000      2.658759000
H       -1.093387000     -0.848755000      2.544860000
H       -2.335059000     -0.295842000      3.674343000
H       -1.557579000      0.878898000      2.598426000
H        0.005136000     -0.517092000     -1.611020000
