# Supplementary material for: Solid/Gas In Crystallo Reactivity of an Ir(I) Methylidene Complex
Source: Organometallics. 2024 Jun 6;43(24):3137–42. doi: 10.1021/acs.organomet.4c00119 (PMC11673653; doi:10.1021/acs.organomet.4c00119)
Supplement: Supplementary file 4 — om4c00119_si_004.xyz [file om4c00119_si_004.xyz]

1104
[1][BArF4] E = -8674.7155691860 a.u
Ir      11.085418459     11.720809011     14.557466403
Ir       3.527704938     11.718830146      5.203744620
Ir       2.640140511      2.685096361     14.572541795
Ir      11.987708118      2.683691834      5.189150175
Ir       1.263671875      6.363684075     24.961951919
Ir       8.822906342      6.361510334     34.315214544
Ir       9.724536879     15.396258814     24.950611368
Ir       0.385826862     15.399325953     34.336768331
P       12.172840928     12.122972385     12.588060040
P       10.181532215     12.026217139     16.643844561
P        2.439463482     12.123549203      7.172294695
P        4.433611729     12.024215487      3.118939859
P        3.727554456      3.060537700     12.597295696
P        1.736278383      3.015621209     16.654062450
P       10.891805910      3.058443004      7.159525492
P       12.891329841      3.012669618      3.106248729
P        0.176422413      5.960197374     26.930503894
P        2.164168620      6.057414832     22.874062529
P        9.913547792      5.958241005     32.348201927
P        7.919230885      6.056578981     36.401626868
P        8.635403573     15.019556841     26.924364607
P       10.629033216     15.068135477     22.869475017
P        1.476580416     15.024604117     32.363944166
P       -0.524304735     15.067510916     36.414544066
F       13.278314947      0.074153914     18.004314907
F        8.775112804      5.732260307     10.612890356
F        6.328998861      7.661267761     16.031854139
F       14.215825042      1.266181719     19.611640357
F       10.739036608     -0.444367057     11.338166567
F       12.977822516      6.774908751     11.419109397
F       14.476656310      7.067570225     13.022908513
F        7.231555172      7.140704059     11.343030510
F        9.257015841     -1.939016025     11.931046283
F       12.154063110      0.521551050     19.833752324
F       15.713806240      1.411641107     11.424897181
F        8.594820822     -0.073785358     10.974057154
F       15.052584448      6.106156728     11.121694167
F       13.958170574      0.223570645     12.073781268
F        9.376267907      7.663925888     11.487746596
F       15.482957270      0.814679947     13.540398557
F        7.772960059      6.845470758     17.489543453
F        6.103154093      5.585513693     16.763144479
F        7.211383279     -1.629686357     16.322377482
F        8.455995620     -0.450051229     17.718365741
F        6.652796209      0.445432113     16.835450399
F       11.183856816      6.773033961     19.027881055
F       12.504971881      5.808149564     20.490500141
F       13.342451262      6.767440089     18.667332464
F        1.484576005      0.071643529      1.751751248
F        5.929382158      5.659347163      9.080360255
F        8.294957521      7.660353205      3.727966975
F        0.403888073      1.263492248      0.222584980
F        3.886270008     -0.374696365      8.420665866
F        1.585643871      6.775611466      8.419536642
F        0.212108755      7.070520202      6.734105075
F        7.339599511      7.215208204      8.348660900
F        5.301746922     -1.936923972      7.758512779
F        2.476213686      0.594315557     -0.144418673
F       -1.091693678      1.408069033      8.332775989
F        6.034686242     -0.145790853      8.786109921
F       -0.498585234      6.174958594      8.632638170
F        0.668797562      0.223116851      7.689722158
F        5.166920107      7.590596944      8.345388002
F       -0.858105390      0.746123811      6.223421834
F        6.851286666      6.846481675      2.267811610
F        8.521334242      5.585353622      2.997156486
F        7.480889068     -1.559779146      3.512204079
F        6.168227757     -0.592592324      2.047435539
F        7.904796495      0.514814415      2.851576110
F        3.490407321      6.774917446      0.804215276
F        2.194241139      5.878772883     -0.732379065
F        1.287357236      6.702427063      1.096369477
F        4.768124190      9.143748708     18.004125973
F        0.327610826     14.739922747     10.680041381
F       -1.988989561     16.750007285     16.102615823
F        5.705039061     10.341720313     19.612078759
F        2.290540749      8.560657597     11.340382580
F        4.597080102     15.854298201     11.410661628
F        6.042192530     16.080349882     13.033935101
F       -1.231619100     16.147227131     11.344322288
F        0.744070876      7.131612544     11.931890550
F        3.641504432      9.599056191     19.834268365
F        7.273753492     10.485150091     11.428968216
F        0.153640359      9.007152573     10.971380620
F        6.675682444     15.182017820     11.124570651
F        5.512714936      9.297539802     12.069830659
F        0.869312813     16.739937917     11.486410659
F        7.041834641      9.822432772     13.538209486
F       -0.678405990     15.771922873     17.562825037
F       -2.399348801     14.663689849     16.692064450
F       -1.167424370      7.432152292     16.319161564
F        0.012034921      8.635277494     17.717647933
F       -1.850790419      9.451509656     16.835313547
F        2.766910404     15.851736190     18.887702820
F        3.916618351     14.817957694     20.484668548
F        4.960793879     15.703919047     18.739846724
F        9.997404838      9.073972868      1.755055495
F       14.154281969     14.804401465      9.088619575
F       16.671012136     16.738595899      3.728132507
F        8.836794603     10.268025706      0.293412840
F       12.332130129      8.557752887      8.420025886
F       10.027163942     15.853704020      8.349407329
F        8.582264549     16.080068486      6.726489257
F       15.863845223     16.004860879      8.420261610
F       13.817177647      7.073192707      7.760844791
F       10.919584720      9.672859787     -0.146335980
F        7.344785245     10.489045491      8.338465688
F       14.471532136      8.927011065      8.783762500
F        7.948707946     15.181923948      8.635775966
F        9.102360626      9.299206934      7.756459699
F       13.827673423     16.818803729      8.270794031
F        7.589349288      9.821362354      6.231085713
F       15.287053300     15.854413503      2.261969199
F       16.969202767     14.661753118      3.000511609
F       15.861503398      7.442374258      3.441957650
F       14.611675543      8.561743141      2.041898956
F       16.408129435      9.520752609      2.923256622
F       11.932566236     15.777244403      0.799884948
F       10.640270694     14.813587301     -0.730507505
F        9.734678605     15.777726959      1.025197754
F       -0.705766203     18.012361841     21.515773207
F        3.595497812     12.425830483     28.840814413
F        5.904392515     10.350886261     23.414151066
F       -1.866298682     16.819177216     20.054400417
F        1.685376158     18.455043017     28.252769352
F       -0.612056714     11.235780561     28.032135135
F       -2.186467876     11.082936226     26.492302410
F        5.153689663     11.012979539     28.178344446
F        3.043948863     20.019321893     27.520593621
F        0.216377551     17.415258636     19.614050745
F       -3.364281387     16.598731718     28.104562327
F        3.842362699     18.232835235     28.544215690
F       -2.683423981     11.907400873     28.466920452
F       -1.671209111     17.857745558     27.512397516
F        3.044801846     10.420097905     28.104491439
F       -3.179098506     17.265861330     25.996220487
F        4.592993248     11.381510525     21.958099580
F        6.334333152     12.426627894     22.763438434
F        5.215733938     19.637653825     23.268807023
F        3.905989421     18.607642606     21.809641291
F        5.650727835     17.563920932     22.614818753
F        1.164043020     11.237122209     20.566766529
F        0.005652234     12.278446781     19.016780702
F       -1.034284277     11.381654126     20.715858018
F       10.872791345     18.013233345     37.766591010
F        6.578787385     12.351079443     30.437417458
F        4.068542637     10.422893509     35.793191935
F       11.976635644     16.816714549     39.233415649
F        8.465906649     18.535617409     31.104852065
F       10.700737660     11.232983661     31.325133410
F       12.356422436     11.082261238     32.791582934
F        4.955045667     11.013445018     31.103774085
F        6.927082905     20.012157812     31.758895541
F        9.891158478     17.417108590     39.662130357
F       13.522565065     16.667038738     31.246930707
F        6.332888688     18.157103416     30.736784464
F       12.729169816     11.908659989     30.805468826
F       11.703415078     17.792660358     31.763144306
F        7.047655383     10.347022298     31.248562989
F       13.216393968     17.342079073     33.304275065
F        5.511528393     11.237474491     37.253064008
F        3.842080773     12.498298916     36.524250759
F        5.022378259     19.723417598     36.084547524
F        6.116472044     18.458351694     37.543723812
F        4.324288318     17.702509404     36.524356958
F        8.874296633     11.312840599     38.792000085
F       10.239340949     12.272911341     40.248125206
F       11.065267970     11.313305030     38.429645553
F        7.593967105      8.940810201     21.526529517
F       11.975432279      3.344457726     28.843678284
F       14.477723669      1.401997266     23.490214778
F        6.582906831      7.741104061     19.978693863
F       10.066645630      9.453349539     28.247247506
F        7.758206960      2.305580956     28.188280748
F        6.457958955      1.934834500     26.490349148
F       13.584026582      1.942295059     28.179527846
F       11.484698577     10.994405894     27.524948240
F        8.652145483      8.482122710     19.682268620
F        5.024009659      7.593294157     28.030346338
F       12.213557282      9.157264423     28.542886270
F        5.632161801      2.897486046     28.317917758
F        6.832823562      8.780028297     27.591142559
F       11.484317163      1.336957723     28.104147176
F        5.398051500      8.336188874     25.982900323
F       13.030337199      2.228662179     22.028372500
F       14.711753552      3.438912688     22.755431842
F       13.592458490     10.628448372     23.267462726
F       12.350088854      9.526721007     21.809665662
F       14.151529845      8.568820672     22.620050435
F        9.692406023      2.302951630     20.490691213
F        8.305394884      3.198251595     19.030359782
F        7.531908098      2.232383828     20.857980924
F        2.577785592      8.935414646     37.753082705
F       -1.933891235      3.347971061     30.434726646
F       -4.308688125      1.343053716     35.793906607
F        3.445105988      7.739689661     39.377649381
F        0.035227819      9.449134057     31.099112879
F        2.272509852      2.230364318     31.249981184
F        3.846312809      2.008900911     32.783822565
F       -3.490241610      1.935848134     31.104661878
F       -1.447099249     10.944104462     31.691768226
F        1.388064269      8.555220268     39.527630792
F        5.073745082      7.595997694     31.254598918
F       -2.108213872      9.078309594     30.735957387
F        4.343970356      2.899376629     30.819228213
F        3.259733602      8.782223104     31.755648225
F       -1.383569138      1.341428537     31.176738041
F        4.712695337      8.334799400     33.306620364
F       -2.923142829      2.229044345     37.257997093
F       -4.605607679      3.421412669     36.520894941
F       -3.558496852     10.581186464     36.007694532
F       -2.244261278      9.600407117     37.474787542
F       -3.992746867      8.547349207     36.671495122
F        0.473545574      2.227975338     38.782214120
F        1.736824847      3.199764250     40.257642082
F        2.638262787      2.308670282     38.428812926
O       12.407079248     13.835285774     12.658314456
O       10.516055184     13.697940613     16.912758026
O        2.215690523     13.836412459      7.103136802
O        4.108352172     13.697620271      2.849854862
O        3.968127242      4.768095520     12.657837045
O        2.073598249      4.690524871     16.910480736
O       10.656960196      4.767107961      7.102546558
O       12.551673470      4.687856505      2.849235174
O       -0.045255054      4.246825230     26.863943601
O        1.846731058      4.382801446     22.610512120
O       10.148396991      4.246884245     32.419636415
O        8.255293915      4.385623575     36.672924873
O        8.397097097     13.312032988     26.864172768
O       10.290050885     13.393335632     22.610850863
O        1.707655149     13.315478355     32.418675003
O       -0.187046967     13.392654557     36.671301446
N       11.460697924     13.776323551     14.785998974
N        3.162940371     13.776479571      4.976345431
N        3.016131414      4.743675575     14.782177103
N       11.609088940      4.741586905      4.978184829
N        0.904040434      4.304569017     24.738178029
N        9.199738531      4.306105501     34.545970375
N        9.345348094     13.337891090     24.738637680
N        0.756969734     13.339532113     34.543439298
C       12.054906772     14.490712212     13.783528619
C       12.293368416     15.858435081     13.890588009
C       11.909583112     16.493755166     15.071276464
C       11.095809960     14.423344089     15.933030818
C       13.969064547     11.592800767     12.498875898
C       11.306921493     15.787482243     16.112284014
C       11.197633590     11.973302816     10.994040615
C       11.205588777      9.746791412     17.797809669
C       10.697321976      9.890057703     14.313772166
C        7.820676218     12.798361526     15.509094901
C       14.544818311     11.841192776     13.911984499
C       11.970401683     12.365666928      9.726476465
C       11.093881650     11.258670865     18.093822897
C       13.994311121     10.086866459     12.188042252
C       10.702233619     10.514967685     10.892838575
C       14.802902674     12.384216091     11.477639141
C       10.440941405     11.477238801     19.468340363
C        7.786505984     10.640091249     16.816382015
C        7.803227778     12.880550548     18.015833825
C        8.307678976     12.089381450     16.794460060
C        9.979304977     12.906520969     11.171613220
C       12.511304636     11.876007045     18.077226853
C        2.572229001     14.492297454      5.979872084
C        2.342790790     15.861662838      5.876472261
C        2.732812420     16.497609032      4.698367361
C        3.532538280     14.424228343      3.831082333
C        0.640055272     11.599668440      7.252277982
C        3.330567936     15.790034177      3.655426938
C        3.407531621     11.974964898      8.771073815
C        3.405585930      9.755098083      1.947229246
C        3.906084396      9.885711807      5.445410336
C        6.793671039     12.791508063      4.259074900
C        0.072150414     11.852383160      5.836744911
C        2.632075578     12.385662573     10.031691969
C        3.519224566     11.269064837      1.664782582
C        0.608338686     10.093154766      7.559212362
C        3.890184866     10.513273592      8.885717344
C       -0.196769807     12.390702846      8.271195671
C        4.172074319     11.502350864      0.292931282
C        6.820782673     10.625493468      2.964963353
C        6.820852886     12.861085775      1.752465770
C        6.308083305     12.078044610      2.975442252
C        4.635206851     12.895907884      8.591767896
C        2.102409612     11.887902583      1.687906162
C        3.606455145      5.443420937     13.767891799
C        3.829302946      6.815321596     13.849503673
C        3.434916692      7.467754256     15.017601240
C        2.645124984      5.405552151     15.918469164
C        5.521983202      2.520188120     12.509413783
C        2.841104668      6.774915529     16.072669072
C        2.755164093      2.923744428     11.000032077
C        2.762822165      0.745152218     17.819407884
C        2.245058068      0.853737192     14.342961624
C       -0.617785669      3.787807412     15.504930657
C        6.096892995      2.765354008     13.923508944
C        3.534996854      3.323070469      9.737848344
C        2.641720394      2.256670457     18.112661240
C        5.539555037      1.014264351     12.198134099
C        2.252924211      1.468796301     10.889235801
C        6.362963204      3.305764394     11.489104314
C        1.977297138      2.470327079     19.482333100
C       -0.659991110      1.636851339     16.821457735
C       -0.643620399      3.883391060     18.011495619
C       -0.136813850      3.085043798     16.796210497
C        1.540122452      3.861510393     11.180388843
C        4.056559281      2.879933263     18.105344471
C       11.014756568      5.441189303      5.990362633
C       10.783524126      6.811481281      5.904575623
C       11.175080461      7.462498020      4.734891619
C       11.976752121      5.402234044      3.840156664
C        9.094739854      2.524329799      7.233894084
C       11.773687463      6.769939497      3.682379208
C       11.852839176      2.911206830      8.762852057
C       11.869020146      0.734033909      1.948291826
C       12.381654237      0.852167873      5.418735937
C       15.246354729      3.791042717      4.249350843
C        8.529848291      2.770524461      5.815900310
C       11.067371158      3.305458564     10.022886660
C       11.984230817      2.245958760      1.650720343
C        9.068436634      1.019075276      7.547061654
C       12.350644408      1.454688809      8.868670080
C        8.250506345      3.315643553      8.246603721
C       12.643238035      2.458073241      0.277974103
C       15.287896281      1.633151168      2.944173550
C       15.271601465      3.873886638      1.742061076
C       14.765027655      3.081914016      2.961838191
C       13.071366850      3.846409105      8.595262996
C       10.567765798      2.865321553      1.660003739
C        0.321535690      3.587715177     25.745854185
C        0.111549808      2.214288100     25.651924245
C        0.510664012      1.576262788     24.477907439
C        1.280748295      3.654734531     23.596463978
C       -1.623182521      6.484258975     27.007411131
C        1.096883007      2.285393370     23.429543435
C        1.142461397      6.111719871     28.529829395
C        1.105165421      8.317582885     21.718478029
C        1.646148007      8.195492035     25.205944598
C        4.530558724      5.294621817     24.003554891
C       -2.189163879      6.228309657     25.591800115
C        0.366587932      5.704031439     29.791239143
C        1.238463304      6.807852315     21.424023693
C       -1.658660303      7.991613636     27.312532309
C        1.623749332      7.574013144     28.639870117
C       -2.459631954      5.692729647     28.026327529
C        1.891173836      6.597331106     20.048180139
C        4.546618071      7.461283051     22.713367177
C        4.546173920      5.228848470     21.496125985
C        4.037482503      6.008348646     22.722933759
C        2.370234809      5.190298871     28.354002864
C       -0.169938097      6.170239868     21.444801821
C        9.791359701      3.590407563     33.542657646
C       10.020984918      2.220786400     33.646185118
C        9.632499680      1.585499810     34.825381746
C        8.831702707      3.659056717     35.691939682
C       11.708710803      6.497157660     32.266282682
C        9.035644616      2.293553831     35.868530374
C        8.942168774      6.098144560     30.751515582
C        8.942071786      8.337374599     37.551752079
C        8.428922908      8.190164673     34.065891853
C        5.561332464      5.283065567     35.262203608
C       12.280191134      6.253159330     33.682022733
C        9.718404671      5.701252030     29.487351225
C        8.828652597      6.826449138     37.851999688
C       11.729835086      8.003337691     31.953813555
C        8.444469986      7.554778725     30.645945707
C       12.549581832      5.707811547     31.249352805
C        8.172348184      6.611652571     39.225642920
C        5.524202563      7.441903852     36.566767049
C        5.537996028      5.202904611     37.769147344
C        6.045398910      5.992788341     36.548198601
C        7.725363196      5.162635341     30.929939199
C       10.245794805      6.208377265     37.840346733
C        8.744866476     12.639558744     25.747902911
C        8.496211738     11.272301140     25.653919372
C        8.878056161     10.623644336     24.479300391
C        9.707097589     12.679378626     23.597446469
C        6.839463073     15.551215573     27.009238706
C        9.487795129     11.314737140     23.431954048
C        9.605111640     15.169432430     28.522024043
C        9.614350173     17.345706828     21.701068989
C       10.110846816     17.229844133     25.175512971
C       12.981025261     14.285853464     24.016533856
C        6.265812185     15.300907155     25.595475955
C        8.827207098     14.779006117     29.787728324
C        9.723070164     15.831685777     21.412309382
C        6.818565867     17.057013086     27.316234146
C       10.102786483     16.626644112     28.622109605
C        6.001570176     14.764284898     28.030722602
C       10.378979943     15.606395904     20.040451897
C       13.025317260     16.448752166     22.718549732
C       13.011896288     14.211000163     21.509175186
C       12.502941845     14.999466130     22.730104061
C       10.822295841     14.233533317     28.350237054
C        8.304037181     15.218036375     21.427610397
C        1.348749133     12.640111845     33.529696192
C        1.575640481     11.268804317     33.612843312
C        1.184412042     10.617333776     34.782566602
C        0.387862968     12.678212448     35.680696390
C        3.273545978     15.556738553     32.281351610
C        0.589092970     11.309910998     35.836981700
C        0.506906078     15.174195063     30.766961365
C        0.501281160     17.338085494     37.582213469
C        0.002228033     17.233919945     34.113809348
C       -2.871165606     14.279466238     35.262706551
C        3.843353258     15.309382554     33.697151940
C        1.285717132     14.778974373     29.503513224
C        0.376972122     15.826561172     37.875480786
C        3.298459452     17.062618982     31.969822421
C        0.011537366     16.631913144     30.664892337
C        4.114006083     14.766599340     31.264143775
C       -0.293198801     15.612311933     39.242093908
C       -2.921311558     16.445772713     36.552955954
C       -2.911572713     14.211530857     37.769336502
C       -2.398141300     14.997146637     36.548526431
C       -0.712108260     14.240600804     30.941130382
C        1.791172733     15.201734372     37.873550088
C       12.533032231      2.323731130     18.302744441
C       14.031124655      2.496735900     12.747135456
C       12.652657833      3.524854972     19.007419353
C       10.043922264      1.293574694     13.411099085
C       11.922700562      2.296213023     17.046628608
C       14.434901608      3.728029167     12.238576180
C        9.709069035      4.536709169     14.568178380
C       11.421106650      3.457050288     16.424167487
C       12.915463081      2.394393380     13.585134587
C        9.510299542      5.030973294     13.261813986
C        8.557163394      6.014589367     12.976396700
C        9.382905385      0.076463128     13.211017862
C       12.585763658      4.748987193     13.450008129
C        8.624675584     -0.506944325     14.225038927
C       12.135179811      3.509418079     13.938214104
C        7.740842148      6.532266889     13.982540022
C       11.583029589      4.659635571     17.136855706
C       10.024291951      1.960718941     14.649801354
C       12.171412838      4.690422887     18.411086580
C        8.544166339      0.168632524     15.439954931
C        8.852292666      5.046203942     15.558415091
C        7.895143272      6.027548105     15.270475900
C       13.696352931      4.852284324     12.606693390
C        9.232655257      1.370845830     15.652371507
C        8.474865384      6.625494343     11.609041253
C       14.798237572      1.254178316     12.429763548
C       13.047104893      1.059255029     18.929982926
C       14.055259289      6.188827458     12.040997357
C        9.491211968     -0.597835426     11.879214248
C        7.715302513     -0.376045992     16.560805750
C       12.300805220      5.997249324     19.143572104
C        7.028186285      6.534932742     16.376110355
C        2.128533132      2.335753579      1.447330126
C        0.562199020      2.495568565      7.002558647
C        2.036465375      3.526483305      0.723625867
C        4.574336837      1.323601082      6.343938971
C        2.695599034      2.313517275      2.720989106
C        0.159888908      3.719634176      7.540586951
C        4.889404147      4.557865867      5.175549324
C        3.189221006      3.474131549      3.344309697
C        1.679575139      2.409629204      6.165557745
C        5.077537442      5.066047698      6.474055038
C        6.027592238      6.051483076      6.752023240
C        5.240766754      0.109728882      6.542099405
C        2.011380608      4.759634561      6.349805033
C        5.991817390     -0.471923065      5.521641933
C        2.463541701      3.529897895      5.835342023
C        6.855187467      6.557125466      5.753725312
C        3.055528620      4.668015867      2.618718857
C        4.582478923      1.985772493      5.103280892
C        2.506690317      4.687551364      1.327766812
C        6.061776156      0.197411256      4.301084689
C        5.760529244      5.049526779      4.187490062
C        6.716404166      6.032309058      4.474126745
C        0.898977569      4.851534118      7.197612022
C        5.366985161      1.396429412      4.092106818
C        6.124330693      6.625087017      8.126258502
C       -0.184134810      1.237818712      7.322608356
C        1.621332515      1.074922788      0.825705541
C        0.539732143      6.198814060      7.753128440
C        5.119852052     -0.586573884      7.862497257
C        6.902085573     -0.362159279      3.192417266
C        2.374762414      5.999681262      0.621965922
C        7.594861570      6.534578287      3.379067048
C        4.036742909     11.373809444     18.288030654
C        5.614793338     11.552300983     12.761626466
C        4.147910193     12.567536049     18.995569514
C        1.609050330     10.350914205     13.398076194
C        3.458975209     11.343800219     17.018909937
C        6.019369770     12.773777091     12.230399950
C        1.281682527     13.594435001     14.567907532
C        2.982348518     12.506831265     16.387880083
C        4.492870390     11.457989530     13.588884954
C        1.070878941     14.098833829     13.271779922
C        0.115835904     15.084688292     13.007086349
C        0.932903119      9.141768682     13.206577330
C        4.149064517     13.805168663     13.398135980
C        0.161648985      8.579904924     14.223047778
C        3.701116871     12.573776961     13.908849712
C       -0.688887145     15.594737714     14.022234236
C        3.137671158     13.708183331     17.098965254
C        1.583703456     11.030092271     14.628049837
C        3.688669844     13.728990771     18.386080074
C        0.079957347      9.266440519     15.434655086
C        0.433693095     14.088870563     15.571835469
C       -0.521622955     15.072664572     15.302231387
C        5.271431963     13.897975808     12.566825009
C        0.778134343     10.463250963     15.634934221
C        0.012217963     15.670182347     11.635685141
C        6.366982814     10.306695613     12.439096076
C        4.539413991     10.123980218     18.928606258
C        5.652862533     15.235880180     12.023054474
C        1.031866567      8.458241077     11.878543405
C       -0.732728204      8.700363289     16.560915136
C        3.828023847     15.019660643     19.122280997
C       -1.390717189     15.564645883     16.407173225
C       10.560351402     11.364537486      1.487343667
C        9.014999925     11.545346940      7.014437680
C       10.444268212     12.555332843      0.770233206
C       13.012488292     10.331537030      6.358608134
C       11.142840357     11.342640723      2.752227688
C        8.609935247     12.769218604      7.540582780
C       13.338637853     13.583335905      5.187780075
C       11.629019776     12.506925016      3.372078372
C       10.134379236     11.448363379      6.184111496
C       13.520400921     14.096183384      6.485296768
C       14.459256167     15.090169366      6.758648087
C       13.682121210      9.117544212      6.547321389
C       10.467853458     13.799097672      6.353558854
C       14.444515676      8.548916421      5.528030848
C       10.920436214     12.564817338      5.851789165
C       15.284097080     15.598179193      5.757867357
C       11.473905488     13.704082718      2.653490511
C       13.030084120     11.009176878      5.125693057
C       10.908614183     13.722148365      1.369476921
C       14.518023709      9.231021629      4.316298469
C       14.202049535     14.077937916      4.196610874
C       15.150089541     15.069427532      4.479933882
C        9.351799375     13.894623042      7.193249714
C       13.823189076     10.431106343      4.115439728
C       14.575873340     15.672405816      8.126817868
C        8.258949516     10.303074569      7.342879643
C       10.076271186     10.102978834      0.854749932
C        8.971168007     15.234685771      7.736200739
C       13.577635374      8.416775076      7.865393618
C       15.350170962      8.685497166      3.196840157
C       10.805997764     15.014518491      0.620452536
C       16.018889970     15.582847238      3.382468891
C       -0.137649597     15.720339578     21.244546171
C       -1.686818016     15.582992353     26.779258134
C       -0.239999372     14.528657538     20.526651911
C        2.321075941     16.757972530     26.124127799
C        0.437032173     15.742566612     22.512810511
C       -2.083688698     14.356682037     27.316037267
C        2.644786055     13.529152398     24.950636699
C        0.931158735     14.581690460     23.131449684
C       -0.568611547     15.676700849     25.946239243
C        2.841891715     13.017703600     26.244629883
C        3.798644543     12.036809815     26.515650343
C        2.994678844     17.967272536     26.323650927
C       -0.225601965     13.326521215     26.133276444
C        3.751333561     18.543552791     25.301903582
C        0.219422618     14.557123690     25.619240306
C        4.620938898     11.538042635     25.505660307
C        0.792709286     13.382492886     22.409306082
C        2.327485582     16.095149809     24.882229659
C        0.232601949     13.362050210     21.123178842
C        3.813348431     17.876391959     24.079462096
C        3.508650919     13.046096183     23.952524907
C        4.468830330     12.063848880     24.222948395
C       -1.337682263     13.231000270     26.978785496
C        3.111529886     16.681642637     23.870845688
C        3.903603604     11.477518537     27.900122010
C       -2.471292858     16.814916652     27.101078621
C       -0.626007684     16.983302423     20.614344694
C       -1.710770276     11.881023299     27.508596878
C        2.894001709     18.666256850     27.646618933
C        4.645186391     18.427945828     22.960142336
C        0.100401593     12.073718931     20.366558665
C        5.323121030     11.554854556     23.104992319
C       10.253130340     15.727802627     38.035838250
C       11.822286672     15.571052291     32.536925103
C       10.359700203     14.537265913     38.756647639
C        7.785160462     16.767985778     33.178608968
C        9.671631014     15.749896330     36.771997045
C       12.219232650     14.344502451     32.008554275
C        7.464030737     13.525526250     34.331332460
C        9.172565370     14.587722535     36.158010679
C       10.691339244     15.673764912     33.356569478
C        7.273540416     13.013946012     33.034457254
C        6.321821703     12.028986009     32.761381769
C        7.119139249     17.983251866     32.985777134
C       10.340927326     13.328293574     33.179956957
C        6.373506563     18.561971290     34.012149579
C        9.893621309     14.562282365     33.683172504
C        5.495926402     11.526845143     33.763131097
C        9.317850342     13.390493125     36.879336288
C        7.775372830     16.100905684     34.416971555
C        9.887417854     13.370579482     38.162015094
C        6.305809930     17.891171724     35.232513453
C        6.598971257     13.033506325     35.323995884
C        5.641814481     12.050383045     35.042421866
C       11.459241935     13.226141786     32.345989489
C        6.995325255     16.688233468     35.433697321
C        6.220144417     11.441405775     31.393359714
C       12.570446864     16.822567468     32.205450030
C       10.747352160     16.987317372     38.665996422
C       11.814621900     11.878356165     31.807051977
C        7.212242553     18.675029554     31.659824565
C        5.452852175     18.448055723     36.334536238
C       10.012781774     12.074468314     38.904337716
C        4.767803354     11.548896465     36.141515266
C        8.296826258      6.691364920     21.223945559
C        6.749911945      6.548154490     26.764421776
C        8.180640139      5.497734136     20.509160923
C       10.734448456      7.724153975     26.116301482
C        8.887257362      6.716647274     22.486460498
C        6.339554192      5.320773412     27.283521805
C       11.067534845      4.472011299     24.953411561
C        9.375253723      5.553638292     23.110129127
C        7.868153259      6.638707083     25.929991644
C       11.254067622      3.954646057     26.249383059
C       12.212836458      2.975229484     26.527409426
C       11.394217798      8.941930901     26.314556888
C        8.184412733      4.283414589     26.082560865
C       12.167179773      9.506882370     25.296695162
C        8.644970902      5.516611804     25.589278203
C       13.045850737      2.482714957     25.525714478
C        9.218617908      4.355275698     22.392149961
C       10.768742782      7.047007085     24.882043264
C        8.648539377      4.332455066     21.108997036
C       12.268454992      8.819887729     24.084817660
C       11.940511701      3.989536034     23.964326567
C       12.901742718      3.012329818     24.247110985
C        7.070291307      4.189809482     26.923719045
C       11.576130904      7.619215374     23.880044092
C       12.323020858      2.405296185     27.906161521
C        6.000664434      7.797764327     27.101108331
C        7.781184497      7.951283369     20.607371080
C        6.716147146      2.849197800     27.486077817
C       11.287464321      9.639287546     27.642447229
C       13.094277506      9.385603697     22.962570164
C        8.542643565      3.029702312     20.374088937
C       13.774780272      2.518163286     23.144123049
C        1.781405477      6.702391366     38.061860005
C        3.358766677      6.541274941     32.528040147
C        1.881821530      5.509380253     38.783541104
C       -0.654522698      7.710420573     33.170873387
C        1.208849243      6.719148917     36.791075763
C        3.764273789      5.317132794     31.997822189
C       -0.968679902      4.471083363     34.324419401
C        0.719125129      5.554019415     36.171788982
C        2.237079947      6.632412013     33.358223386
C       -1.158570000      3.955711165     33.027750628
C       -2.116531665      2.974470592     32.752804914
C       -1.314837376      8.928625800     32.975915112
C        1.910546992      4.281314903     33.187063175
C       -2.060953967      9.510874495     33.999030694
C        1.455088955      5.512354585     33.690987460
C       -2.942561988      2.477587039     33.756320220
C        0.862906606      4.357929990     36.896024618
C       -0.667260158      7.044333074     34.409119093
C        1.418651248      4.339269984     38.183990291
C       -2.139894084      8.833437856     35.215652700
C       -1.838045332      3.986125715     35.315348444
C       -2.794340767      3.004535002     35.034734929
C        3.023585732      4.188886490     32.343247463
C       -1.453446948      7.630329048     35.420220833
C       -2.236158012      2.403790256     31.376090234
C        4.104873588      7.793691974     32.199749519
C        2.297590158      7.968861299     38.674216069
C        3.380960067      2.846208164     31.787943677
C       -1.212184898      9.603046053     31.642125391
C       -2.977628345      9.391759673     36.326454502
C        1.564739138      3.032454618     38.908554365
C       -3.657908613      2.498143712     36.137498057
B       10.815324164      3.376280839     14.899669686
B        3.782704466      3.398896900      4.864710966
B        2.385324475     12.436357739     14.870442392
B       12.235522340     12.425189752      4.885300645
B        1.532686981     14.679630384     24.646415387
B        8.569684069     14.683635902     34.644407914
B        9.968877405      5.636096063     24.633424560
B        0.131072082      5.632740663     34.647784368
H       12.753766767     16.387963237     13.061891517
H       12.080169223     17.562442121     15.184248786
H       11.002504366     16.263498099     17.039505321
H       10.229606125      9.250561403     17.730616198
H       11.756506859      9.270783143     18.620958948
H       11.760154719      9.564690140     16.868294665
H        9.838711826      9.365106844     14.757353895
H       11.278625575      9.192857254     13.693055135
H        8.148698616     13.845554440     15.471098980
H        6.719974603     12.794296167     15.501407392
H        8.176131136     12.287377186     14.604585567
H       14.533418113     12.904695447     14.183441407
H       15.594779004     11.513721467     13.921658971
H       13.998389575     11.277935151     14.680664855
H       12.771507891     11.652549114      9.497686167
H       12.400536372     13.370551272      9.800935763
H       11.270683249     12.361538641      8.877346460
H       13.372570529      9.510632275     12.884914611
H       15.024427669      9.723328699     12.298195252
H       13.679334670      9.860163139     11.162359805
H       10.092773290     10.414325946      9.983254079
H       10.067244195     10.245387502     11.745274332
H       11.517596813      9.785801207     10.817378483
H       14.552041150     12.139396735     10.441921565
H       15.861735260     12.127660813     11.631969345
H       14.703185399     13.467160158     11.611821321
H        9.491748888     10.937449323     19.564917946
H       10.268180583     12.536970469     19.687578795
H       11.121716958     11.086487760     20.238999592
H        8.155426322     10.054669884     15.964475090
H        6.690131182     10.660625439     16.737040295
H        8.036807588     10.112416878     17.744420105
H        7.979819866     12.359921174     18.961875740
H        6.715547353     13.010082991     17.912535959
H        8.250026061     13.880719350     18.069501370
H       10.261835280     13.965118234     11.149774215
H        9.451194289     12.700982135     12.114285071
H        9.281451457     12.724246764     10.341403702
H       13.138385611     11.332664929     18.800235857
H       12.504134168     12.935862157     18.358566709
H       12.984666454     11.781502448     17.088882944
H        1.884320477     16.392045698      6.705678709
H        2.571669708     17.568106395      4.588936523
H        3.639651002     16.266890283      2.730320362
H        4.380634117      9.256819042      2.010466468
H        2.854760161      9.286888312      1.119494909
H        2.850402097      9.565401574      2.874893925
H        4.759027128      9.355277607      4.997445315
H        3.323282818      9.192055305      6.068681857
H        6.472638873     13.841157423      4.289490643
H        7.894296403     12.780053040      4.271676620
H        6.430922536     12.288183125      5.165085271
H        0.086161118     12.916567045      5.568338756
H       -0.978137722     11.525821783      5.820191401
H        0.622184025     11.290538243      5.069603670
H        1.826226349     11.679477140     10.265321817
H        2.206636162     13.392059769      9.944998996
H        3.328776443     12.387381940     10.883415889
H        1.232110834      9.516682734      6.864484374
H       -0.422365636      9.732949764      7.442159035
H        0.916534527      9.862957020      8.586082523
H        4.496914173     10.414989998      9.797598787
H        4.524725129     10.230777543      8.036863949
H        3.068429219      9.791893412      8.965483239
H        0.048286377     12.141520565      9.307261946
H       -1.255485605     12.136803762      8.110788404
H       -0.093779687     13.473745335      8.140691077
H        5.118628670     10.959930186      0.188860138
H        4.349918810     12.564072888      0.088413470
H        3.489561647     11.125355654     -0.482687239
H        6.447716860     10.050265299      3.821898610
H        7.917321084     10.639945706      3.044228551
H        6.567369781     10.092091303      2.041128985
H        6.650538816     12.334470206      0.808649006
H        7.907730633     12.990992384      1.862082840
H        6.374172660     13.860848887      1.689506272
H        4.362514883     13.957282010      8.603642410
H        5.166143785     12.677791717      7.653550469
H        5.327175726     12.713822105      9.426994864
H        1.474398773     11.350512434      0.961307111
H        2.110215027     12.949802497      1.414472862
H        1.629767437     11.786324129      2.675849055
H        4.285456943      7.335739098     13.012743757
H        3.589664257      8.540884281     15.108811924
H        2.530184743      7.265222536     16.990328517
H        1.789339140      0.245665284     17.741618178
H        3.305164080      0.272057255     18.649900517
H        3.328203737      0.563678921     16.896387047
H        1.396853917      0.329855966     14.807000758
H        2.810870485      0.155077331     13.709878400
H       -0.287689221      4.834113761     15.461744963
H       -1.718500101      3.785570986     15.493675404
H       -0.260632147      3.270400772     14.604670167
H        6.094429193      3.829495011     14.192812772
H        7.143826514      2.428143528     13.936675070
H        5.543478890      2.208707819     14.692032264
H        4.327727589      2.602854690      9.502347103
H        3.978405573      4.322104032      9.823457631
H        2.836565454      3.336525958      8.887584831
H        4.914381296      0.440634432     12.894107118
H        6.567794696      0.645121333     12.308608046
H        5.223951983      0.789770635     11.172185312
H        1.643368486      1.375185756      9.978829392
H        1.616436901      1.197938038     11.740210153
H        3.065025340      0.736484726     10.810544091
H        6.113339207      3.060966678     10.453051366
H        7.419907868      3.042808926     11.646268019
H        6.269784975      4.389530767     11.622012332
H        1.031122734      1.923315214     19.571718190
H        1.795526785      3.528392977     19.702014952
H        2.655549926      2.083433453     20.257111901
H       -0.289342513      1.048823866     15.972244738
H       -1.755921386      1.658902587     16.738044916
H       -0.413444071      1.110982247     17.751583811
H       -0.476766905      3.364261447     18.960146638
H       -1.729423023      4.020211881     17.900534127
H       -0.190175141      4.880555427     18.065019178
H        1.826260283      4.919425298     11.165002367
H        1.008363590      3.652531394     12.120261934
H        0.843721853      3.686708075     10.347288090
H        4.680909975      2.338582136     18.832166542
H        4.043716908      3.939806880     18.386171924
H        4.536811947      2.787018849     17.120136198
H       10.323313047      7.331655790      6.739471614
H       11.013337647      8.534156309      4.639310654
H       12.081221315      7.259531130      2.763353769
H       12.844293216      0.237917832      2.025801606
H       11.326321972      0.256081259      1.120390914
H       11.306066294      0.553829672      2.873026475
H       13.232710154      0.328873589      4.959260497
H       11.811247158      0.152589072      6.046683549
H       14.915761703      4.837387513      4.287684325
H       16.347052204      3.789502957      4.260327812
H       14.889505451      3.277883238      5.152252345
H        8.539820356      3.834236215      5.544930403
H        7.481041358      2.439346121      5.796809010
H        9.084983555      2.209992649      5.051489906
H       10.270290623      2.587199598     10.249936324
H       10.629369612      4.306854355      9.940492667
H       11.761500970      3.311269466     10.876906897
H        9.695253752      0.441578600      6.855731534
H        8.039225773      0.654291953      7.430860884
H        9.376574098      0.794607324      8.575254268
H       12.954845296      1.354634548      9.781966530
H       12.991508790      1.187736086      8.019926413
H       11.536673190      0.723507237      8.938488129
H        8.494680544      3.076055879      9.285184994
H        7.193705647      3.054667319      8.085631920
H        8.346023408      4.398454893      8.108720167
H       13.592675974      1.916775735      0.188253217
H       12.817178196      3.516518407      0.052980372
H       11.964847677      2.062498382     -0.492772384
H       14.922130337      1.052087798      3.800272210
H       16.384524901      1.655726136      3.020306623
H       15.035923686      1.100458417      2.019442999
H       15.098819655      3.352584527      0.795671746
H       16.358760944      4.005964440      1.848095352
H       14.822328075      4.872950665      1.687047436
H       12.788035282      4.904867008      8.615129374
H       13.607697355      3.641870675      7.657006653
H       13.762542221      3.664728422      9.431228186
H        9.943320463      2.321969780      0.934730402
H       10.577654682      3.924977208      1.378024855
H       10.089681605      2.772403718      2.646226650
H       -0.338743183      1.682604187     26.485232082
H        0.367473237      0.502434497     24.375989996
H        1.411819307      1.806505211     22.507443080
H        2.074170716      8.827639467     21.781585477
H        0.545082777      8.784126023     20.896336324
H        0.551602629      8.492794103     22.649869643
H        2.503925755      8.722604084     24.763153669
H        1.063193309      8.890772558     25.827329029
H        4.212185058      4.244196995     24.034944729
H        5.631222570      5.308750366     24.010959167
H        4.170883363      5.796331518     24.911810470
H       -2.169445373      5.164208075     25.323637897
H       -3.241141673      6.549030632     25.575147188
H       -1.641722495      6.792695556     24.824641003
H       -0.439339560      6.410684526     30.023034142
H       -0.058634031      4.697407728     29.706850370
H        1.063423379      5.704678974     30.643028434
H       -1.037032026      8.569531244     26.616734844
H       -2.690681079      8.348581239     27.196224023
H       -1.350133816      8.223508645     28.338904990
H        2.227958926      7.677102793     29.552730556
H        2.259769775      7.852960798     27.791131427
H        0.801180154      8.294935373     28.714569566
H       -2.215956443      5.942610698     29.062554705
H       -3.518847403      5.943512101     27.864912769
H       -2.354292657      4.609721562     27.896580592
H        2.833022997      7.149389153     19.949718768
H        2.077088438      5.539964581     19.828467955
H        1.203979621      6.979994663     19.278986226
H        4.177660426      8.033132522     23.574252619
H        5.643344377      7.449578925     22.786524685
H        4.286920790      7.997602373     21.792907002
H        4.368509567      5.756191919     20.554068389
H        5.634203035      5.103154653     21.599369438
H        4.102909538      4.227524631     21.434417237
H        2.097466282      4.128951410     28.368346063
H        2.902329117      5.405885560     27.415917620
H        3.061388439      5.373997373     29.189546151
H       -0.806298992      6.704847713     20.723436615
H       -0.148780049      5.110574555     21.163792869
H       -0.642410716      6.258404475     22.434104604
H       10.478271964      1.689634300     32.816369852
H        9.794336813      0.515208410     34.935731618
H        8.729979307      1.817196147     36.795163571
H        7.966561818      8.833379917     37.477971845
H        9.488819380      8.816242870     38.376016114
H        9.500757654      8.516010664     36.624058248
H        7.565563926      8.712400709     34.503539522
H        9.009806372      8.888417640     33.445922112
H        5.891599059      4.236620154     35.223510706
H        4.460657793      5.284777612     35.253490432
H        5.916793502      5.795223072     34.358281643
H       12.274079655      5.189699025     33.953947197
H       13.328220729      6.587133966     33.696054728
H       11.726830590      6.813270197     34.448092170
H       10.518314796      6.414884185     29.256163182
H       10.150705789      4.697664390     29.567815460
H        9.019927172      5.699303026     28.636984055
H       11.105196059      8.579044035     32.648758467
H       12.758890799      8.369961761     32.065169277
H       11.415915996      8.227670523     30.927354705
H        7.838107592      7.654015262     29.734410364
H        7.806782746      7.823632461     31.496341064
H        9.258690071      8.285167014     30.572724907
H       12.300882638      5.949699152     30.212388797
H       13.606922620      5.968928667     31.406572559
H       12.453988211      4.624655665     31.385060602
H        7.223721298      7.153187738     39.319209946
H        7.997916937      5.552492032     39.447025050
H        8.852057022      7.003281913     39.996794186
H        5.895431716      8.026257561     35.715091484
H        4.428250112      7.421263219     36.483877194
H        5.771646210      7.971204216     37.494644852
H        5.713709435      5.723864453     38.715182678
H        4.450282836      5.074557266     37.664215884
H        5.983674673      4.202261479     37.823949390
H        8.009291053      4.104205078     30.912245666
H        7.194311920      5.370728865     31.870352484
H        7.029342282      5.340758350     30.097140136
H       10.871389089      6.753992357     38.562886107
H       10.237634921      5.149464553     38.125170405
H       10.721359064      6.299465979     36.852743805
H        8.030617211     10.752942814     26.486734822
H        8.699082301      9.555413542     24.375204661
H        9.789550608     10.827046906     22.509905397
H       10.591347574     17.838922543     21.774705100
H        9.072483610     17.820710317     20.871015323
H        9.052585133     17.533586092     22.625030371
H       10.959932050     17.755553908     24.715167592
H        9.535627014     17.929040306     25.799548138
H       12.651928580     13.238897134     24.049648259
H       14.081706475     14.288997369     24.030748051
H       12.621021330     14.795220966     24.920297975
H        6.272982397     14.236328935     25.327999632
H        5.217348862     15.633226312     25.581653453
H        6.817015172     15.858408931     24.825982829
H        8.029882228     15.496529159     30.015967300
H        8.390810284     13.776516629     29.711714975
H        9.525633957     14.778224421     30.638232840
H        7.448376408     17.628008563     26.622699721
H        5.791595348     17.425860887     27.197553745
H        7.127330418     17.284900272     28.343524547
H       10.713629664     16.727948113     29.530708926
H       10.736753636     16.894123294     27.768296625
H        9.288338812     17.356754401     28.697846131
H        6.248794346     15.013307882     29.066382139
H        4.943338027     15.020704333     27.871811220
H        6.100683841     13.680738085     27.901331509
H       11.329868929     16.143384450     19.944768350
H       10.549237013     14.545552010     19.824807938
H        9.700828106     15.996974950     19.267185152
H       12.654466436     17.027357127     23.574114149
H       14.121557549     16.426460351     22.800371767
H       12.777790607     16.982640718     21.793497994
H       12.843227876     14.736010612     20.564130909
H       14.098263425     14.076095555     21.618202889
H       12.560651839     13.213107547     21.449136267
H       10.537269475     13.175529988     28.368569838
H       11.356843781     14.439066406     27.411242967
H       11.515403644     14.412549102     29.185205736
H        7.680447865     15.759672980     20.700296573
H        8.309257772     14.156910143     21.151056339
H        7.828144476     15.318125459     22.414188758
H        2.033404242     10.748461830     32.776615949
H        1.343307468      9.545028164     34.876355574
H        0.280049435     10.819987348     36.755426716
H       -0.470977127     17.838523381     37.495869577
H        1.037427499     17.811524250     38.416539274
H        1.074520301     17.518001351     36.663735800
H       -0.844739077     17.761053013     34.576454336
H        0.576710472     17.932193486     33.488080037
H       -2.543388288     13.231924278     35.234324346
H       -3.971698205     14.283806142     35.243496036
H       -2.506286523     14.785225321     34.358813660
H        3.834044748     14.245450329     33.967145502
H        4.892269913     15.640392289     33.712685354
H        3.291319646     15.869882845     34.463775486
H        2.085789103     15.493521682     29.275911868
H        1.719186063     13.775385548     29.582437552
H        0.589363784     14.778661131     28.651523826
H        2.672033390     17.639185346     32.662339329
H        4.327403348     17.427619327     32.085801072
H        2.989151785     17.288025281     30.942110251
H       -0.597688006     16.734168274     29.755206815
H       -0.623483833     16.900454298     31.517485922
H        0.827228058     17.360599756     30.591201155
H        3.866428462     15.009231983     30.227083529
H        5.171414726     15.027251647     31.422239806
H        4.017784942     13.683381116     31.399456194
H       -1.237841521     16.161966508     39.328627124
H       -0.479415303     14.554398165     39.458343122
H        0.383310586     15.994854189     40.020261597
H       -2.550866639     17.019721416     35.694188094
H       -4.017484727     16.422879454     36.471383038
H       -2.673768364     16.985076590     37.474892479
H       -2.753080318     14.741805348     38.713138240
H       -3.996301124     14.070387580     37.652568373
H       -2.455486406     13.216344028     37.837411512
H       -0.430040296     13.181616135     30.921277997
H       -1.243218547     14.447288714     31.881854544
H       -1.407056418     14.422613272     30.108465644
H        2.413095353     15.742128513     38.603201508
H        1.775950021     14.141832951     38.154152244
H        2.275355210     15.294341743     36.890241762
H       13.110327550      3.547847450     19.991256626
H       10.618204282      1.710048799     12.585831863
H       11.836098456      1.339848576     16.536075407
H       15.289894491      3.808501568     11.574934848
H       12.634225807      1.407512478     13.947821880
H       10.123890860      4.654409628     12.445266741
H       12.039702371      5.657092980     13.702189174
H        8.120036986     -1.455294484     14.074748361
H        7.015904420      7.310405568     13.769577540
H       11.232976367      5.595815291     16.703484549
H        8.937163212      4.685242762     16.583001170
H        9.157407476      1.848656030     16.629589795
H        1.606197635      3.545562925     -0.272719112
H        4.001550060      1.740330658      7.169962990
H        2.758151335      1.361697304      3.241847081
H       -0.696076140      3.789173253      8.204996510
H        1.960952588      1.429312428      5.784934580
H        4.463196324      4.695395188      7.292392079
H        2.554355480      5.673108338      6.110344172
H        6.500406741     -1.417896703      5.672178335
H        7.579921908      7.334801321      5.966156367
H        3.395765681      5.606779348      3.053095836
H        5.688475817      4.673522654      3.167408854
H        5.433151932      1.873810340      3.113886904
H        4.584335125     12.589997955     19.987763489
H        2.198428168     10.750567374     12.574958899
H        3.377005742     10.386922294     16.509392045
H        6.881446737     12.846963806     11.575310300
H        4.215201293     10.476704077     13.969051623
H        1.672571549     13.725894798     12.445524410
H        3.597596894     14.715917628     13.627680734
H       -0.349228883      7.634234231     14.078584234
H       -1.415975329     16.374646905     13.822592737
H        2.808130443     14.647166496     16.657241928
H        0.525387733     13.716769311     16.591404965
H        0.707226532     10.952334130     16.606848407
H       10.010959586     12.567172539     -0.224868469
H       12.433138737     10.736240045      7.186372426
H       11.228510570     10.388925583      3.266080647
H        7.750653612     12.843716034      8.199162748
H       10.413650895     10.464964876      5.810387299
H       12.909507786     13.721543092      7.303608329
H       11.012191616     14.710687238      6.110764489
H       14.957847932      7.604183586      5.671991828
H       16.004289730     16.380700579      5.969366306
H       11.818227530     14.643104225      3.084272844
H       14.129039496     13.700632115      3.177060446
H       13.893442210     10.917223152      3.141877869
H       -0.673866821     14.513134325     19.532394260
H        1.746690683     16.343723581     26.950349433
H        0.509695982     16.694870907     23.031227422
H       -2.942348534     14.280595891     27.975523675
H       -0.292404656     16.658048316     25.563992740
H        2.229740214     13.383650901     27.066267343
H        0.322246903     12.416180855     25.894571114
H        4.270318324     19.484206674     25.452977403
H        5.349999559     10.761851545     25.710941686
H        1.142749951     12.445684621     22.840489660
H        3.422605678     13.424205313     22.934600934
H        3.172326711     16.205249847     22.891802101
H       10.798216743     14.524811578     39.749289343
H        8.355132437     16.352223223     32.349735976
H        9.598316606     16.701889992     36.252728250
H       13.080140082     14.263755459     31.351585763
H       10.412108363     16.659761454     33.724156039
H        7.887489409     13.381646797     32.214979958
H        9.786159664     12.420816463     33.412732079
H        5.867175212     19.509508579     33.867279445
H        4.767251410     10.752287919     33.552426626
H        8.967860882     12.452730878     36.449850199
H        6.676469281     13.409039495     36.343875683
H        6.932390084     16.207125202     36.410174591
H        7.736358554      5.481186236     19.518959615
H       10.148544886      7.314792896     26.936992257
H        8.968892712      7.671430277     23.000156710
H        5.482584468      5.247450331     27.945301352
H        8.154228804      7.621360032     25.559034980
H       10.633727686      4.317050658     27.066431400
H        8.722591056      3.370112412     25.832375108
H       12.668980267     10.456913412     25.442867987
H       13.779273527      1.711765457     25.735591913
H        9.560739758      3.416448414     22.825798346
H       11.866228115      4.368257416     22.945394023
H       11.656741848      7.129148421     22.909125403
H        2.317880022      5.494798890     39.777299469
H       -0.085458627      7.291899297     32.342954032
H        1.143885338      7.669917046     36.267137701
H        4.620893783      5.245183057     31.335120168
H        1.952265836      7.614890992     33.730491186
H       -0.541769085      4.319961138     32.208691201
H        1.366117091      3.369093769     33.426498259
H       -2.560740622     10.461775599     33.853393652
H       -3.673333889      1.704341783     33.548202634
H        0.526190783      3.417905364     36.460668343
H       -1.762740169      4.364867692     36.334068560
H       -1.525725286      7.147589872     36.395347343

1136
I+ E = -8769.0916887732
Ir       9.725380835      6.352196722     25.082662331
P        8.605558846      6.025269138     27.041809938
P       10.613160389      6.022913474     23.022832608
O        8.396790493      4.315766453     27.017917339
O       10.241428865      4.380871059     22.739155774
N        9.312381454      4.383019728     24.878438161
C        8.726099457      3.660505008     25.886586248
C        9.645794022      3.691857318     23.739712560
C        8.463557838      2.297204881     25.793129213
H        8.009613463      1.795830660     26.641958144
N       10.348254113      8.392682601     25.258150859
H       11.087771122      8.410554157     25.969584813
H       10.823623101      8.649841502     24.390695852
C        9.552578853      6.174102729     28.664131297
C        6.776313314      6.480740632     27.179556675
C        8.812387179      1.631703958     24.620681487
H        8.621541619      0.566074244     24.520270675
C        9.653770799      8.345646281     21.871473041
H        9.066333551      8.544487734     22.777122854
H        9.149268089      8.852064879     21.036380524
H       10.644918953      8.809579317     21.965124212
C        9.412031237      2.331229331     23.575639480
H        9.704877785      1.855538173     22.644400843
C        8.777228810      5.713884476     29.908259752
H        7.949219088      6.391026585     30.151127198
H        9.464102126      5.709303314     30.768139296
H        8.380179164      4.698483062     29.792177670
C        9.994797978      7.640885992     28.825748903
H       10.659205617      7.951119987     28.011388689
H       10.572663199      7.741344332     29.756439188
H        9.156838109      8.345349844     28.887945931
C        9.715953710      6.831447206     21.577096884
C       12.970473956      5.155925909     24.080867348
H       12.616800693      5.631224881     25.005576908
H       14.071168336      5.148350687     24.086619319
H       12.628714461      4.112690979     24.079296724
C       10.344400173      6.592178672     20.195415283
H       11.309364768      7.099270858     20.084325835
H        9.668942528      7.002996986     19.430128959
H       10.479893419      5.526843299     19.977320576
C        6.628652076      7.951165494     27.596031555
H        6.988901175      8.145297634     28.613587233
H        5.563365815      8.218907697     27.575934933
H        7.138191370      8.628930905     26.904817972
C        5.979723741      5.582307003     28.143781936
H        6.143208578      4.517104590     27.950902816
H        4.909665762      5.788643931     27.992207815
H        6.203765017      5.780114055     29.195799411
C        6.215077653      6.289308587     25.751872214
H        6.749641444      6.904752756     25.015623459
H        5.154005030      6.579151803     25.747269052
H        6.272808778      5.243488263     25.423152670
C       10.809982207      5.294143160     28.484962871
H       10.566420826      4.225663274     28.487166077
H       11.496102808      5.490781531     29.321825771
H       11.327628532      5.528462316     27.542468085
C       12.483925746      5.915331041     22.823388210
C       13.063153663      7.342520339     22.831739765
H       12.789271787      7.922649061     21.941846403
H       14.160820447      7.279862834     22.853483776
H       12.772194140      7.904292359     23.729781462
C       12.950589170      5.140496385     21.576082229
H       12.444552004      4.171439974     21.486649383
H       14.027813942      4.942676632     21.675906835
H       12.808090126      5.701911981     20.647821691
C        8.277852896      6.264660261     21.605520233
H        8.249260958      5.207295643     21.315758475
H        7.659722918      6.832734296     20.894146453
H        7.826207450      6.361912065     22.603718733
C        9.384248885      9.491365895     25.565613099
H        8.520382411      9.418421782     24.897656383
H        9.871908566     10.467950142     25.444645402
H        9.046747044      9.390487390     26.600304088
Ir       0.197038025      6.352178799     34.540353371
P        1.317977551      6.026084394     32.582049114
P       -0.693483091      6.021830175     36.599095169
O        1.526243486      4.316145575     32.605105970
O       -0.318419514      4.380780270     36.883836220
N        0.610348034      4.383278101     34.744526560
C        1.195951425      3.660773898     33.736062921
C        0.275651832      3.691724707     35.882663082
C        1.456185414      2.297000501     33.828536600
H        1.909667721      1.796158240     32.979248103
N       -0.428676633      8.391821529     34.364662992
H       -1.168800780      8.407960066     33.653725238
H       -0.903985590      8.648365497     35.232320086
C        0.370274067      6.174511343     30.959802562
C        3.147094409      6.481719212     32.443586063
C        1.104953217      1.630839102     34.999856782
H        1.291798836      0.564356430     35.098679891
C        0.261194009      8.345969049     37.751456983
H        0.849859281      8.545499731     36.846734768
H        0.763335908      8.853256152     38.587424773
H       -0.730621540      8.808108801     37.655933314
C        0.506406369      2.330410744     36.045379677
H        0.210827364      1.854291589     36.975517826
C        1.145405695      5.712484622     29.716142887
H        1.973137009      6.389402131     29.471720315
H        0.458294540      5.706436114     28.856482754
H        1.543426289      4.697738480     29.834619733
C       -0.070617075      7.641472160     30.796587788
H       -0.734467467      7.953008016     31.610873651
H       -0.649036673      7.741797416     29.866232902
H        0.767934067      8.345085357     30.733016442
C        0.200993389      6.831685805     38.045857217
C       -3.047082560      5.150462052     35.536996503
H       -2.694474090      5.627340932     34.612761793
H       -4.147745776      5.139189593     35.529751304
H       -2.702622311      4.108158488     35.538171511
C       -0.428855275      6.591387429     39.426720568
H       -1.395077999      7.096356758     39.536396288
H        0.244702252      7.003525118     40.192994137
H       -0.562575822      5.525780804     39.644584064
C        3.294021688      7.953139763     32.030348048
H        2.933613189      8.149729291     31.013294293
H        4.359299637      8.220896405     32.050734459
H        2.784438394      8.629008827     32.723404109
C        3.943431624      5.585703288     31.476949674
H        3.779307785      4.519899313     31.665937851
H        5.013655892      5.789734761     31.630306021
H        3.720781953      5.788195860     30.425524633
C        3.709053462      6.287574445     33.870662430
H        3.174255599      6.901034454     34.608388299
H        4.770077611      6.577709836     33.875400558
H        3.652489688      5.240972415     34.196887760
C       -0.887921065      5.296011127     31.139808949
H       -0.645597638      4.227260259     31.139954577
H       -1.574223763      5.492264705     30.302993678
H       -1.406275768      5.531857679     32.081492655
C       -2.564057221      5.910595562     36.795349668
C       -3.146232990      7.336609279     36.786641978
H       -2.874378774      7.917242920     37.676851514
H       -4.243739621      7.270944098     36.763687312
H       -2.855767737      7.898827886     35.888716707
C       -3.030542530      5.134581072     38.041998381
H       -2.520988943      4.167546702     38.133172522
H       -4.106554630      4.932071776     37.939084515
H       -2.892577993      5.697061083     38.970356013
C        1.640075385      6.267351350     38.019343772
H        1.670015303      5.210101902     38.309366625
H        2.256432696      6.836492944     38.731403119
H        2.092761639      6.364937105     37.021640891
C        0.533990392      9.491227629     34.056428588
H        1.397805183      9.419532980     34.724612440
H        0.045352163     10.467475232     34.176329114
H        0.871972977      9.389743036     33.021936967
Ir       1.181029334     15.440555988     25.045401963
P        0.114075254     15.084936422     27.008561526
P        2.060900176     15.063584729     22.989037148
O       -0.074216333     13.372765430     27.015951844
O        1.769493589     13.385795717     22.744985159
N        0.816197865     13.404375039     24.870123160
C        0.252088737     12.695691844     25.893141624
C        1.171709940     12.703482883     23.749689319
C        0.006892597     11.327097842     25.828012463
H       -0.435575167     10.832352328     26.686277950
C        1.799779918     17.426065560     25.156903501
H        2.718225494     17.501533111     25.752737867
H        2.010470934     17.914936444     24.199118634
C        1.092626919     15.251778114     28.619546834
C       -1.726239417     15.494002742     27.199429778
C        0.363700128     10.648534634     24.663932387
H        0.187693813      9.578786104     24.581528674
C        0.950954854     17.288476101     21.744123747
H        0.360885297     17.474617747     22.650387979
H        0.406820802     17.720600401     20.892133478
H        1.906513066     17.823550029     21.819697091
C        0.958056724     11.335533705     23.606878062
H        1.261092648     10.845203809     22.686619013
C        0.355393071     14.791378194     29.886549487
H       -0.468736486     15.464855052     30.152172554
H        1.065419013     14.789812266     30.727842143
H       -0.041501764     13.774531248     29.782516432
C        1.531384310     16.721291320     28.764090346
H        2.167053584     17.026017978     27.923525733
H        2.142826637     16.834568646     29.672145887
H        0.686555235     17.415820865     28.874291569
C        1.125031143     15.774081999     21.507530069
C        4.445508858     14.296210011     24.056660332
H        4.066376445     14.770761773     24.971746705
H        5.545478401     14.334835206     24.068855172
H        4.147656966     13.239600871     24.068045557
C        1.788587049     15.543779469     20.140863766
H        2.715897922     16.118374396     20.031016150
H        1.097130461     15.884245278     19.355702915
H        2.007329676     14.487213392     19.951860840
C       -1.903560431     16.976959868     27.555350436
H       -1.456806899     17.250867050     28.519350832
H       -2.976147976     17.203944278     27.625060893
H       -1.507440359     17.634763285     26.774706575
C       -2.473928037     14.623073192     28.225968966
H       -2.272288609     13.555747287     28.087696232
H       -3.553984725     14.778246228     28.084416307
H       -2.240618012     14.887190477     29.261390290
C       -2.329630893     15.230334365     25.801121517
H       -1.808086352     15.796574254     25.016645591
H       -3.389545743     15.524250388     25.807239018
H       -2.283352754     14.167403979     25.532239325
C        2.356205753     14.385939202     28.416185595
H        2.121681664     13.315498470     28.418187771
H        3.054989778     14.585188594     29.242381305
H        2.854078259     14.630352790     27.465786546
C        3.934741784     15.018019409     22.786488374
C        4.458241280     16.465907236     22.775577082
H        4.164872068     17.017476705     21.873722054
H        5.556984883     16.447899320     22.802216156
H        4.127715577     17.027736674     23.658337229
C        4.433535435     14.239731218     21.553827730
H        3.955585570     13.255717798     21.472197928
H        5.514662893     14.072847318     21.666400283
H        4.285613247     14.785617300     20.617175994
C       -0.270566575     15.110276428     21.537553224
H       -0.224995948     14.045238203     21.280954544
H       -0.918344585     15.613286126     20.803927286
H       -0.737662359     15.206726378     22.528687503
N        0.860094839     18.459332988     25.842571578
H       -0.033170100     18.512659693     25.340843790
H        1.276587367     19.400917820     25.891638172
H        0.649031874     18.161316970     26.803884837
Ir       8.660627479     15.375729146     34.553906763
P        9.780882502     15.076026061     32.589607804
P        7.778451252     15.024169707     36.611687000
O        9.994740107     13.371436199     32.603137299
O        8.150453458     13.377492024     36.882055424
N        9.081440929     13.407914244     34.743115113
C        9.668975101     12.700504367     33.725816426
C        8.749886272     12.702682892     35.873753437
C        9.935956613     11.337123547     33.802401813
H       10.389472747     10.848012626     32.946422770
N        8.024734336     17.408063038     34.379641811
H        7.285946835     17.417501944     33.667318154
H        7.545630596     17.662122147     35.246038377
C        8.834399397     15.232514042     30.965980726
C       11.611176350     15.531804487     32.456956887
C        9.589842009     10.656703153     34.967115873
H        9.782787036      9.590341136     35.054063486
C        8.749870165     17.342034525     37.760007345
H        9.333754253     17.533653166     36.850499006
H        9.260800754     17.848046305     38.591611345
H        7.760836359     17.811282365     37.669026132
C        8.988463119     11.341042847     36.021292981
H        8.696764351     10.852959385     36.946481311
C        9.610104563     14.777835011     29.719667056
H       10.436413039     15.457465011     29.477691186
H        8.921539954     14.773676523     28.860616005
H       10.009380189     13.763033307     29.832283815
C        8.390890126     16.699437579     30.808708578
H        7.726134451     17.007846820     31.623575965
H        7.812048352     16.801696965     29.878688068
H        9.228635067     17.404370804     30.747804896
C        8.678691908     15.828891519     38.059050230
C        5.420801405     14.159293846     35.555714914
H        5.770684317     14.639345284     34.632000414
H        4.320135432     14.149425295     35.552336468
H        5.764148699     13.116693931     35.551425077
C        8.047275497     15.601031384     39.441322224
H        7.084431901     16.113819129     39.547652758
H        8.723919105     16.013712036     40.204705181
H        7.906004365     14.538001496     39.666783133
C       11.759084829     17.003743025     32.047168484
H       11.400947169     17.201813104     31.029637647
H       12.823995117     17.272082196     32.071192850
H       11.246729117     17.677750879     32.739983911
C       12.408953487     14.636350627     31.490278412
H       12.252217286     13.570153296     31.683927526
H       13.478641266     14.847477051     31.638721139
H       12.180596637     14.832676356     30.438894099
C       12.170803879     15.334082477     33.884309434
H       11.636993675     15.947591553     34.622619191
H       13.232733771     15.621003597     33.890895410
H       12.110895888     14.287119867     34.208752864
C        7.577958399     14.350022483     31.139460963
H        7.823219353     13.281906369     31.134608706
H        6.893395736     14.547758715     30.301362801
H        7.057249456     14.579968994     32.081237039
C        5.909588177     14.914446490     36.814660827
C        5.329230124     16.341328459     36.810703601
H        5.607708041     16.922044566     37.698862751
H        4.231625233     16.276761088     36.794771471
H        5.614280523     16.902671602     35.910379461
C        5.447661602     14.135409590     38.060967553
H        5.958570339     13.168722478     38.148245348
H        4.371700403     13.931961656     37.960958384
H        5.588127944     14.696019913     38.990086406
C       10.113322284     15.253679781     38.033989338
H       10.135184056     14.196333198     38.324349308
H       10.733830055     15.818433941     38.745947256
H       10.567176571     15.347520929     37.036458913
C        8.978795378     18.515380490     34.072221354
H        9.839288726     18.454743679     34.745714319
H        8.480731845     19.487853173     34.184670587
H        9.324156479     18.411925837     33.040405857
Ir       2.537319322     11.704947950     14.665589994
P        3.656338587     12.032759328     12.706482488
P        1.647541777     12.033289031     16.724799519
O        3.864084669     13.742224632     12.730877782
O        2.018783180     13.675332933     17.009419728
N        2.949261189     13.673807764     14.870651170
C        3.533937256     14.396967070     13.862146129
C        2.613707104     14.364710146     16.008977483
C        3.793238031     15.760907195     13.955111708
H        4.245149130     16.262309645     13.105315148
N        1.911642177      9.665468621     14.488417221
H        1.170477460      9.651107560     13.778532741
H        1.437685132      9.407977700     15.356498431
C        2.708644963     11.884644149     11.084364470
C        5.485819302     11.577912239     12.568681671
C        3.442227093     16.426176312     15.127039645
H        3.628656923     17.492673534     15.226399250
C        2.613009354      9.709711894     17.867509485
H        3.202398974      9.518765544     16.961410170
H        3.118449209      9.201212288     18.700709061
H        1.623829353      9.242117697     17.769864918
C        2.844201830     15.725993520     16.172503695
H        2.548723509     16.201221917     17.103180840
C        3.483825797     12.344424167      9.839973185
H        4.311255741     11.666737082      9.596620371
H        2.796456055     12.349815558      8.980505259
H        3.881809649     13.359435138      9.956184818
C        2.265513812     10.418178319     10.922428287
H        1.600646080     10.108421322     11.736600698
H        1.687617239     10.318383564      9.991685543
H        3.103089609      9.713241541     10.860075984
C        2.543347091     11.221968360     18.170574965
C       -0.708082318     12.900452244     15.662947764
H       -0.352563340     12.427892676     14.737590017
H       -1.808769772     12.907687987     15.654520717
H       -0.367465485     13.944021504     15.667815911
C        1.910251349     11.448679808     19.552189155
H        0.945552772     10.939796822     19.656136451
H        2.583965065     11.032438933     20.316216863
H        1.772566384     12.511582024     19.779601452
C        5.632973524     10.106196241     12.156510187
H        5.270740165      9.908720662     11.140262879
H        6.698388680      9.838902355     12.175416361
H        5.124691731      9.430866204     12.851050858
C        6.281515003     12.473513552     11.601230667
H        6.116914949     13.539353132     11.789658362
H        7.351890269     12.269966454     11.754128128
H        6.058065825     12.270820783     10.550028169
C        6.048276630     11.772913464     13.995494160
H        5.512186111     11.161571276     14.734098226
H        7.108777757     11.480807156     14.000716180
H        5.993619746     12.820128950     14.320216089
C        1.451786871     12.765202366     11.264019659
H        1.695658224     13.833577754     11.261549106
H        0.764945621     12.569002769     10.427689602
H        0.933749306     12.531564126     12.206411273
C       -0.223433962     12.138461810     16.919515199
C       -0.801205585     10.710660200     16.906989603
H       -0.526380023     10.128239238     17.795119601
H       -1.898951303     10.773019576     16.885811640
H       -0.510457538     10.152114936     16.006926721
C       -0.692904106     12.909080805     18.167806603
H       -0.186934372     13.877561533     18.261523736
H       -1.769713694     13.107547887     18.065899363
H       -0.551976239     12.345439139     19.094959961
C        3.979055310     11.795055143     18.149915650
H        4.001991745     12.850457150     18.447293114
H        4.597615395     11.225064999     18.859362644
H        4.434013125     11.706480288     17.152399576
C        2.873130940      8.566168966     14.176904376
H        3.737686915      8.635894455     14.844333917
H        2.384091392      7.589927462     14.295283871
H        3.210171876      8.669720339     13.142328973
Ir      12.063390605     11.705576240      5.208533694
P       10.943619742     12.032247493      7.168652576
P       12.951640907     12.035041163      3.149594991
O       10.734063635     13.741617716      7.143554821
O       12.578701734     13.676666068      2.864807641
N       11.650166178     13.674328761      5.004355363
C       11.065092281     14.396860350      6.013189985
C       11.985078241     14.365974431      3.866400287
C       10.806138401     15.761011025      5.921308029
H       10.354278835     16.261789987      6.771527724
N       12.689335477      9.666144064      5.385889631
H       13.429075309      9.651363256      6.097278747
H       13.165141707      9.408919076      4.518754401
C       11.891714280     11.885039860      8.790310657
C        9.114771777     11.574940692      7.307143522
C       11.157662243     16.427178686      4.750203197
H       10.972305451     17.493979034      4.652019683
C       11.992350465      9.711689122      1.999522093
H       11.405999983      9.513880920      2.906118919
H       11.487193487      9.204380717      1.165393453
H       12.983792672      9.248307394      2.092964475
C       11.755265685     15.727424393      3.704131836
H       12.051304574     16.203744429      2.774270414
C       11.115677677     12.343918830     10.034532457
H       10.288537869     11.665686166     10.277317328
H       11.802721080     12.349289905     10.894241498
H       10.717296282     13.358823947      9.918754820
C       12.336372345     10.418964755      8.951955083
H       13.001727391     10.110059240      8.137845102
H       12.914359572     10.319812728      9.882706931
H       11.499644633      9.713048176      9.014315172
C       12.054071143     11.225654409      1.703871300
C       15.307718763     12.904964945      4.207075052
H       14.955704252     12.429431952      5.132243704
H       16.408408835     12.914860297      4.212999124
H       14.964515720     13.947674042      4.205435312
C       12.681383505     11.463368900      0.321345422
H       13.647466620     10.958270806      0.210898228
H       12.006493946     11.049542728     -0.443035295
H       12.814814631     12.528579079      0.101264951
C        8.969497089     10.104857115      7.725806572
H        9.330815362      9.912624541      8.743337054
H        7.904474597      9.835945561      7.706999108
H        9.479427029      9.426927156      7.035026426
C        8.317799674     12.473566350      8.270820244
H        8.479965557     13.538828568      8.077261904
H        7.247787525     12.266928175      8.119541818
H        8.542300419     12.276506630      9.322852656
C        8.552311790     11.763047081      5.879482602
H        9.088263580     11.148090790      5.143826950
H        7.491754177     11.471041460      5.875634513
H        8.607155106     12.808646370      5.549665967
C       13.147601120     12.767000733      8.610838553
H       12.902571475     13.835099785      8.613234563
H       13.834230248     12.571716254      9.447560791
H       13.666393264     12.533809906      7.668763508
C       14.822050473     12.144209663      2.950086427
C       15.402925548     10.717695872      2.959398231
H       15.129023079     10.136210564      2.070387027
H       16.500514780     10.782272906      2.980586710
H       15.113412505     10.156955518      3.858561379
C       15.287432144     12.918586142      1.702036905
H       14.778976706     13.886239152      1.611247060
H       16.363909461     13.119732170      1.802758639
H       15.146926841     12.355663724      0.774310434
C       10.615819103     11.791913001      1.732388941
H       10.586907034     12.849098344      1.442001450
H        9.997309964     11.223275550      1.021806117
H       10.164835029     11.695572945      2.730993874
C       11.726969632      8.566906436      5.695251768
H       10.862616985      8.638216618      5.027726489
H       12.215490874      7.590559811      5.575621054
H       11.389755045      8.669080009      6.729924497
Ir      10.999420179      2.681310571     14.679348869
P       12.120334875      2.980954626     12.715245275
P       10.114796473      3.033850375     16.735967810
O       12.332733694      4.685782149     12.728370164
O       10.488353870      4.680072748     17.007346186
N       11.420928653      4.649057524     14.868939909
C       12.008427342      5.356488143     13.851672129
C       11.089382073      5.354436375     15.999524845
C       12.276505699      6.719609028     13.928503502
H       12.730260798      7.208660200     13.072615616
N       10.362911054      0.649042143     14.505188626
H        9.624575807      0.639070450     13.792417956
H        9.882934968      0.395301767     15.371217577
C       11.171818871      2.824594552     11.092610244
C       13.950576481      2.525590922     12.579745331
C       11.931231999      7.399966732     15.093478433
H       12.125290830      8.466104750     15.180793094
C       11.082031403      0.714481970     17.885157845
H       11.666988375      0.522097483     16.976522926
H       11.591210954      0.207661777     18.717328783
H       10.092507694      0.246525969     17.793025350
C       11.329185057      6.715792936     16.147373923
H       11.037344917      7.204063666     17.072375305
C       11.945831128      3.280198676      9.845577648
H       12.771497994      2.600470082      9.601788399
H       11.256084814      3.285244806      8.987523197
H       12.345596218      4.294782612      9.958529456
C       10.729222620      1.357477947     10.935136899
H       10.064843671      1.048286249     11.749964854
H       10.150281705      1.254923101     10.005272675
H       11.567292369      0.652994618     10.873568472
C       11.012502735      2.227711800     18.184067115
C        7.759146144      3.899508493     15.676796596
H        8.108570849      3.417132933     14.754157599
H        6.658507428      3.911349307     15.672964809
H        8.104398453      4.941442935     15.670774582
C       10.379663352      2.456451684     19.565545504
H        9.416209082      1.944562603     19.670845412
H       11.055004146      2.043132000     20.329724886
H       10.239258713      3.519692272     19.790560581
C       14.097714919      1.051898242     12.176071185
H       13.737139747      0.849017536     11.160336246
H       15.162747433      0.783825197     12.198213353
H       13.587464057      0.380972836     12.873409184
C       14.746809109      3.417082720     11.607745775
H       14.587901704      4.484154535     11.794965666
H       15.816855147      3.208834405     11.757971095
H       14.519438451      3.213524630     10.557418966
C       14.512577776      2.729295214     14.005386092
H       13.979393323      2.119394248     14.747163010
H       15.574184902      2.441159619     14.011676936
H       14.454257380      3.777754021     14.325203790
C        9.915145971      3.706300891     11.268071586
H       10.159688547      4.774594679     11.263235304
H        9.229149561      3.508360017     10.431210018
H        9.396033042      3.475808103     12.210622998
C        8.246009756      3.145626891     16.937225791
C        7.664466966      1.719378862     16.934761212
H        7.941204786      1.139557596     17.824042316
H        6.566925944      1.784612336     16.917424875
H        7.950144075      1.156404579     16.035725901
C        7.783768982      3.926983647     18.181970163
H        8.294684592      4.893794122     18.267741151
H        6.707851417      4.130300250     18.081101752
H        7.923588231      3.367758099     19.112025445
C       12.447906754      2.801038760     18.160543505
H       12.470945618      3.858357670     18.450939196
H       13.067092643      2.235181651     18.872771984
H       12.902603323      2.706725777     17.163422284
C       11.316881539     -0.458858128     14.199081015
H       12.176985088     -0.398117438     14.873060739
H       10.818236505     -1.430958353     14.312022913
H       11.663024427     -0.356412478     13.167430406
Ir       3.597772298      2.681003998      5.195063164
P        2.477605229      2.981032971      7.160024058
P        4.481612354      3.033142370      3.138422702
O        2.265222824      4.685816717      7.146111811
O        4.109699295      4.679820406      2.867117515
N        3.176739953      4.648795041      5.005456272
C        2.589528892      5.356341581      6.022839642
C        3.508572925      5.354202310      3.874972694
C        2.321799470      6.719559890      5.946076066
H        1.868361316      7.208689660      6.802100026
N        4.234091360      0.648653484      5.369860072
H        4.972651836      0.639215115      6.082435419
H        4.713643223      0.394545567      4.503739827
C        3.426731249      2.824893190      8.782196830
C        0.647402555      2.525787054      7.296042505
C        2.667179085      7.399852238      4.781131909
H        2.473552474      8.466074967      4.693997082
C        3.511685830      0.715027753      1.989097188
H        2.927048839      0.523335901      2.898105146
H        3.001517726      0.208875499      1.157121655
H        4.500712168      0.245961428      2.081018546
C        3.269054289      6.715591316      3.727176062
H        3.561026045      7.203819159      2.802201652
C        2.653130620      3.280759264     10.029383559
H        1.827599043      2.601056970     10.273665652
H        3.343199324      3.285910067     10.887169012
H        2.253370241      4.295346361      9.916487919
C        3.869261906      1.357745843      8.939769911
H        4.533337763      1.048281634      8.124786733
H        4.448536393      1.255440536      9.869457852
H        3.031170632      0.653347698      9.002003962
C        3.582885917      2.228176760      1.690197994
C        6.838494509      3.896736252      4.196862790
H        6.488704122      3.415007368      5.119699323
H        7.939145493      3.907567233      4.200589201
H        6.494195778      4.938990298      4.202614693
C        4.215617475      2.456256739      0.308558817
H        5.178786679      1.943861474      0.203248559
H        3.539886532      2.043396083     -0.455540476
H        4.356855222      3.519368171      0.083451731
C        0.500281585      1.052253557      7.700329122
H        0.861277258      0.849676316      8.715970614
H       -0.564816701      0.784407996      7.678897555
H        1.009993438      0.380950246      7.002969832
C       -0.148376302      3.417649317      8.268076255
H        0.010460557      4.484654790      8.080462545
H       -1.218484922      3.209334460      8.118411863
H        0.079407865      3.214466159      9.318378377
C        0.084938150      2.729107533      5.870530901
H        0.617910192      2.119070671      5.128704472
H       -0.976667117      2.440964911      5.864700142
H        0.143103621      3.777494044      5.550432196
C        4.683390442      3.706509174      8.606136151
H        4.438879208      4.774805659      8.610828283
H        5.369449320      3.508786384      9.443001333
H        5.202368143      3.475744853      7.663583758
C        6.350651066      3.143023464      2.936719854
C        6.931238607      1.716239251      2.939369810
H        6.653531055      1.136543361      2.050313148
H        8.028830128      1.780911635      2.956282423
H        6.645548031      1.153661884      3.838713415
C        6.813371348      3.923736530      1.691735829
H        6.303105954      4.890903020      1.605923202
H        7.889444870      4.126350166      1.792320898
H        6.672839012      3.364595624      0.761737327
C        2.148101177      2.803048148      1.713882728
H        2.126258927      3.860457896      1.423739842
H        1.528317155      2.238187867      1.001380955
H        1.693351107      2.708987727      2.710996202
C        3.280202526     -0.459024997      5.677029969
H        2.419989746     -0.398806545      5.003147231
H        3.778791675     -1.431257272      5.564946259
H        2.934219101     -0.355752486      6.708649610
F        3.503233705      3.341935869     29.008933110
F        5.127585079      2.008347093     28.338029950
F       -0.994885096      8.986587940     21.641385480
F        1.463983925      9.586848392     28.342547849
F       -0.717849076      2.229068072     28.263830605
F        5.836685704      1.351025362     23.549672153
F       -2.216470687      2.008955131     26.657147972
F       -3.211067267      7.727272659     28.488963110
F       -1.855511146      7.732913960     20.023747056
F       -2.795764710      2.892312992     28.622791888
F        2.951260276     11.074744335     27.674620613
F        3.033934200      1.337889379     28.195893179
F        3.612693157      9.282000819     28.717519933
C        2.749280721      3.982506824     26.419172544
H        2.160808848      4.361625795     27.253028638
C        3.724553338      3.011508330     26.680036284
C        2.520670504      4.481568767     25.121512697
C       -1.820733968      6.553372654     26.943295480
F        0.200964899      8.542271325     19.872078974
C       -0.351097674      5.522723178     20.696544741
H       -0.797652803      5.497305751     19.709174529
C       -0.218226845      6.729723417     21.392021811
C       -0.701440845      6.652909087     26.110781163
H       -0.429681987      7.633795567     25.726696608
C       -2.213964398      5.323775238     27.479694858
H       -3.073336652      5.245137846     28.139367523
F       -3.660874603      7.954472210     26.352477228
C        2.174404195      7.773410806     26.308847900
H        1.580066290      7.379881504     27.131525563
C        0.823765773      5.591395896     23.299998719
C        0.364022191      6.759693328     22.659460841
H        0.460665087      7.719527960     23.162624174
C        4.527998913      2.503000324     25.663810696
H        5.279178538      1.745705473     25.866017193
F       -1.865151770      8.916326266     27.231807079
C       -0.341500324      4.311369271     26.308005226
H        0.222422445      3.409746736     26.078654455
C        3.607590817      9.548606743     25.474749423
H        4.098916782     10.505773443     25.607361878
C        0.099779386      5.537792292     25.790305894
C        2.224726617      7.073592243     25.086921159
C        2.830348643      8.998181599     26.489749210
C        3.369436657      3.982027207     24.114518854
H        3.273826632      4.352415945     23.094696874
C       -1.457732379      4.202468747     27.145742967
C        3.040273294      7.634438317     24.085143880
H        3.135594493      7.131648144     23.122263973
C        3.865206323      2.441395581     28.052911735
C        0.649757507      4.386034693     22.595114718
H        0.971842366      3.447468489     23.044777742
C        4.344267497      3.013610401     24.382662937
C        3.719839380      8.842453515     24.280065283
F        1.182166063      2.381373539     20.530310329
F        4.671284161      2.524147133     22.082427797
C        0.089241873      4.350699210     21.307846323
C       -2.623149242      7.777521412     27.264025052
C       -1.811284226      2.853378204     27.687132908
B        1.422513855      5.661816233     24.827080598
C        2.711132249      9.736636931     27.789257306
C       -0.717287945      7.989648526     20.742545077
F        6.310824121      3.489394725     23.183458613
F        5.069149731     10.633086389     23.477208509
F       -0.876895555      2.155556485     21.202309906
F       -0.494578417      3.190185889     19.295305857
C        4.560680762      9.402286728     23.175413025
C       -0.025828914      3.035040607     20.581967159
C        5.283683588      2.582996068     23.303844647
F        3.835731570      9.514682000     22.008147374
F        5.639718704      8.611864800     22.888506672
F        6.420139408      3.342199458     30.613194685
F        4.796099889      2.009012871     31.286163836
F       10.915275547      8.992490633     37.977085868
F        8.459160562      9.587073174     31.280368154
F       10.637706116      2.230248916     31.353225994
F        4.081818250      1.397037375     36.068730329
F       12.151822726      2.002174774     32.910684328
F       13.134510915      7.727470817     31.133547221
F       11.784079068      7.799257426     39.602795446
F       12.721890072      2.896811687     30.987985717
F        6.971761434     11.075139735     31.948390863
F        6.887676288      1.339066858     31.428085628
F        6.310382278      9.282133502     30.906006503
C        7.173833135      3.998975329     33.201049635
H        7.767740695      4.370024409     32.367759438
C        6.200666108      3.025532657     32.942468865
C        7.406031073      4.498926675     34.497934241
C       11.746621952      6.551122846     32.676739291
F        9.718651581      8.543971945     39.750522385
C       10.288860189      5.526149417     38.931161626
H       10.734885783      5.498770512     39.918885548
C       10.159562739      6.733809609     38.236176745
C       10.631530933      6.649102360     33.514175758
H       10.362783181      7.628886457     33.903038271
C       12.134986449      5.322004353     32.135931254
H       12.991794641      5.243414705     31.473130372
F       13.584171835      7.954628669     33.270575033
C        7.760082866      7.780510556     33.317896999
H        8.357370610      7.388568806     32.496654707
C        9.112068325      5.596707228     36.325693884
C        9.574532581      6.763002396     36.968355706
H        9.476777364      7.723014260     36.465852591
C        5.396134219      2.525873485     33.961822796
H        4.639165526      1.773532525     33.762695852
F       11.788267819      8.915926411     32.391297052
C       10.263403555      4.305389573     33.309698397
H        9.702379188      3.400445779     33.535485452
C        6.313842481      9.547692552     34.147253152
H        5.814407185     10.500026890     34.010931669
C        9.830765961      5.534694974     33.832502414
C        7.712950870      7.082017916     34.540604242
C        7.095882183      9.000167449     33.134201866
C        6.559983836      4.005012138     35.508021872
H        6.660229625      4.374879731     36.527618336
C       11.377730548      4.200666996     32.468110209
C        6.894440697      7.640683546     35.541416982
H        6.802004996      7.138876247     36.505101822
C        6.063431671      2.442440086     31.572340592
C        9.284624905      4.390521518     37.030024864
H        8.966448727      3.452231496     36.576547556
C        5.582493447      3.040687030     35.242072486
C        6.206585713      8.843769392     35.343854619
F        8.741799000      2.382630942     39.092612024
F        5.253025382      2.527225506     37.541726945
C        9.843138385      4.355076532     38.318067634
C       12.546244533      7.774954882     32.358062148
C       11.728654901      2.851481405     31.918076406
B        8.512794201      5.668339565     34.797290601
C        7.212253879      9.736115409     31.833526057
C       10.644628253      8.003129683     38.881954082
F        3.608987160      3.500444250     36.442868112
F        4.853783310     10.632876327     36.145839256
F       10.799949410      2.155424548     38.421050204
F       10.418260477      3.190111892     40.328925901
C        5.363097721      9.400952300     36.447387495
C        9.952113064      3.037258897     39.041315521
C        4.644015852      2.613069787     36.319295011
F        6.087262013      9.514747477     37.615197288
F        4.283614666      8.611923268     36.734381275
F       11.895867876     12.338904461     29.011994804
F       13.547816657     11.070216707     28.339531120
F        7.474491381     17.987301162     21.645664878
F        9.928202992     18.647261367     28.344216826
F        7.744476041     11.293649976     28.263004681
F       14.305123279     10.414252185     23.549919936
F        6.176332404     10.999216550     26.722871320
F        5.256804420     16.719715154     28.486214376
F        6.603837633     16.793636397     20.018766933
F        5.666814655     11.960989569     28.634890666
F       11.425587871     20.083802200     27.673543039
F       11.498073403     10.328238795     28.193379616
F       12.075636742     18.276769997     28.713716030
C       11.184256246     13.017845755     26.412137555
H       10.580565902     13.386671056     27.239330561
C       12.147829181     12.039419413     26.676394705
C       10.973904959     13.525308052     25.115581218
C        6.618445518     15.565241409     26.906576783
F        8.671904870     17.536846625     19.871724924
C        8.070887483     14.529952050     20.694348433
H        7.617110433     14.501323170     19.710053821
C        8.219077977     15.736867401     21.382966756
C        7.742775241     15.668731369     26.082373710
H        8.018896179     16.651834328     25.707492633
C        6.222360462     14.334642390     27.432046977
H        5.363416580     14.255014202     28.091376168
F        4.804931227     17.017916343     26.352987054
C       10.618289899     16.803663610     26.293597123
H       10.018822764     16.407449391     27.111474644
C        9.274891719     14.609396011     23.287314120
C        8.815266453     15.773087106     22.642764996
H        8.922124002     16.735927271     23.137307885
C       12.968633783     11.543678112     25.665255377
H       13.724160320     10.791689991     25.871868366
F        6.607710180     17.914962973     27.234382276
C        8.102767426     13.321914499     26.269942378
H        8.666436305     12.418143950     26.046840825
C       12.068355029     18.574899932     25.475812027
H       12.566814632     19.526922397     25.619046104
C        8.544024917     14.555522499     25.763201487
C       10.668680502     16.110729188     25.067204539
C       11.283576470     18.020694128     26.484811317
C       11.831003490     13.034993368     24.113721321
H       11.742370254     13.411446296     23.095456959
C        6.979978850     13.214564296     27.099084491
C       11.490144250     16.675786734     24.070931796
H       11.585176929     16.177326638     23.105667649
C       12.278907619     11.460077464     28.047634381
C        9.088764933     13.400737847     22.591963233
H        9.409835176     12.463378866     23.045191781
C       12.804547140     12.066359076     24.385204783
C       12.178464927     17.879662684     24.274530750
F        9.653612525     11.442667714     20.532098399
F       13.139218764     11.589538465     22.083081471
C        8.514280043     13.362944691     21.310784547
C        5.830060662     16.789003259     27.248828109
C        6.635098760     11.880445034     27.684088527
B        9.871285872     14.693087579     24.811043420
C       11.173553624     18.751816403     27.788378492
C        7.740908983     17.001125844     20.738174399
F       14.776911058     12.554383920     23.184561471
F       13.538516092     19.681508821     23.476494717
F        7.593696425     11.147276655     21.200821128
F        7.967939411     12.184563256     19.292305552
C       13.027542397     18.439641123     23.173851297
C        8.423601363     12.050190844     20.584060287
C       13.751524661     11.648969120     23.307969653
F       12.305950312     18.577848476     22.008683002
F       14.097724985     17.618551776     22.890469974
F       -1.972709896     12.339014410     30.611366482
F       -3.624562657     11.070419132     31.283658840
F        2.448509369     17.987157315     37.977399560
F       -0.005331517     18.647106287     31.278812649
F        2.178404909     11.293600182     31.360021014
F       -4.381940038     10.414560053     36.073131232
F        3.746495856     10.999506362     32.900185701
F        4.666292783     16.719989316     31.136863618
F        3.319037286     16.793525333     39.604239620
F        4.256171048     11.960937299     30.988101733
F       -1.502600161     20.083259378     31.949390396
F       -1.574946575     10.328168589     31.429691364
F       -2.152936660     18.276521918     30.908872130
C       -1.260996490     13.018955197     33.210317589
H       -0.657964285     13.388127050     32.382649892
C       -2.223657625     12.039453351     32.946441831
C       -1.051119831     13.526872155     34.506895837
C        3.303756797     15.565128636     32.714634306
F        1.251002015     17.537018469     39.751522344
C        1.848915512     14.530330892     38.930404810
H        2.300200501     14.502013062     39.915862514
C        1.701781516     15.737138459     38.241317504
C        2.181327907     15.668999266     33.541793287
H        1.905197086     16.651979158     33.917084070
C        3.698268627     14.335015164     32.186177114
H        4.552804001     14.255878969     31.520967842
F        5.120452250     17.018371646     33.271295644
C       -0.695355635     16.804535572     33.329643483
H       -0.095837041     16.408415836     32.511686392
C        0.648255260     14.609512125     36.335780766
C        1.106621189     15.773336321     36.981017050
H        0.999045622     16.736211006     36.486642922
C       -3.043802050     11.543177193     33.957779491
H       -3.796157879     10.787946425     33.751436011
F        3.315788965     17.914551346     32.388707655
C        1.821505387     13.322311848     33.354059896
H        1.258332459     12.418414806     33.578225620
C       -2.150263998     18.573512699     34.145422252
H       -2.656155287     19.521364071     33.999281113
C        1.379917019     14.555964491     33.860947311
C       -0.744872560     16.112549978     34.556472959
C       -1.362945554     18.020270568     33.137875349
C       -1.908730779     13.037168986     35.508716946
H       -1.820833301     13.414500196     36.526738965
C        2.942655024     13.214706898     32.522583024
C       -1.565379223     16.678649079     35.553083538
H       -1.658684792     16.181934426     36.519414282
C       -2.355264458     11.460039738     31.574855887
C        0.834985932     13.400672749     37.030771753
H        0.515088379     12.463223607     36.576817096
C       -2.881290615     12.067325302     35.237506139
C       -2.256602948     17.880588321     35.348215225
F        0.269278292     11.442620640     39.091034501
F       -3.216255032     11.589598145     37.539851056
C        1.407672562     13.363031607     38.312835151
C        4.087751484     16.788691940     32.367694149
C        3.287533858     11.879889285     31.937708294
B        0.051593471     14.694359824     34.812162404
C       -1.253245223     18.751578165     31.834847783
C        2.180463361     17.001606536     38.885494501
F       -4.854090679     12.554606676     36.438589992
F       -3.615411274     19.681553534     36.146794066
F        2.329234640     11.147455004     38.422242293
F        1.955008188     12.184555444     40.330802521
C       -3.106781612     18.441203074     36.448281436
C        1.498770853     12.049960193     39.039409539
C       -3.827211399     11.648715890     36.314934290
F       -2.382919336     18.577804032     37.614316462
F       -4.174797073     17.618471261     36.732859637
F        8.757592178     14.715433434     10.739052806
F        7.133033747     16.048937046     11.411160087
F       13.252834257      9.065027509     18.102710201
F       10.796382859      8.470660480     11.406430145
F       12.974983625     15.827529884     11.478824151
F        6.424300862     16.706826142     16.198841278
F       14.489249399     16.055353499     13.036453602
F       15.471552620     10.330446487     11.259758306
F       14.122121126     10.257389477     19.728518319
F       15.058874440     15.160531016     11.114130982
F        9.309255810      6.982259712     12.074020197
F        9.225243195     16.718874956     11.553368529
F        8.648069037      8.775509723     11.032430059
C        9.502778082     14.060079327     13.330085663
H       10.093244147     13.681806602     12.497585603
C        8.535034169     15.037394988     13.068112931
C        9.734461720     13.565416520     14.629181728
C       14.080537124     11.506379296     12.803968715
F       12.056214908      9.513668289     19.876101673
C       12.627818921     12.531733345     19.056558414
H       13.076116400     12.559306478     20.043285199
C       12.497336515     11.324129753     18.361623397
C       12.963063210     11.408899073     13.639507012
H       12.693502209     10.428890681     14.027368410
C       14.470083610     12.735741858     12.264416152
H       15.328303317     12.814709062     11.603331476
F       15.921309018     10.103077629     13.396172034
C       10.090198241     10.278849754     13.447513291
H       10.681775744     10.676585104     12.624861088
C       11.445026079     12.461582269     16.453239651
C       11.909814801     11.295272860     17.094733765
H       11.811817269     10.335386648     16.592041072
C        7.733864230     15.549002562     14.084484713
H        6.980729093     16.303998164     13.880986763
F       14.125575685      9.141497923     12.517007187
C       12.595697339     13.752590058     13.434303007
H       12.034470039     14.657878053     13.658305504
C        8.659191672      8.501125917     14.279638019
H        8.164144816      7.546501997     14.142980446
C       12.161245504     12.523663386     13.957708871
C       10.043527888     10.975092439     14.671794001
C        9.433321014      9.055109764     13.263666470
C        8.891014027     14.071035619     15.636773858
H        8.989082128     13.705304159     16.658047067
C       13.712168334     13.857128126     12.594745904
C        9.231561333     10.409766871     15.675205298
H        9.137790786     10.911185497     16.639079180
C        8.399812858     15.615804221     11.696894871
C       11.618622405     13.667373054     17.157776819
H       11.299130591     14.605725413     16.705445255
C        7.917626476     15.041299925     15.367025837
C        8.551010304      9.202111205     15.478498025
F       11.079331834     15.675025739     19.218325123
F        7.589211673     15.533490971     17.666501791
C       12.180227420     13.702555216     18.444399409
C       14.882595907     10.283219472     12.484473983
C       14.065908957     15.205910768     12.043724692
B       10.841471453     12.391682819     14.926151187
C        9.549538580      8.321562479     11.960745299
C       12.982486994     10.054617219     19.007221580
F        5.949482552     14.568367022     16.565467748
F        7.186160941      7.416634477     16.267388501
F       13.137478048     15.902150457     18.546744452
F       12.755870612     14.867530272     20.454736547
C        7.703116800      8.637978278     16.576695603
C       12.289625539     15.020318984     19.167167165
C        6.977870582     15.471355265     16.443938939
F        8.423928547      8.474726641     17.741343748
F        6.627895676      9.441343779     16.861857304
F        5.840308689     14.715367008      9.135523340
F        7.464256299     16.048536848      8.462443438
F        1.345177911      9.065147007      1.771605616
F        3.801606846      8.470532136      8.468008887
F        1.622911105     15.827375248      8.395450682
F        8.178577743     16.660530473      3.679962195
F        0.108711772     16.055363557      6.837892600
F       -0.873993670     10.330147199      8.615121888
F        0.476292901     10.258299890      0.145834845
F       -0.461052810     15.160639270      8.760374814
F        5.288755932      6.982016163      7.800413546
F        5.372772489     16.718521025      8.320579235
F        5.949942825      8.775461829      8.841953516
C        5.088067567     14.056358224      6.547734754
H        4.494382853     13.684911783      7.381014443
C        6.059894225     15.031262864      6.806384017
C        4.856672717     13.555724983      5.250807011
C        0.514562999     11.506127485      7.072112945
F        2.541789980      9.513660743     -0.001792888
C        1.971138451     12.531744624      0.817433190
H        1.524819707     12.559379019     -0.170111420
C        2.100184191     11.324074399      1.512446558
C        1.630298042     11.407187538      6.235456053
H        1.899098191     10.426929339      5.847827810
C        0.126206305     12.735501109      7.612282816
H       -0.730613828     12.814666723      8.275124272
F       -1.323672188     10.102909741      6.478175269
C        4.503662134     10.275318849      6.426466124
H        3.911378357     10.672175903      7.249026666
C        3.148884331     12.460801850      3.422552536
C        2.684829362     11.294910209      2.780304718
H        2.781256102     10.335049764      3.283273973
C        6.863861286     15.531650925      5.786930269
H        7.620159812     16.284673581      5.986075050
F        0.472226897      9.141541930      7.357446866
C        1.998528759     13.750924160      6.438703984
H        2.559712256     14.655717681      6.212671468
C        5.939935500      8.501236294      5.595544860
H        6.437701015      7.548184915      5.733189693
C        2.431495692     12.521061636      5.916481102
C        4.548150619     10.970419183      5.201744281
C        5.164145408      9.053912867      6.610947704
C        5.702397495     14.050379140      4.240891518
H        5.603000970     13.679973040      3.221409385
C        0.883816415     13.856621651      7.280083261
C        5.361196693     10.406550088      4.198329345
H        5.452894160     10.907193026      3.233880196
C        6.197351319     15.614686024      8.176744922
C        2.977008027     13.666980095      2.718164621
H        3.296409495     14.605030250      3.171272746
C        6.678356605     15.016295039      4.506779053
C        6.045805568      9.201276591      4.395908016
F        3.518699963     15.675005723      0.656074952
F        7.007460821     15.530333454      2.207017010
C        2.417466304     13.702567948      1.430543189
C       -0.285711360     10.282810216      7.390974458
C        0.531683520     15.205844710      7.831000297
B        3.749608708     12.386655685      4.950119879
C        5.048441540      8.321139270      7.914107828
C        1.615532954     10.054682549      0.866966592
F        8.651662965     14.557168587      3.305785125
F        7.411791032      7.416679194      3.606957455
F        1.460542191     15.902173762      1.327642521
F        1.842190392     14.867505280     -0.580263230
C        6.894459519      8.637828431      3.297851181
C        2.308352436     15.020333699      0.707609142
C        7.616634386     15.444320634      3.429747302
F        6.174013078      8.474768675      2.132953719
F        7.969924231      9.441353373      3.012595695
F        0.364633284      5.718592992     10.736719299
F       -1.287128401      6.987215757     11.409284730
F        4.785977773      0.070503279     18.103118382
F        2.332112763     -0.589549203     11.404595939
F        4.516001041      6.763897976     11.485723010
F       -2.044428451      7.642982308     16.198814638
F        6.084121659      7.058197581     13.025871765
F        7.003835429      1.337648312     11.262530342
F        5.656501380      1.264087958     19.729873850
F        6.593672824      6.096598716     11.113814935
F        0.834888629     -2.026122033     12.075089051
F        0.762516054      7.729359197     11.555289417
F        0.184502944     -0.218961196     11.034828863
C        1.076174146      5.038715691     13.336156713
H        1.679212117      4.669519365     12.508627813
C        0.113618149      6.018244184     13.072133468
C        1.286151905      4.530618387     14.632611415
C        5.641203787      2.492326669     12.840961350
F        3.588213812      0.520596063     19.877050957
C        4.186521884      3.527050527     19.055771737
H        4.638878316      3.555479272     20.040711842
C        4.038944658      2.320047313     18.367150228
C        4.518011154      2.388247993     13.667028795
H        4.241042959      1.405103868     14.041263444
C        6.036680916      3.722841487     12.314078432
H        6.893019791      3.802403675     11.651258428
F        7.458005216      1.039246090     13.396927644
C        1.641772206      1.252497094     13.455181469
H        2.241221498      1.648161229     12.637028890
C        2.985492954      3.447866625     16.461477826
C        3.443522539      2.283966929     17.106975194
H        3.335418641      1.320991501     16.612902478
C       -0.706380724      6.514746992     14.083459747
H       -1.458334456      7.270425048     13.877294257
F        5.653335028      0.143160138     12.514367080
C        4.158696968      4.735274980     13.480097748
H        3.595297849      5.639086619     13.704066507
C        0.187291933     -0.516342685     14.270850300
H       -0.318310201     -1.464366663     14.124725344
C        3.716967967      3.501498750     13.986692491
C        1.592232281      1.944672924     14.681905677
C        0.974504834      0.036689095     13.263159218
C        0.428492394      5.020384148     15.634308897
H        0.516315823      4.642893333     16.652256213
C        5.280399194      4.843091857     12.649320136
C        0.771892647      1.378631874     15.678576747
H        0.678713305      1.875099955     16.645017585
C       -0.017844349      6.597972015     11.700758266
C        3.172343396      4.656810061     17.156269869
H        2.852602059      5.594288479     16.702245786
C       -0.543874582      5.990373565     15.363076533
C        0.080852223      0.176636781     15.473660888
F        2.606774445      6.614958706     19.216679337
F       -0.878700867      6.467889181     17.665443319
C        3.745240575      4.694454050     18.438294109
C        6.425011655      1.268525944     12.493820819
C        5.625145849      6.177923514     12.064251951
B        2.388543747      3.362853634     14.937791483
C        1.084700801     -0.694658391     11.959453038
C        4.517322532      1.055093522     19.011683232
F       -2.516568149      5.502958402     16.564247963
F       -1.277921552     -1.624060773     16.272469991
F        4.666744826      6.910116332     18.547898881
F        4.292509481      5.873016189     20.456468220
C       -0.768939819     -0.383913448     16.573999286
C        3.836402312      6.007555761     19.164609132
C       -1.489699913      6.408956034     16.440445047
F       -0.045521270     -0.520128311     17.739877313
F       -1.837338397      0.439172114     16.858473241
F       14.233362464      5.718608762      9.137630380
F       15.885152150      6.987218398      8.465059820
F        9.811952039      0.070432645      1.771304628
F       12.265879329     -0.589536305      8.469740096
F       10.081997090      6.763899859      8.388632718
F       16.642432534      7.643055582      3.675551706
F        8.513887047      7.058189129      6.848467412
F        7.594161530      1.337653712      8.611815111
F        8.941435600      1.264057282      0.144471385
F        8.004325135      6.096615954      8.760545842
F       13.763100166     -2.026064549      7.799247371
F       13.835485709      7.729381659      8.319048557
F       14.413496341     -0.218954307      8.839578222
C       13.521863115      5.038773756      6.538290379
H       12.918912255      4.669525980      7.365873170
C       14.484402194      6.018297956      6.802299700
C       13.311874809      4.530721064      5.241813706
C        8.956745838      2.492315480      7.033558592
F       11.009461289      0.520588275     -0.002800386
C       10.411398250      3.527283460      0.818732945
H        9.959736765      3.555702874     -0.166514374
C       10.558687219      2.320428493      1.507731254
C       10.079955599      2.388315431      6.207516211
H       10.357031227      1.405128961      5.833494688
C        8.561300745      3.722823636      7.560446840
H        7.705120066      3.802368269      8.223486502
F        7.139954416      1.039216744      6.477395497
C       12.956270847      1.252596090      6.419339746
H       12.356887767      1.648310834      7.237529305
C       11.612476645      3.448000793      3.413185546
C       11.154034917      2.284162599      2.767963742
H       11.261876202      1.321308318      3.262329075
C       15.304393655      6.514765630      5.790941814
H       16.056445913      7.270328992      5.997196071
F        8.944643061      0.143122219      7.359992502
C       10.439246036      4.735321654      6.394402418
H       11.002690698      5.639132425      6.170541190
C       14.410941150     -0.516126192      5.603831558
H       14.916785772     -1.463985547      5.750208079
C       10.880981132      3.501549198      5.887860042
C       13.005773300      1.944753651      5.192566667
C       13.623633779      0.036875350      6.611452982
C       14.169464179      5.020467946      4.240049258
H       14.081714394      4.643001123      3.222076779
C        9.317567864      4.843077957      7.225197108
C       13.826175628      1.378757741      4.195924181
H       13.919587152      1.875417030      3.229594583
C       14.615901937      6.597938746      8.173820830
C       11.425701354      4.656872480      2.718191309
H       11.745714263      5.594290603      3.172145541
C       15.141835878      5.990474628      4.511277797
C       14.517258868      0.176763402      4.400941254
F       11.991205302      6.614981622      0.657699060
F       15.476738598      6.468000239      2.208827796
C       10.852839100      4.694578217      1.436167877
C        8.172946585      1.268463892      7.380754891
C        8.972849317      6.177892897      7.810373233
B       12.209463839      3.362967402      4.936823065
C       13.513372888     -0.694539210      7.915258678
C       10.080008169      1.055988024      0.863590766
F       17.114548748      5.502989610      3.310113429
F       15.875914118     -1.623998957      3.601900251
F        9.931222738      6.910134151      1.326465582
F       10.305462577      5.873020235     -0.582052636
C       15.367212853     -0.383755721      3.300891678
C       10.761745119      6.007639014      0.709586664
C       16.087732400      6.408976889      3.433950269
F       14.643406522     -0.520205231      2.134424759
F       16.435283213      0.439126855      3.015854757

1136
TS(I+-II+) E = -8769.06874290318 a.u (i = -995.3 cm-1)
Ir       9.715579988      6.346583834     25.049933925
P        8.613404470      6.021943314     27.020521857
P       10.586340843      6.012607880     22.981430692
O        8.405188857      4.313106179     27.005310905
O       10.177744340      4.379771282     22.682643414
N        9.299910348      4.378899798     24.850823321
C        8.739824394      3.654789213     25.874950450
C        9.623448499      3.686545128     23.708096718
C        8.508652325      2.284620067     25.798392911
H        8.074173967      1.780704864     26.656314812
N       10.354176490      8.383536519     25.235623268
H       11.094426639      8.388559316     25.946276923
H       10.831989872      8.638868786     24.368920644
C        9.569515892      6.179852645     28.637774179
C        6.786051244      6.474831524     27.161837325
C        8.856883032      1.616407270     24.627371570
H        8.692130267      0.545245264     24.541662971
C        9.652213702      8.352254154     21.849725056
H        9.064751777      8.544370996     22.756794392
H        9.151288115      8.869791141     21.019991579
H       10.646058378      8.809120012     21.949574166
C        9.419577170      2.319001621     23.563786663
H        9.704364561      1.839941271     22.631787373
C        8.796356977      5.736263971     29.889690091
H        7.972863518      6.420286298     30.128484725
H        9.486855373      5.736965744     30.746911115
H        8.393575265      4.721923761     29.785192278
C       10.021754902      7.645275440     28.784900415
H       10.687658456      7.942962319     27.967180020
H       10.601226876      7.750742974     29.713955879
H        9.188475116      8.355470313     28.841926782
C        9.706136549      6.842173873     21.537761177
C       12.927446966      5.103140571     24.043861854
H       12.582212963      5.583497564     24.969265924
H       14.027807261      5.073725112     24.050999169
H       12.565441572      4.066813075     24.040418730
C       10.342288113      6.619168306     20.156394922
H       11.311817956      7.121684562     20.059382668
H        9.673759130      7.045996214     19.393540769
H       10.472281676      5.556646418     19.921350792
C        6.644662553      7.947116302     27.571927243
H        7.014179892      8.145870955     28.584846217
H        5.580100420      8.215983575     27.559894898
H        7.149296192      8.618970050     26.871516206
C        5.991597433      5.579383731     28.130661815
H        6.146174051      4.513227471     27.934892042
H        4.921568541      5.790121423     27.985394724
H        6.223143991      5.774631713     29.181449466
C        6.220729164      6.278798910     25.736596625
H        6.750389878      6.894772578     24.997353215
H        5.158386432      6.563427028     25.736149997
H        6.280054947      5.232560767     25.410140815
C       10.820874176      5.290770209     28.462162503
H       10.570450781      4.223910113     28.470278707
H       11.509501874      5.486832755     29.297313311
H       11.339515484      5.516474400     27.518198267
C       12.457000578      5.875300930     22.788067557
C       13.056037968      7.293992338     22.807703028
H       12.796211112      7.882187714     21.919302352
H       14.152695874      7.215453890     22.836321697
H       12.766425027      7.854150380     23.706945379
C       12.918171204      5.101414679     21.538410735
H       12.404365019      4.136711034     21.446533924
H       13.994295941      4.895247428     21.636513451
H       12.779521170      5.666589814     20.611857873
C        8.263425479      6.286483045     21.549775399
H        8.227391615      5.234128884     21.243631506
H        7.653401771      6.871577186     20.845292924
H        7.807705502      6.371334634     22.547273744
C        9.402452396      9.490846266     25.548650568
H        8.541431360      9.435920452     24.875368508
H        9.902475052     10.462854907     25.440826081
H        9.056934717      9.383571920     26.579903458
Ir       0.218098086      6.353197656     34.502494556
P        1.324126142      6.030302149     32.536099157
P       -0.639119077      6.028417122     36.577579546
O        1.528926361      4.318622460     32.549114908
O       -0.248403954      4.387474701     36.871216584
N        0.641976322      4.388235976     34.708020407
C        1.213662849      3.666189847     33.688931560
C        0.325057557      3.698630710     35.854288630
C        1.474371430      2.302305505     33.779898671
H        1.914151924      1.800314246     32.924039260
N       -0.430685145      8.386227529     34.304452960
H       -1.161653552      8.381137878     33.584339240
H       -0.922713638      8.642157807     35.162838287
C        0.370410555      6.188816120     30.918607437
C        3.153138269      6.488642004     32.402844905
C        1.138922541      1.637077866     34.956666603
H        1.325475065      0.570204839     35.053189822
C        0.331498641      8.362958166     37.689839634
H        0.901181294      8.546757882     36.769626566
H        0.854026368      8.877860954     38.508148340
H       -0.659803334      8.828912006     37.608300936
C        0.556368269      2.336839641     36.011552506
H        0.274692684      1.860250580     36.945883594
C        1.146416111      5.745543518     29.669043498
H        1.968377765      6.431683687     29.431366794
H        0.457725347      5.743870171     28.810637176
H        1.553196378      4.732728545     29.774716250
C       -0.082430457      7.654218931     30.769040070
H       -0.762474430      7.949961573     31.576014347
H       -0.647312368      7.760457173     29.830940373
H        0.750180271      8.366074509     30.726317976
C        0.270458662      6.853434634     38.005561923
C       -3.010847230      5.159174453     35.550927690
H       -2.666861113      5.630031403     34.620231028
H       -4.111596039      5.153180433     35.556542572
H       -2.671002450      4.115377104     35.552781538
C       -0.347979133      6.633752917     39.394912793
H       -1.311659214      7.143864686     39.506173887
H        0.333274634      7.054052403     40.149454606
H       -0.482897083      5.571336910     39.628489700
C        3.294773612      7.969391430     32.022951242
H        2.915160284      8.191630267     31.018678241
H        4.360923114      8.235329986     32.028816056
H        2.799774687      8.626598227     32.743734689
C        3.947669255      5.614762761     31.415454005
H        3.781581481      4.544971525     31.578129917
H        5.018446725      5.813228733     31.573568430
H        3.725636202      5.843276852     30.369251905
C        3.719309935      6.267101454     33.824083410
H        3.182883892      6.862457467     34.575458638
H        4.778785162      6.562999602     33.832050777
H        3.669925502      5.213527028     34.128072837
C       -0.881600063      5.300487239     31.094018626
H       -0.633578848      4.233116006     31.076978759
H       -1.574480741      5.505349476     30.264791200
H       -1.395022045      5.520556551     32.042301556
C       -2.508634224      5.923491537     36.798812509
C       -3.084713445      7.352732739     36.787685460
H       -2.792910457      7.941782877     37.665815201
H       -4.183046355      7.292090218     36.788144467
H       -2.810803437      7.904399959     35.878093497
C       -2.966060051      5.160312336     38.056350173
H       -2.466381685      4.187960055     38.145282233
H       -4.046264660      4.970791381     37.970873098
H       -2.807440686      5.726316595     38.979226298
C        1.708212723      6.286489494     37.974339084
H        1.739323954      5.233448366     38.278825304
H        2.331876608      6.864973206     38.672350021
H        2.152287266      6.369531435     36.971539278
C        0.513888985      9.500647321     33.996007133
H        1.369467487      9.456176625     34.677069252
H        0.003800641     10.468321628     34.095591307
H        0.870148938      9.393344422     32.968251377
Ir       1.173822611     15.422903515     25.047441409
P        0.090331523     15.079530897     27.035204802
P        2.135685407     15.012992285     23.014467640
O       -0.205594301     13.380388500     26.999365997
O        1.832021132     13.322379204     22.812767390
N        0.772959444     13.366085517     24.884257992
C        0.178698175     12.683259994     25.905220542
C        1.191273705     12.654777857     23.796988864
C       -0.036578542     11.308227262     25.864726781
H       -0.495745821     10.820803324     26.718464738
C        1.448137499     17.516221683     25.154431316
H        1.572529738     17.981938751     26.136731554
H        2.213633133     17.945672350     24.500864451
C        1.120566999     15.175472381     28.609394044
C       -1.698153528     15.622710943     27.258963082
C        0.375004106     10.613535315     24.728142354
H        0.225293166      9.537957927     24.667184486
C        1.204489969     17.170073692     21.492042890
H        0.375676005     17.447028334     22.148697119
H        0.960196562     17.554882494     20.491337515
H        2.117646658     17.681970703     21.818347329
C        0.998712265     11.280505067     23.675569571
H        1.347898112     10.769299306     22.783264688
C        0.391150600     14.726345094     29.885297658
H       -0.389054350     15.437938724     30.180927815
H        1.120828555     14.677698703     30.707777378
H       -0.059861958     13.732452919     29.777678002
C        1.627965934     16.623198993     28.756705460
H        2.242006264     16.920093053     27.898891935
H        2.264551826     16.686969315     29.651702442
H        0.820716321     17.354328425     28.881808574
C        1.347120628     15.634609006     21.414231327
C        4.406055193     14.308279122     24.326800870
H        3.988049271     14.873218651     25.171966101
H        5.502457282     14.319576486     24.420783162
H        4.076017042     13.263796517     24.400825594
C        2.132911063     15.272395609     20.143273923
H        3.056471427     15.856885169     20.051125107
H        1.504615974     15.508106752     19.271520346
H        2.384953394     14.208683468     20.088887790
C       -1.698683536     17.105742913     27.663091779
H       -1.434295324     17.246523259     28.717279387
H       -2.701671372     17.526543285     27.517257833
H       -0.998710464     17.708555271     27.073485942
C       -2.494246960     14.795005320     28.285347252
H       -2.423421683     13.719520791     28.091104175
H       -3.553751020     15.079881709     28.201201849
H       -2.187530254     14.982309634     29.317500778
C       -2.372379250     15.426384287     25.881624458
H       -1.914395243     16.026550932     25.088646479
H       -3.427660498     15.722985069     25.963950807
H       -2.350181689     14.375787169     25.563874431
C        2.331530235     14.249486836     28.360450060
H        2.044729279     13.192893313     28.321959844
H        3.042648696     14.377529125     29.190500911
H        2.851136927     14.507932818     27.425721019
C        4.016328906     14.939452157     22.969408250
C        4.544055787     16.384988089     22.900075247
H        4.348922214     16.859009162     21.930275853
H        5.634218648     16.373301895     23.042882941
H        4.123060963     17.014557597     23.694656006
C        4.619133861     14.072442619     21.847214555
H        4.143085457     13.085875092     21.788138029
H        5.683451615     13.911237035     22.073524766
H        4.568364203     14.552370919     20.865554331
C       -0.064062584     15.006299781     21.359584176
H       -0.027130223     13.926827135     21.171175952
H       -0.629792999     15.479122009     20.542604023
H       -0.619433157     15.170877930     22.294226252
N        0.071741022     17.898346902     24.583012872
H       -0.033106384     16.537287734     24.437215832
H        0.094242421     18.508756902     23.762688642
H       -0.573513886     18.289617576     25.272035923
Ir       8.667690016     15.351679009     34.540040521
P        9.781999551     15.029420716     32.578340441
P        7.804227074     15.027895341     36.610240405
O        9.993161453     13.317731680     32.601750805
O        8.149817187     13.376741525     36.883119451
N        9.074257850     13.381599782     34.740730724
C        9.657885670     12.660784661     33.729945448
C        8.739229894     12.688490008     35.877977989
C        9.912682772     11.295648150     33.818047821
H       10.359796007     10.795498923     32.965059912
N        8.038822238     17.389875985     34.363283454
H        7.280342891     17.395667018     33.671469563
H        7.584302610     17.653506723     35.239941287
C        8.834144340     15.187429658     30.956350274
C       11.610076106     15.490999454     32.440511463
C        9.561461182     10.627814905     34.988378797
H        9.744855412      9.560563396     35.084215225
C        8.835876551     17.336584463     37.726028669
H        9.406242518     17.511356155     36.804497617
H        9.372280931     17.837858100     38.544330217
H        7.854608186     17.824344422     37.650449212
C        8.966164440     11.326221764     36.036595274
H        8.671668185     10.848531920     36.966200682
C        9.608125945     14.740314549     29.707222445
H       10.438148505     15.417626942     29.472099088
H        8.921099373     14.747717338     28.847459550
H       10.000991175     13.722782156     29.812500465
C        8.386828157     16.654025995     30.805231439
H        7.721400773     16.957331655     31.621075447
H        7.809335830     16.758872224     29.874643848
H        9.222841360     17.360844048     30.746488748
C        8.742383524     15.826837152     38.036470612
C        5.414231694     14.208928030     35.593498086
H        5.764569250     14.676349810     34.663519127
H        4.313712100     14.225918729     35.603024563
H        5.732309452     13.158189404     35.589446617
C        8.128548164     15.617108392     39.429375078
H        7.175782933     16.146044778     39.546960029
H        8.822560165     16.023427045     40.180319489
H        7.973918367     14.557406097     39.662674930
C       11.757352537     16.960014873     32.016907657
H       11.387009870     17.151415017     31.002861863
H       12.824117964     17.223483493     32.023676332
H       11.257986528     17.642666550     32.710933589
C       12.404572678     14.589087271     31.478441398
H       12.243166495     13.524851764     31.676954072
H       13.474837415     14.796789421     31.624494131
H       12.175304095     14.780698104     30.426634016
C       12.174596615     15.308033283     33.867774834
H       11.643321579     15.930447262     34.600492415
H       13.236847889     15.593882416     33.867563093
H       12.114270006     14.264895904     34.203865824
C        7.580646304     14.301446526     31.128816860
H        7.829064907     13.234407952     31.113979906
H        6.891438421     14.504498705     30.296033273
H        7.064697610     14.523404060     32.075038133
C        5.937368742     14.956613607     36.843064940
C        5.390237976     16.396235709     36.845412088
H        5.688443693     16.968113607     37.732798402
H        4.291762364     16.359050355     36.835980957
H        5.681558958     16.953960858     35.945276482
C        5.475040150     14.192104216     38.098006558
H        5.957134323     13.209923443     38.175328054
H        4.391069407     14.023143871     38.018882504
H        5.650701098     14.747487752     39.024216440
C       10.166411635     15.227107648     37.992408620
H       10.175220058     14.171096617     38.288068382
H       10.807262573     15.785309209     38.691498346
H       10.606089797     15.308196703     36.987480700
C        8.987274181     18.491343927     34.020586672
H        9.857821115     18.443438178     34.682098672
H        8.490478252     19.465587125     34.122667171
H        9.316919104     18.369994244     32.985865996
Ir       2.544883036     11.704003058     14.645401061
P        3.663358460     12.036033649     12.686957610
P        1.640943546     12.027792660     16.697726284
O        3.867408917     13.744187039     12.723957482
O        2.020455068     13.669228729     17.003002636
N        2.962954301     13.669779593     14.867045586
C        3.550010598     14.393929859     13.860883042
C        2.627590311     14.358013372     16.007587139
C        3.822494343     15.754933548     13.960175480
H        4.278093759     16.256065125     13.112116431
N        1.918276445      9.667235105     14.438135218
H        1.186858166      9.661296550     13.718428596
H        1.432238077      9.401783232     15.297133168
C        2.714404266     11.891099577     11.063454435
C        5.494402545     11.586663342     12.548115946
C        3.476684049     16.417195666     15.135087607
H        3.672360930     17.481606717     15.240310527
C        2.609611784      9.688777519     17.795882053
H        3.223683745      9.538778807     16.898658894
H        3.103354964      9.162644871     18.624482093
H        1.630928852      9.208033828     17.659881067
C        2.869626829     15.716972352     16.175765513
H        2.577716044     16.193122612     17.106868066
C        3.488143238     12.346741774      9.817013752
H        4.312507979     11.666097165      9.571951800
H        2.797663692     12.353141997      8.959618619
H        3.889484307     13.360253788      9.930493799
C        2.267992103     10.425562994     10.901257026
H        1.595208020     10.118011599     11.709341235
H        1.697794498     10.326311813      9.965485492
H        3.104098898      9.718529271     10.845655508
C        2.505351971     11.188359529     18.147290686
C       -0.694400123     12.913879287     15.606197404
H       -0.325193784     12.447880156     14.682808467
H       -1.794707840     12.924297951     15.581201998
H       -0.350804229     13.956393122     15.624654286
C        1.825048601     11.349173747     19.516134545
H        0.870500501     10.813617856     19.570193712
H        2.485498215     10.918944451     20.284299715
H        1.652754048     12.398461098     19.777516293
C        5.646119958     10.108631322     12.162206779
H        5.262117972      9.886151093     11.159481272
H        6.714502395      9.852550993     12.159645801
H        5.162420656      9.444086676     12.883814971
C        6.282437545     12.467965420     11.561375021
H        6.104700393     13.536254006     11.721373455
H        7.354714693     12.281009831     11.722755229
H        6.065993808     12.234703688     10.515018022
C        6.061407387     11.807920458     13.969249159
H        5.526787630     11.211449608     14.721109256
H        7.121363723     11.513834192     13.976390814
H        6.010557602     12.861295442     14.273458421
C        1.460701078     12.776082620     11.240792639
H        1.709124124     13.843384381     11.236955837
H        0.774026502     12.581235925     10.403737901
H        0.941165268     12.545514152     12.182974225
C       -0.230586067     12.139608207     16.862688616
C       -0.808241864     10.711697309     16.826323966
H       -0.540319413     10.115950759     17.707448672
H       -1.906017511     10.773941003     16.797198810
H       -0.508775117     10.168177347     15.920325771
C       -0.714577165     12.901175009     18.110004495
H       -0.206491355     13.867301431     18.215510677
H       -1.789016047     13.104583696     17.996023194
H       -0.587670639     12.329842680     19.034069944
C        3.932036437     11.782286034     18.189503664
H        3.931190112     12.828231247     18.519305783
H        4.537972945     11.197824221     18.898067778
H        4.418194868     11.732081411     17.204005049
C        2.880647522      8.568293304     14.128322257
H        3.734791797      8.625743778     14.810070530
H        2.385949934      7.592753178     14.226730340
H        3.234408757      8.682627985     13.100786749
Ir      12.074945141     11.698522932      5.201228559
P       10.954973234     12.021293787      7.158945768
P       12.937885581     12.022555174      3.128264541
O       10.738399934     13.732067513      7.140608460
O       12.583427153     13.672021869      2.859346419
N       11.670300402     13.669104340      5.005464364
C       11.085200248     14.390363169      6.015591451
C       12.003856749     14.361759035      3.867865907
C       10.838103829     15.756771953      5.929316113
H       10.389875248     16.256897014      6.781414933
N       12.701708163      9.658840229      5.373979932
H       13.447743232      9.648038086      6.078647012
H       13.173041867      9.404791053      4.503363667
C       11.898961075     11.870633671      8.783709304
C        9.128958690     11.552045674      7.284976349
C       11.193738652     16.425118566      4.760441640
H       11.015763211     17.493387894      4.665919361
C       11.912138349      9.713630487      2.008900956
H       11.340976390      9.535825827      2.929146877
H       11.378626105      9.212344622      1.188992789
H       12.894338563      9.227981915      2.085179997
C       11.783912343     15.725240787      3.710534691
H       12.079751646     16.201932236      2.780830932
C       11.119887311     12.324781238     10.027877117
H       10.295770065     11.642042305     10.268725150
H       11.806239090     12.331991678     10.888387470
H       10.716204886     13.337784243      9.912708149
C       12.347507683     10.405228373      8.943593016
H       13.011967785     10.096901019      8.128447762
H       12.926737618     10.306331829      9.873743464
H       11.512296391      9.697661578      9.006999544
C       12.002164081     11.223503053      1.699843362
C       15.330907850     12.862258142      4.128066227
H       14.981568535     12.406410684      5.064132936
H       16.431461785     12.842143341      4.116764296
H       15.016056789     13.913997855      4.119684280
C       12.614433132     11.433324845      0.305928854
H       13.567132305     10.904742766      0.186965389
H       11.919277116     11.025689499     -0.443401060
H       12.767899883     12.492730302      0.070849212
C        8.993009731     10.079666253      7.699636632
H        9.352042426      9.887357546      8.717709984
H        7.930068254      9.804337370      7.677204856
H        9.509415168      9.406945809      7.008567979
C        8.320930477     12.443913346      8.245820574
H        8.471672160     13.510344417      8.049217511
H        7.253257874     12.224941416      8.094454466
H        8.547359563     12.251924156      9.298538268
C        8.573160560     11.737461639      5.854202129
H        9.114484480     11.122249866      5.122627998
H        7.513069202     11.443563879      5.845141377
H        8.628325734     12.782576999      5.522779187
C       13.153465882     12.755368509      8.607001619
H       12.907260102     13.823429335      8.607069256
H       13.839357001     12.561855189      9.445012481
H       13.673014689     12.521895521      7.665280006
C       14.804858935     12.101129344      2.888084194
C       15.360332478     10.664420931      2.894943138
H       15.056307586     10.081409889      2.017111907
H       16.459077452     10.708509105      2.890489051
H       15.082771928     10.115136782      3.804469754
C       15.257683589     12.856771139      1.624168353
H       14.760053509     13.829799884      1.531552306
H       16.338151402     13.044877979      1.704615081
H       15.094983016     12.285714391      0.705175201
C       10.577013274     11.820103394      1.742526775
H       10.566344029     12.875564982      1.445008782
H        9.937796386     11.259645018      1.043796111
H       10.136556918     11.739479175      2.747045930
C       11.751244835      8.550823447      5.689173748
H       10.884315099      8.609956683      5.023961474
H       12.249422631      7.579112063      5.570862242
H       11.416101357      8.651348374      6.724483154
Ir      11.002224352      2.676160526     14.679750551
P       12.127385622      2.972930718     12.717847535
P       10.110499062      3.032049845     16.733033694
O       12.334633245      4.680508273     12.727068226
O       10.487361505      4.678296348     17.005841301
N       11.425814817      4.643092630     14.869165919
C       12.014315979      5.350219862     13.851652877
C       11.093443022      5.349730018     15.999114248
C       12.285887802      6.712926964     13.928740898
H       12.741438676      7.201099293     13.072930764
N       10.362857696      0.643818624     14.505465473
H        9.630285343      0.634135604     13.786746754
H        9.875851985      0.392870797     15.368385150
C       11.187521528      2.811345506     11.090228610
C       13.959220758      2.516209941     12.593748484
C       11.941398725      7.393820320     15.093720426
H       12.137604203      8.459551434     15.181305691
C       11.071697885      0.715330371     17.892627679
H       11.655572749      0.520461651     16.983785610
H       11.584512790      0.214052192     18.725571704
H       10.083731780      0.243320474     17.804603870
C       11.336826918      6.710654365     16.147003975
H       11.045127920      7.199294804     17.071844643
C       11.971035488      3.256086745      9.845062959
H       12.792144611      2.568280795      9.608664174
H       11.285498809      3.262186253      8.983679878
H       12.378887852      4.267952035      9.954809852
C       10.740024530      1.345003700     10.937713708
H       10.067464609      1.043271254     11.748567470
H       10.168882387      1.239642868     10.003052373
H       11.575603264      0.636733988     10.886826810
C       10.998810940      2.228372911     18.187787886
C        7.761528935      3.892441856     15.652670954
H        8.113003244      3.403633198     14.733991271
H        6.660962706      3.908990163     15.644299673
H        8.111444032      4.932771857     15.642298892
C       10.358051158      2.457189617     19.565659596
H        9.394130087      1.944722875     19.665890076
H       11.029678133      2.043423064     20.333243133
H       10.216159372      3.520023852     19.791735144
C       14.107504938      1.037366382     12.208393128
H       13.735986766      0.818483063     11.200271295
H       15.174449598      0.774034332     12.221402922
H       13.608806748      0.375085839     12.922003184
C       14.757986620      3.395237068     11.612766044
H       14.590557172      4.464491476     11.778976957
H       15.828046398      3.196719150     11.775709572
H       14.540899777      3.170203070     10.564628533
C       14.516582243      2.734571474     14.019102803
H       13.976879095      2.136141962     14.765580436
H       15.576528815      2.440296455     14.033421265
H       14.463330853      3.787098384     14.326268616
C        9.932400981      3.697738052     11.253034466
H       10.180053574      4.765384342     11.246182624
H        9.252404365      3.498163506     10.411489979
H        9.405208796      3.472213602     12.192293722
C        8.239742886      3.142514109     16.918641567
C        7.660477600      1.715008729     16.912570344
H        7.934707894      1.134033017     17.801851430
H        6.562730596      1.779080818     16.892421082
H        7.949672672      1.154220053     16.013054792
C        7.766768903      3.924153147     18.158875687
H        8.270737323      4.894744721     18.243315455
H        6.689565314      4.119224782     18.053909854
H        7.906656391      3.368936416     19.091261858
C       12.434509543      2.801194040     18.171200682
H       12.457238075      3.858841488     18.459977911
H       13.049077728      2.235835980     18.887825429
H       12.894999308      2.704282036     17.177016043
C       11.316728289     -0.466525203     14.208165577
H       12.171040929     -0.408130044     14.889625074
H       10.814672940     -1.437399561     14.316816492
H       11.672465378     -0.365341866     13.179823651
Ir       3.607533655      2.677038022      5.192221010
P        2.488025991      2.977911685      7.155941612
P        4.477051618      3.025080858      3.125901449
O        2.267483250      4.682915361      7.143576043
O        4.114407295      4.676429390      2.864536502
N        3.192661922      4.646474055      5.007402868
C        2.606401492      5.354976737      6.025118134
C        3.525169912      5.352324954      3.877392183
C        2.352189838      6.721153998      5.953444518
H        1.904503055      7.210953024      6.812139155
N        4.240138706      0.641310301      5.363007449
H        4.985967556      0.630159078      6.068133177
H        4.711363743      0.387087415      4.492257781
C        3.435273835      2.826207284      8.778349133
C        0.661240308      2.514027291      7.289521615
C        2.702049003      7.402535180      4.790224688
H        2.520148561      8.471260714      4.707165461
C        3.470354751      0.718028821      1.983303246
H        2.896407947      0.530736109      2.900109241
H        2.941832357      0.220556680      1.157511687
H        4.454587186      0.236449154      2.059958662
C        3.295569021      6.715800203      3.733281348
H        3.589014686      7.203081708      2.808262380
C        2.656700863      3.274063959     10.025572935
H        1.836801074      2.586588413     10.267070063
H        3.345445879      3.282840582     10.884182491
H        2.248094775      4.285631642      9.914244404
C        3.886881360      1.361498020      8.932402171
H        4.554371554      1.059380512      8.117457125
H        4.463659292      1.258521436      9.863288568
H        3.052941643      0.651948318      8.990105505
C        3.554537326      2.230979508      1.686527607
C        6.863918889      3.844494718      4.157825099
H        6.517236992      3.360777196      5.080710094
H        7.964598420      3.835417636      4.147709845
H        6.538960987      4.892932755      4.177541480
C        4.176918315      2.456059723      0.299626129
H        5.134415272      1.935002876      0.184585893
H        3.491344339      2.050513992     -0.459309339
H        4.325436409      3.518527173      0.075467060
C        0.518915023      1.039692316      7.693259690
H        0.888140921      0.836302924      8.705508397
H       -0.546211405      0.771806937      7.680511980
H        1.022700677      0.369463474      6.990603792
C       -0.140201824      3.401912974      8.260673523
H        0.014589636      4.469604331      8.073376985
H       -1.209113713      3.189553973      8.108692281
H        0.086510648      3.199194419      9.311295926
C        0.101202467      2.715650077      5.863107530
H        0.635771836      2.104940132      5.122931209
H       -0.960119382      2.427839914      5.856279464
H        0.159945695      3.763626612      5.541734698
C        4.686504838      3.715828814      8.603335720
H        4.436523606      4.782987474      8.612846709
H        5.376081603      3.518451878      9.437167767
H        5.203757463      3.491373685      7.658176592
C        6.345867564      3.111980890      2.897498315
C        6.905151558      1.676297574      2.873135117
H        6.606265356      1.113128068      1.980520216
H        8.003995834      1.724255536      2.874866991
H        6.624712450      1.104457027      3.768092196
C        6.803625906      3.898499670      1.654021789
H        6.311795771      4.876679572      1.587632680
H        7.885381095      4.078112543      1.739400111
H        6.636712976      3.353660619      0.719920549
C        2.126131918      2.820216826      1.724065540
H        2.112349198      3.877830056      1.434466960
H        1.494222790      2.261768834      1.017198851
H        1.679501679      2.729766501      2.725037328
C        3.287409227     -0.465496282      5.677187288
H        2.421956973     -0.403671682      5.010180731
H        3.783519025     -1.438350083      5.559847103
H        2.950205644     -0.363081492      6.711847580
F        3.561210448      3.343460675     29.075152886
F        5.067008590      1.930309119     28.339700814
F       -0.982838572      8.920608564     21.565893245
F        1.526187363      9.439180685     28.412919405
F       -0.634174016      2.229939437     28.196908542
F        5.903082942      1.404763403     23.628393077
F       -2.151411221      2.003705085     26.644025385
F       -3.210969149      7.725185223     28.423818783
F       -1.924653463      7.655955757     20.023524595
F       -2.721759161      2.824649818     28.623150321
F        2.944077162     10.998494149     27.749761060
F        2.949455030      1.348205557     28.337821017
F        3.673717295      9.211759608     28.781987402
C        2.722765506      3.969049417     26.444800108
H        2.106131060      4.333268393     27.264762307
C        3.675145435      2.979673581     26.722294624
C        2.542993702      4.497468876     25.148308097
C       -1.820892057      6.548165497     26.894785653
F        0.141238981      8.396829690     19.733644969
C       -0.319203127      5.468156695     20.662816256
H       -0.769741415      5.425245592     19.677418657
C       -0.218056488      6.677133170     21.352521642
C       -0.699370042      6.651472738     26.065848886
H       -0.433458631      7.632911132     25.678698978
C       -2.198448125      5.318751362     27.449449480
H       -3.054610721      5.237522927     28.113586525
F       -3.659465531      7.950486833     26.277471966
C        2.214340629      7.745370851     26.304804051
H        1.613163407      7.337856057     27.115201242
C        0.866148143      5.581404640     23.267965505
C        0.367839661      6.732203372     22.619658468
H        0.434358263      7.697456094     23.117573978
C        4.513235572      2.497977094     25.714757532
H        5.248916492      1.727302387     25.920419520
F       -1.913325596      8.924958573     27.157547254
C       -0.319956236      4.311635205     26.277440743
H        0.245780804      3.409273685     26.051095408
C        3.686234904      9.511625424     25.517075150
H        4.205011377     10.450520111     25.677039279
C        0.110213686      5.541788844     25.754025173
C        2.245631356      7.079543357     25.064106268
C        2.897354608      8.948028253     26.523623512
C        3.428084715      4.026279993     24.162717796
H        3.367091278      4.422462319     23.149689328
C       -1.429404736      4.202092328     27.126897870
C        3.061995447      7.656023165     24.071037962
H        3.136631934      7.179311812     23.093054625
C        3.810860000      2.407139391     28.107871667
C        0.730279050      4.371625505     22.563344486
H        1.081293755      3.444684756     23.015887628
C        4.387574664      3.045943909     24.438779441
C        3.775553451      8.842001114     24.294499492
F        1.260194251      2.374342314     20.466110827
F        4.657915830      2.451033137     22.152801478
C        0.162247598      4.320309629     21.279880759
C       -2.634207495      7.768877127     27.197201404
C       -1.745435753      2.839636734     27.670518167
B        1.444588564      5.668221887     24.806716934
C        2.762973880      9.647086518     27.849775637
C       -0.745646705      7.906960241     20.678754499
F        6.319188896      3.498065311     23.112993178
F        5.138227078     10.632610128     23.479562447
F       -0.800683521      2.154046457     21.264465853
F       -0.435818758      3.118245516     19.292722320
C        4.625417215      9.401196271     23.185397200
C        0.047350192      3.004562813     20.572649581
C        5.309880712      2.598406019     23.347736770
F        3.905521050      9.514339107     22.011430797
F        5.706524091      8.612857957     22.891413535
F        6.497499449      3.266592595     30.551445375
F        4.786186884      2.079924796     31.282160403
F       10.775568489      8.994263028     37.980532150
F        8.527417406      9.440572582     31.280513249
F       10.622236929      2.226572390     31.428514075
F        4.146511309      1.404734520     36.142994793
F       12.219359412      2.000575544     32.914356825
F       13.132481553      7.659152111     31.137151905
F       11.791123858      7.800713790     39.528876188
F       12.662850776      2.899945847     30.978118432
F        7.060991549     11.008260737     31.806352862
F        6.818419544      1.265903350     31.430492328
F        6.385916727      9.201105897     30.830940390
C        7.187084908      4.003967905     33.174984161
H        7.796521848      4.358960460     32.345638619
C        6.215833082      3.030757094     32.917582039
C        7.397568316      4.520774653     34.468932153
C       11.746187833      6.544793965     32.703924157
F        9.712025473      8.469857705     39.822966910
C       10.272647749      5.502611442     38.919929759
H       10.726776613      5.467633044     39.903794431
C       10.123210617      6.714926624     38.238640632
C       10.624132480      6.654786426     33.527785439
H       10.347624555      7.639905674     33.897057337
C       12.140464218      5.310868715     32.179940023
H       12.998494915      5.226779408     31.519680136
F       13.585630961      7.954586100     33.270030080
C        7.744770502      7.763981978     33.311498892
H        8.340133114      7.354431025     32.498198249
C        9.080602891      5.590012441     36.322276952
C        9.533643901      6.752423377     36.974741851
H        9.426380409      7.715891544     36.482136287
C        5.394475302      2.548250350     33.941331087
H        4.642358312      1.789350186     33.747089155
F       11.793231949      8.907852762     32.387330101
C       10.263048766      4.306639159     33.349816962
H        9.698331401      3.405348405     33.580166063
C        6.303144922      9.552290258     34.108990824
H        5.806396022     10.504888604     33.958144473
C        9.824660576      5.542930315     33.850736790
C        7.698940165      7.087227601     34.542161194
C        7.088841941      8.983413542     33.104681989
C        6.539693685      4.048887736     35.474265507
H        6.637046278      4.433296295     36.488163378
C       11.382277694      4.193253799     32.517478463
C        6.878951541      7.660396028     35.531618225
H        6.783459514      7.171792691     36.501716467
C        6.075884539      2.429987388     31.548928568
C        9.262803754      4.379384765     37.013034942
H        8.946783764      3.443328769     36.553423844
C        5.565141814      3.080118225     35.219062872
C        6.188740173      8.860886980     35.317794907
F        8.739959388      2.377268708     39.085852397
F        5.380436660      2.600996106     37.531994633
C        9.832076826      4.337418923     38.295332697
C       12.546128822      7.758390498     32.364768822
C       11.726668533      2.848951766     31.954495080
B        8.497594629      5.678464887     34.794386229
C        7.262184505      9.662951831     31.776508596
C       10.600523281      7.982007735     38.885260705
F        3.613080637      3.494047501     36.515381714
F        4.786968169     10.618044018     36.148371709
F       10.802343562      2.152391279     38.345685857
F       10.436320597      3.122606372     40.270694809
C        5.337907522      9.393594855     36.434928324
C        9.954111878      3.013447327     38.997282254
C        4.679751175      2.643500046     36.342849147
F        6.076040662      9.516832723     37.602771554
F        4.291890699      8.549155275     36.731442319
F       11.831876913     12.338550506     29.014824211
F       13.591706080     11.147939838     28.410179703
F        7.468707349     17.978556721     21.712345849
F       10.002164350     18.511483962     28.410150483
F        7.761161717     11.289845342     28.263657981
F       14.236676375     10.402105980     23.548529384
F        6.332453068     11.003660230     26.591268767
F        5.124653317     16.719014532     28.403918040
F        6.525144354     16.725201674     20.163888314
F        5.669209274     11.818083261     28.552314848
F       11.474275475     20.061687327     27.749694214
F       11.570759574     10.324760467     28.191662548
F       12.145694662     18.272440342     28.785720929
C       11.226041994     13.042058049     26.439520236
H       10.613278702     13.396704642     27.265484812
C       12.197663813     12.069329629     26.699698030
C       11.015913495     13.558704996     25.148832473
C        6.646993030     15.574241273     26.952109437
F        8.587707557     17.532754032     19.876396115
C        8.122077402     14.513597953     20.724902827
H        7.657826327     14.476475584     19.745742314
C        8.247342639     15.725361741     21.417419439
C        7.778894575     15.686301446     26.136426801
H        8.054363884     16.674650547     25.773546345
C        6.247742993     14.336224513     27.464809491
H        5.381453443     14.246988670     28.114243666
F        4.965313331     17.093004071     26.218856190
C       10.691838118     16.804553220     26.320649964
H       10.096819520     16.402532797     27.138475359
C        9.318561059     14.609795093     23.318237718
C        8.840712176     15.766937947     22.676878442
H        8.923330031     16.728296290     23.178786304
C       13.018379486     11.584207023     25.683832126
H       13.768523511     10.824609557     25.882231596
F        6.658062748     17.910370847     27.380688747
C        8.131728530     13.339548708     26.290692970
H        8.689365161     12.436721720     26.048227149
C       12.154156306     18.570206527     25.510051997
H       12.664596446     19.516197221     25.657212741
C        8.580714376     14.578322368     25.802357476
C       10.714278811     16.129380662     25.084928642
C       11.374132040     18.010719516     26.526146538
C       11.876125304     13.084315507     24.143021290
H       11.782945167     13.465313798     23.127111886
C        7.005427132     13.218802830     27.116324814
C       11.527056234     16.699154545     24.084021846
H       11.597016729     16.215488447     23.109101061
C       12.310875580     11.482612401     28.071259614
C        9.154540203     13.398149172     22.621712945
H        9.481838346     12.465232500     23.079798432
C       12.848241374     12.114954220     24.405163257
C       12.238719950     17.889896289     24.293004392
F        9.659821448     11.370574958     20.535810700
F       13.140217105     11.662272836     22.086607841
C        8.582921442     13.349136276     21.338392707
C        5.849302899     16.809694061     27.247555131
C        6.675804622     11.851323509     27.639574177
B        9.906972239     14.714685193     24.842586242
C       11.247020907     18.715457074     27.850772925
C        7.710004989     16.983421192     20.799520847
F       14.849594266     12.486681033     23.185123305
F       13.547460586     19.700373014     23.410615291
F        7.646451209     11.149431067     21.344218920
F        7.954050028     12.112598537     19.367673300
C       13.072983482     18.443526860     23.169033556
C        8.455835581     12.015243723     20.644202012
C       13.760160320     11.664644269     23.311855851
F       12.364605823     18.504718886     21.999563804
F       14.178373585     17.677234164     22.893499200
F       -2.113001152     12.399540119     30.557951053
F       -3.677040789     11.001824677     31.282846983
F        2.456578543     17.909319733     37.919999976
F        0.000495018     18.575073598     31.210658474
F        2.231816926     11.291516970     31.353001153
F       -4.331390578     10.391053413     36.134666260
F        3.673642332     10.997544224     32.977469526
F        4.790734978     16.720294674     31.278496528
F        3.309881966     16.724375751     39.597208343
F        4.321968612     11.890523690     31.064207646
F       -1.431323438     20.064913772     31.943627230
F       -1.569647119     10.407061608     31.356299970
F       -2.143920548     18.282345412     30.845961779
C       -1.302886345     13.009035904     33.185044363
H       -0.685157338     13.358820916     32.359126397
C       -2.295862024     12.058036558     32.917480165
C       -1.082131983     13.514338662     34.480654791
C        3.314714238     15.566147357     32.749439581
F        1.259545468     17.535354015     39.742837498
C        1.785138154     14.495548847     38.939315154
H        2.233090421     14.469254278     39.925910395
C        1.658379767     15.699304092     38.243822878
C        2.177038164     15.657093247     33.557532555
H        1.893403306     16.635791988     33.939075399
C        3.721388278     14.340644403     32.212966329
H        4.591137759     14.267526476     31.566421126
F        5.038661239     17.090732092     33.425018524
C       -0.705929132     16.766900929     33.299525924
H       -0.111133558     16.359246583     32.483614882
C        0.614131682     14.570685165     36.331117076
C        1.079143396     15.732717354     36.975145024
H        0.993386794     16.692049823     36.470070333
C       -3.125543319     11.583424169     33.937736188
H       -3.891212915     10.840164126     33.735385244
F        3.311714352     17.915118440     32.384843054
C        1.823465603     13.314261370     33.338316458
H        1.259697567     12.406728663     33.546319161
C       -2.132077231     18.555714473     34.118566169
H       -2.622466324     19.511978917     33.974478574
C        1.372195599     14.539310483     33.854029779
C       -0.751180314     16.087009854     34.534398725
C       -1.363695720     17.987274708     33.098768992
C       -1.951166975     13.047815515     35.485802069
H       -1.845789220     13.422608955     36.502986860
C        2.961071144     13.216306173     32.526046455
C       -1.555552889     16.666081734     35.535146744
H       -1.640382758     16.177567460     36.506315737
C       -2.424035421     11.483035995     31.534088628
C        0.780996850     13.362455748     37.035647295
H        0.462927323     12.424638352     36.580699603
C       -2.946670554     12.099783728     35.224580870
C       -2.234556228     17.874302160     35.332696890
F        0.265625211     11.370569964     39.161143070
F       -3.208135703     11.597701572     37.544643012
C        1.341237852     13.327515164     38.324067570
C        4.100138231     16.803694789     32.446566624
C        3.310182180     11.868815663     31.971565663
B        0.036089609     14.665495578     34.796340677
C       -1.234495142     18.721491978     31.789377089
C        2.171047070     16.958634906     38.872392004
F       -4.928513594     12.483652053     36.509224267
F       -3.544279645     19.693952020     36.145441627
F        2.325390887     11.147265274     38.423573775
F        1.956495875     12.183744255     40.334004281
C       -3.047594297     18.457063377     36.456426840
C        1.472358015     12.020456930     39.057488598
C       -3.848596163     11.648236023     36.338757071
F       -2.305622257     18.581372239     37.612446094
F       -4.121703923     17.681319408     36.802654201
F        8.766968698     14.779607421     10.676581639
F        7.120567645     15.982596771     11.480272173
F       13.179160717      8.998602484     18.174409998
F       10.794922429      8.470662704     11.407477525
F       13.038402009     15.899476447     11.559530856
F        6.485543207     16.650354542     16.268911887
F       14.460441692     16.047128469     13.237703751
F       15.601299713     10.399493017     11.268458884
F       14.276971149     10.325179365     19.579218092
F       15.116072000     15.237532271     11.266969216
F        9.306507549      6.982954920     12.070279911
F        9.218909646     16.721373498     11.558657902
F        8.660405556      8.769837821     10.967628293
C        9.530489291     14.020075597     13.327894724
H       10.126057048     13.651924826     12.493687813
C        8.565664044     14.999969014     13.074085751
C        9.753495203     13.510313354     14.623560633
C       14.123988394     11.511742926     12.791609933
F       12.246797437      9.590965698     20.032115790
C       12.651209755     12.530306947     19.032732626
H       13.105359190     12.577487658     20.016553531
C       12.513987326     11.306930319     18.361995035
C       12.992945614     11.382765902     13.608743813
H       12.726697639     10.390962702     13.968499239
C       14.504571435     12.761470373     12.289181481
H       15.371963535     12.867496376     11.643879968
F       15.923079374     10.031701837     13.399267438
C       10.076206591     10.255909433     13.436389645
H       10.684908021     10.645874643     12.622671135
C       11.463849738     12.411653416     16.436839959
C       11.921503067     11.253753721     17.098750160
H       11.818417524     10.284945334     16.614248159
C        7.759268544     15.493285933     14.106269343
H        7.008896948     16.253945068     13.912068791
F       14.148344223      9.160588191     12.431291117
C       12.607751870     13.728679052     13.464468133
H       12.039872018     14.622943471     13.714674363
C        8.592797404      8.509195679     14.244686165
H        8.078061631      7.566721439     14.096196962
C       12.178155223     12.481179264     13.948098053
C       10.042251473     10.936806490     14.666864576
C        9.387686833      9.054545564     13.235924648
C        8.908992531     13.997476649     15.639480079
H        9.014905598     13.617602129     16.654765504
C       13.731261476     13.869459440     12.642016661
C        9.214632144     10.382475539     15.664371427
H        9.138847533     10.873951759     16.634805074
C        8.414171763     15.601667736     11.703682412
C       11.648020152     13.629647426     17.112903151
H       11.335290257     14.559518625     16.639441880
C        7.933429118     14.970651853     15.390092122
C        8.497366152      9.196719662     15.455493079
F       11.172056964     15.751028531     18.995704868
F        7.647973305     15.457199718     17.721081664
C       12.209362908     13.690151339     18.397236189
C       14.933665081     10.291375812     12.457749824
C       14.092482289     15.247097413     12.163777754
B       10.858947601     12.336480620     14.915696827
C        9.533939872      8.322599488     11.933542337
C       13.049098468     10.064415212     19.023333174
F        5.946563290     14.561410121     16.638255844
F        7.187158445      7.376065515     16.274099505
F       13.287605105     15.829033879     18.471823535
F       12.698938511     14.937166302     20.388077150
C        7.650445835      8.637474521     16.565253408
C       12.342422049     15.033255354     19.066278533
C        7.015073248     15.410842038     16.496893596
F        8.357660076      8.543993119     17.741364221
F        6.559262102      9.430670446     16.852660200
F        5.771606699     14.714582822      9.127388436
F        7.425133034     15.979520374      8.399014200
F        1.423257970      9.058788136      1.704253266
F        3.857974051      8.550721500      8.541396834
F        1.553955660     15.757879174      8.388449358
F        8.184058828     16.649839909      3.610707303
F        0.056768708     16.050594445      6.774438040
F       -0.933878998     10.258705945      8.522128519
F        0.471080842     10.259069993      0.142018108
F       -0.530775225     15.156677368      8.688842294
F        5.287396062      7.047760000      7.873814110
F        5.368937298     16.720453975      8.317382154
F        6.007072631      8.844925739      8.904620446
C        5.049550374     14.046847116      6.505601986
H        4.432393035     13.691159366      7.328604326
C        6.018152775     15.015888534      6.773613692
C        4.852870484     13.529475517      5.212125288
C        0.474463981     11.485002033      7.010730429
F        2.553415806      9.587026865     -0.079794426
C        1.955230580     12.555729648      0.799382669
H        1.513526790     12.592183868     -0.190299898
C        2.096231789     11.341860375      1.480642309
C        1.611096009     11.391200789      6.198746951
H        1.897862622     10.410807080      5.824994570
C        0.065680255     12.712988452      7.537226213
H       -0.801465782     12.788585364      8.187253021
F       -1.303514491     10.030926888      6.342152636
C        4.526184992     10.295067614      6.429136708
H        3.939607322     10.710797427      7.246655983
C        3.138620656     12.455786178      3.400208648
C        2.680246762     11.297162401      2.746200188
H        2.783244616     10.330826802      3.234869176
C        6.859225697     15.496328357      5.766569016
H        7.612568941     16.249806359      5.975521884
F        0.483379687      9.134657058      7.285316984
C        1.952109175     13.737650952      6.387539795
H        2.507321985     14.647233734      6.164602384
C        5.972247600      8.513061262      5.627636675
H        6.485815518      7.570939924      5.785087263
C        2.409364993     12.507980284      5.882446654
C        4.540549770     10.952336887      5.182134610
C        5.207963984      9.090389872      6.645560618
C        5.728234169     14.002857207      4.215197979
H        5.641227906     13.620814666      3.198629499
C        0.820267790     13.838020694      7.209622791
C        5.341583167     10.365219716      4.181431658
H        5.411438739     10.839424270      3.201769587
C        6.147534280     15.591402952      8.148287152
C        2.963536108     13.669403206      2.710737572
H        3.291891511     14.601062460      3.170235298
C        6.709895634     14.968396448      4.485727594
C        6.047362899      9.173289416      4.399411979
F        3.523024309     15.684340596      0.737983139
F        6.935513011     15.530702223      2.202414361
C        2.397817868     13.718972016      1.426277372
C       -0.310675090     10.245357705      7.306618615
C        0.466536198     15.183776930      7.770926683
B        3.738477322     12.367891982      4.921116644
C        5.094705535      8.389983792      7.974880848
C        1.635464649     10.076240031      0.821046711
F        8.661069315     14.560734102      3.164073045
F        7.478777746      7.420972455      3.608953436
F        1.402030628     15.904232482      1.258998361
F        1.971593272     14.930363596     -0.604121138
C        6.893466371      8.609252209      3.288331757
C        2.316364906     15.041449271      0.710427729
C        7.619734330     15.426888459      3.382078821
F        6.168329606      8.397371690      2.135024858
F        7.915765848      9.448364460      2.941699690
F        0.306155539      5.781218938     10.670822976
F       -1.340072031      6.990909190     11.413697095
F        4.777077068      0.076290291     18.181027857
F        2.394000331     -0.520132697     11.411182511
F        4.444233396      6.763588861     11.484866336
F       -2.063395748      7.579691078     16.261655556
F        6.015430229      7.055961721     13.018961422
F        7.007467109      1.335182846     11.196948189
F        5.731781354      1.338771114     19.725133214
F        6.528049858      6.169510195     11.049643930
F        0.908985414     -2.010913172     12.070343183
F        0.751618166      7.728472704     11.558180405
F        0.263226975     -0.221511766     10.970854846
C        1.062362703      5.031751910     13.314327968
H        1.665464485      4.675723912     12.480157534
C        0.082334618      6.000740133     13.058191585
C        1.292389243      4.519349146     14.610262747
C        5.660038967      2.488602686     12.799354416
F        3.706385450      0.594415940     20.021574875
C        4.148532639      3.566137445     19.077663594
H        4.576227219      3.610705438     20.074239185
C        4.041134836      2.345968651     18.399259572
C        4.543409299      2.380805748     13.638494592
H        4.274496000      1.396189407     14.015095026
C        6.037950323      3.723150123     12.261037689
H        6.885213415      3.809381382     11.586605779
F        7.458940161      0.966341673     13.320556411
C        1.638217751      1.260255659     13.458033802
H        2.227381030      1.665971383     12.637463920
C        3.003779726      3.446286481     16.457888956
C        3.471752356      2.293379193     17.123799787
H        3.390966835      1.325547697     16.633354494
C       -0.730012515      6.484575755     14.090755543
H       -1.487668340      7.239008927     13.899312587
F        5.601889841      0.150282179     12.438015249
C        4.161345621      4.721013606     13.445035803
H        3.592490290      5.620738255     13.671265825
C        0.202397934     -0.522282608     14.282432063
H       -0.299823149     -1.473268736     14.138355804
C        3.734905193      3.487695644     13.964919204
C        1.607568348      1.938684371     14.690757144
C        0.974451982      0.044218014     13.260045132
C        0.438912063      4.997558566     15.621741999
H        0.545995332      4.618988627     16.637653273
C        5.271721148      4.837702138     12.598383898
C        0.803592661      1.363819055     15.696361679
H        0.726263517      1.855151936     16.666802902
C       -0.058360955      6.607266269     11.685227245
C        3.163962482      4.663928889     17.142705287
H        2.846360316      5.593196717     16.670490811
C       -0.546172477      5.961258001     15.372721822
C        0.107683666      0.161065738     15.498806521
F        2.528881116      6.613485154     19.285616949
F       -0.732419328      6.605672135     17.666042595
C        3.706628796      4.723404526     18.435548109
C        6.422239583      1.251233977     12.429902764
C        5.577702587      6.190984057     12.027000697
B        2.409218662      3.354963637     14.927936862
C        1.131407250     -0.672214070     11.943165711
C        4.558943327      1.099398752     19.069613236
F       -2.391676842      5.439372512     16.783111137
F       -1.226031142     -1.633127897     16.410634534
F        4.531686909      6.982808321     18.472952212
F        4.307088978      5.945783149     20.395555352
C       -0.744967197     -0.371602267     16.626618474
C        3.773810801      6.050853876     19.142695030
C       -1.431689091      6.396426259     16.506481656
F       -0.048145385     -0.442053666     17.813411449
F       -1.835980930      0.441399090     16.857077396
F       14.303962622      5.708044013      9.142514156
F       15.877848247      7.064139741      8.464515882
F       10.017994569      0.004043289      1.763883148
F       12.323667174     -0.591500630      8.530514102
F       10.037216711      6.765097396      8.322412927
F       16.591046663      7.658806842      3.537614638
F        8.595994277      6.988991455      6.691158232
F        7.539974150      1.263314722      8.471542247
F        9.027258267      1.185850458      0.154195208
F        7.946910507      6.163876914      8.614540786
F       13.833687544     -2.007325254      7.808272373
F       13.766984021      7.659576721      8.317417391
F       14.412557159     -0.153012502      8.902239721
C       13.578495376      5.029631685      6.544033774
H       12.965244414      4.679084919      7.372345900
C       14.546444922      6.005816420      6.800519607
C       13.375358527      4.504948640      5.256231064
C        8.990755819      2.438335148      6.994390900
F       11.149752899      0.593062805     -0.006991174
C       10.472972297      3.517594191      0.842119095
H       10.021325345      3.545877684     -0.143360156
C       10.609089357      2.310487079      1.534530403
C       10.136842505      2.345035952      6.199097337
H       10.424751885      1.365115896      5.824244908
C        8.573804887      3.667856664      7.518413351
H        7.694053041      3.743577187      8.151553587
F        7.221495934      0.967005776      6.323898484
C       13.027045471      1.249112157      6.422769717
H       12.427055783      1.651202528      7.237569928
C       11.675980790      3.435977513      3.432070624
C       11.203664848      2.274714746      2.794599012
H       11.307303003      1.313251643      3.291907036
C       15.375543865      6.489276416      5.786895430
H       16.122665256      7.252216239      5.985065592
F        8.957168991      0.071002471      7.289087491
C       10.478114499      4.690884571      6.402709866
H       11.036735459      5.599704081      6.186558294
C       14.483461038     -0.517396580      5.607000564
H       14.984821060     -1.467398148      5.751993720
C       10.939782943      3.463493746      5.901038390
C       13.076038628      1.932434944      5.192862524
C       13.691128744      0.035403139      6.623118272
C       14.240839977      4.977846459      4.253849255
H       14.150117616      4.590103513      3.240552390
C        9.332945803      4.793562950      7.204533947
C       13.904592487      1.375080806      4.197649576
H       13.996605545      1.877654937      3.234056847
C       14.636592339      6.596771647      8.171167396
C       11.508271054      4.643967590      2.732763364
H       11.840360870      5.578942177      3.182885149
C       15.213487359      5.951959645      4.510449019
C       14.608791602      0.178628527      4.399618104
F       11.983986097      6.684142644      0.661225141
F       15.408068574      6.389601602      2.203199172
C       10.932265581      4.683283995      1.453643196
C        8.194115507      1.203478247      7.281904688
C        8.966983095      6.154945107      7.720366545
B       12.272108040      3.343009093      4.951250945
C       13.563992088     -0.676461226      7.947550569
C       10.187777140      1.034874405      0.871456875
F       17.188586672      5.571422805      3.235461660
F       16.082532724     -1.546616832      3.602409237
F        9.922979222      6.841478577      1.404103680
F       10.295583521      5.871464670     -0.519908157
C       15.463248565     -0.363694056      3.274505722
C       10.788862084      6.004354484      0.749455237
C       16.099225580      6.394859178      3.386779349
F       14.710476881     -0.596768135      2.139138617
F       16.450603186      0.514191016      2.877350733

1136
II+ E = -8769.0951093093 a.u 
Ir       9.718304534      6.345650263     25.060407782
P        8.615717010      6.019193303     27.032752318
P       10.582426543      6.015718862     22.988143039
O        8.402921338      4.311712357     27.008150196
O       10.176469048      4.382330916     22.686245876
N        9.299284154      4.379375733     24.855199837
C        8.737884989      3.654751974     25.877283751
C        9.621096705      3.688524591     23.710870672
C        8.505357843      2.285070260     25.799171121
H        8.073487274      1.780716934     26.657913662
N       10.358790871      8.380382701     25.247397769
H       11.105535625      8.384681500     25.951574303
H       10.827569216      8.641474760     24.377461667
C        9.573939376      6.158735825     28.651427693
C        6.786944672      6.473454189     27.185271797
C        8.850441386      1.618393151     24.626325168
H        8.684288641      0.547524830     24.539150325
C        9.653144992      8.361883478     21.860018115
H        9.072309132      8.561481083     22.769835317
H        9.152506190      8.882257200     21.031243122
H       10.651490148      8.810177384     21.953418787
C        9.413874741      2.321915274     23.563852181
H        9.697871978      1.844116798     22.631077417
C        8.801727892      5.700362660     29.898603140
H        7.978765357      6.381851128     30.146636256
H        9.492580389      5.690249971     30.755309208
H        8.397697459      4.687683973     29.782633974
C       10.027065331      7.621708166     28.817759642
H       10.685156141      7.934268835     27.998974549
H       10.615118603      7.712301860     29.743313070
H        9.193635043      8.330559989     28.893283661
C        9.691765338      6.849323621     21.553624820
C       12.932629853      5.106533645     24.031777158
H       12.589721444      5.580497505     24.961562427
H       14.033109176      5.082403195     24.033496309
H       12.576528983      4.067832641     24.025580788
C       10.312524677      6.610218975     20.168415335
H       11.284965392      7.103090468     20.058292396
H        9.641197838      7.036102145     19.407995366
H       10.431278081      5.544419671     19.942683318
C        6.640600374      7.942659372     27.605976613
H        7.022480177      8.138388168     28.614962887
H        5.573192798      8.204270921     27.610703551
H        7.131218640      8.622780875     26.903461499
C        5.997963061      5.571125611     28.152816650
H        6.162368902      4.506187953     27.959301930
H        4.926411415      5.772682093     28.004992384
H        6.225383441      5.770413577     29.203800706
C        6.217553418      6.284414242     25.760894986
H        6.743801704      6.905514583     25.023426884
H        5.154591878      6.566444202     25.764937020
H        6.278394241      5.240309334     25.428092730
C       10.824063063      5.270266482     28.463105149
H       10.572617460      4.203393206     28.456483304
H       11.514092997      5.453029332     29.300120299
H       11.341822754      5.507675343     27.521512769
C       12.451970503      5.882166196     22.781956559
C       13.050677028      7.301249852     22.801454477
H       12.783273014      7.892371573     21.916853188
H       14.147398600      7.222562462     22.821134460
H       12.768512233      7.858531398     23.705091736
C       12.906253274      5.112411364     21.527103319
H       12.389633804      4.149499129     21.432171096
H       13.981924537      4.902397205     21.621338967
H       12.766141828      5.682110101     20.603499094
C        8.245320410      6.304341740     21.582994543
H        8.198980232      5.250603447     21.282990316
H        7.632714406      6.889422120     20.880770857
H        7.799984167      6.397611292     22.584346616
C        9.403741743      9.480420422     25.574013954
H        8.539688904      9.424970868     24.904568050
H        9.898058190     10.455652602     25.470245575
H        9.064266871      9.363459626     26.606281300
Ir       0.215686377      6.348051309     34.504321335
P        1.327547639      6.025252098     32.538564204
P       -0.643140153      6.019418514     36.580209136
O        1.527704547      4.314399187     32.549811557
O       -0.245637811      4.382090007     36.872020711
N        0.638969734      4.382751699     34.707706320
C        1.208961388      3.660607081     33.687588644
C        0.323245174      3.692395125     35.853678481
C        1.465336647      2.295746341     33.775865100
H        1.903822619      1.793860845     32.919241848
N       -0.424520040      8.383321825     34.311577009
H       -1.161738053      8.385622972     33.597793403
H       -0.906852188      8.641280889     35.175037800
C        0.386267679      6.181774294     30.912556500
C        3.159827182      6.472674107     32.421071471
C        1.128110810      1.629635796     34.951622797
H        1.310353863      0.561855624     35.044891368
C        0.324944617      8.356043958     37.690734551
H        0.904827092      8.536100860     36.776366051
H        0.837419104      8.875354641     38.512808404
H       -0.665980320      8.820395012     37.596320238
C        0.549987101      2.329491807     36.008504190
H        0.268693243      1.852397816     36.942618398
C        1.158071027      5.706522765     29.671621932
H        1.987999021      6.378480776     29.421117051
H        0.468964500      5.696510413     28.813236815
H        1.552511885      4.691035992     29.795437482
C       -0.038076636      7.652510400     30.740167999
H       -0.695070621      7.980670134     31.553549584
H       -0.618256602      7.751830796     29.810737594
H        0.809468542      8.344612979     30.667697323
C        0.260437203      6.847542416     38.011718868
C       -3.006180098      5.123253481     35.556774369
H       -2.662781351      5.592713206     34.625215619
H       -4.106839762      5.110791691     35.560295882
H       -2.661092228      4.080968190     35.563021295
C       -0.365491216      6.635544244     39.399343586
H       -1.329973283      7.146101649     39.502861641
H        0.312246622      7.060368996     40.154701090
H       -0.501396201      5.574666054     39.638783641
C        3.315214666      7.954798140     32.053891207
H        2.946514455      8.186740178     31.047848002
H        4.382884764      8.212566428     32.072383829
H        2.817653823      8.609909350     32.774769437
C        3.954566571      5.599814815     31.432604470
H        3.782699790      4.529862026     31.589132518
H        5.025489169      5.792097469     31.596432073
H        3.737526245      5.834586132     30.386667604
C        3.714132960      6.237728772     33.844900153
H        3.175649427      6.831257188     34.596222107
H        4.775237558      6.527094548     33.862816716
H        3.656086157      5.182638761     34.141321751
C       -0.881411331      5.316454663     31.093908557
H       -0.648901985      4.245373025     31.102377236
H       -1.562297215      5.511838057     30.252325342
H       -1.401041632      5.563947541     32.031863547
C       -2.510850171      5.893284503     36.804257751
C       -3.100446854      7.316288874     36.797197789
H       -2.819751862      7.901672316     37.681496305
H       -4.197878238      7.245938626     36.788275324
H       -2.823601357      7.876745877     35.894150490
C       -2.958210390      5.121800284     38.060863920
H       -2.445048194      4.156396643     38.149215815
H       -4.035383344      4.915815885     37.974288853
H       -2.808680795      5.688610633     38.984728842
C        1.697091717      6.277415447     37.990578734
H        1.724383812      5.226280784     38.301849527
H        2.319146602      6.858965972     38.687379671
H        2.145874592      6.352854687     36.989341733
C        0.528690638      9.489559155     33.999577137
H        1.386116781      9.436363885     34.677532688
H        0.028337958     10.461800918     34.102237812
H        0.879783162      9.379076850     32.970493988
Ir       1.142806870     15.458592926     25.044062377
P        0.071750582     15.003065514     27.020346308
P        2.024914705     15.159008294     22.939088340
O       -0.136182882     13.301079496     26.928208308
O        1.772842811     13.459749753     22.685547576
N        0.804921248     13.366549182     24.796081233
C        0.231559356     12.645692616     25.795866293
C        1.197120868     12.723259335     23.662632978
C        0.029822406     11.272320509     25.702110679
H       -0.415919030     10.740458392     26.535560271
C        1.634383369     17.432537131     25.523541531
H        0.885615188     17.873464774     26.199869671
H        2.544567678     17.303414260     26.139132553
C        1.080479989     15.061456813     28.605422949
C       -1.708503756     15.569490081     27.189798555
C        0.441783513     10.633051917     24.532318621
H        0.307932930      9.558130905     24.432134764
C        0.891656207     17.304366050     21.562139521
H        0.198306480     17.506782043     22.388479689
H        0.424809435     17.679101020     20.640281029
H        1.814470228     17.870320924     21.729852212
C        1.032727818     11.349214477     23.492857804
H        1.366009911     10.875938003     22.574045098
C        0.561890810     14.123910579     29.709555160
H       -0.419300738     14.425984371     30.086565825
H        1.268357403     14.164140803     30.551288517
H        0.497419506     13.081827300     29.375465306
C        1.134122631     16.513249008     29.114424929
H        1.469800416     17.221731438     28.345977955
H        1.852559779     16.571332094     29.945640356
H        0.164141147     16.849907482     29.496681458
C        1.135977362     15.792405330     21.403743984
C        4.298372335     14.510792084     24.242316943
H        3.912997621     15.097527632     25.090576349
H        5.395918541     14.514304648     24.330516255
H        3.960460043     13.470879787     24.340201190
C        1.918284336     15.530529599     20.105673419
H        2.833568169     16.131804723     20.051115113
H        1.281664053     15.819397321     19.256760421
H        2.180656915     14.475099310     19.975930478
C       -1.721039638     17.106425566     27.108007935
H       -1.180231726     17.589220991     27.929790552
H       -2.763616288     17.444454840     27.164764290
H       -1.304786840     17.467190604     26.159894463
C       -2.399148976     15.096410952     28.480201865
H       -2.338530646     14.009895075     28.615491197
H       -3.463911949     15.366237433     28.414352599
H       -1.999310499     15.593575668     29.372044750
C       -2.471597857     14.994322450     25.977681945
H       -2.045310831     15.317087429     25.019410738
H       -3.507779338     15.360860840     26.015154639
H       -2.503632750     13.899718966     25.991321889
C        2.497193232     14.601448473     28.190337316
H        2.502695639     13.576485870     27.796732459
H        3.143756973     14.619990363     29.081128443
H        2.946782811     15.276650039     27.449313973
C        3.903588621     15.133426752     22.880027967
C        4.409773498     16.584176447     22.802022910
H        4.269509437     17.012237114     21.802423049
H        5.487770949     16.595135422     23.014785873
H        3.901951686     17.239482514     23.522808660
C        4.501855167     14.263054798     21.760120646
H        4.072448015     13.254261124     21.741937535
H        5.580606882     14.161385842     21.949142638
H        4.389328307     14.716723483     20.770655511
C       -0.230426503     15.071478994     21.350807299
H       -0.129648035     14.001365641     21.138416992
H       -0.830063052     15.527578202     20.548706523
H       -0.795367919     15.184480506     22.286518123
N        1.996658157     18.357774360     24.432701231
H       -0.196752759     15.866912120     24.407301951
H        2.389936532     19.219918668     24.822106369
H        1.160755359     18.633141599     23.916894690
Ir       8.669619774     15.346449668     34.545084249
P        9.787545013     15.024489064     32.585444316
P        7.789410145     15.016017186     36.606636581
O        9.993859843     13.313016504     32.604295141
O        8.148714189     13.370504302     36.883410627
N        9.079988761     13.376935056     34.745093521
C        9.666037551     12.656683867     33.735291378
C        8.746431644     12.683771551     35.882629101
C        9.930661236     11.293852252     33.827516753
H       10.383329260     10.795061925     32.976918040
N        8.046518391     17.386432116     34.372312620
H        7.305886452     17.402757415     33.661974839
H        7.571974748     17.642297394     35.240577608
C        8.843846344     15.186503380     30.961971026
C       11.616329880     15.483332849     32.454143050
C        9.584666292     10.626799387     34.999830785
H        9.777472084      9.561557827     35.099500852
C        8.795869560     17.319251898     37.756585049
H        9.373397169     17.504806018     36.841680776
H        9.324269031     17.812224818     38.584662395
H        7.814195857     17.805726060     37.677946950
C        8.983046927     11.323541275     36.045564551
H        8.689756326     10.846110061     36.975815138
C        9.623915856     14.753157985     29.711417658
H       10.451461907     15.436477954     29.484737612
H        8.939203899     14.765859718     28.849675919
H       10.020809594     13.736135439     29.808662221
C        8.387694866     16.651444264     30.821934976
H        7.712473299     16.939783507     31.635160930
H        7.817572555     16.762614431     29.887607027
H        9.218881265     17.365162073     30.779061459
C        8.702517350     15.807567535     38.051258227
C        5.421349284     14.169403363     35.558050162
H        5.778087756     14.639119615     34.631490228
H        4.320629247     14.174287429     35.554754609
H        5.750494711     13.122064687     35.560387968
C        8.068141533     15.582706235     39.432495524
H        7.115224381     16.113107919     39.542578580
H        8.752607839     15.976489568     40.198067456
H        7.906595614     14.521006139     39.650441127
C       11.764286496     16.949005363     32.019407684
H       11.401716539     17.131961700     31.000792588
H       12.830289813     17.214335064     32.033306081
H       11.257903476     17.636144096     32.703943301
C       12.415134647     14.572104009     31.504681746
H       12.265326491     13.510648173     31.725567307
H       13.484014311     14.794081891     31.640192134
H       12.176810771     14.739979587     30.450895693
C       12.173541152     15.310792735     33.885529245
H       11.637509689     15.936537845     34.611873103
H       13.235331972     15.598403658     33.889404314
H       12.112785109     14.269649724     34.228110949
C        7.595443366     14.291928771     31.125828846
H        7.848753012     13.226266840     31.101651146
H        6.904773690     14.499083306     30.295370751
H        7.078370128     14.502286965     32.074271738
C        5.919956579     14.925692908     36.812492205
C        5.356615320     16.359212873     36.800419035
H        5.642137382     16.941687441     37.685137475
H        4.258567978     16.308030387     36.784608967
H        5.647592376     16.911778023     35.896554832
C        5.449363782     14.158512841     38.062870859
H        5.951801553     13.188019218     38.156795090
H        4.371905208     13.963446185     37.962351953
H        5.592605248     14.723764803     38.988618993
C       10.129407893     15.212942288     38.023239220
H       10.138287666     14.155614488     38.313892053
H       10.758186859     15.770047025     38.733940509
H       10.582891004     15.301025993     37.025040103
C        9.007764048     18.486209836     34.062876516
H        9.867565851     18.422859750     34.736985597
H        8.515659971     19.462124825     34.171517229
H        9.352507336     18.378018747     33.031804749
Ir       2.571778322     11.700803007     14.690523864
P        3.665714301     12.026714601     12.716459738
P        1.707107441     12.027639524     16.760824291
O        3.861798653     13.739266834     12.735189985
O        2.084681603     13.671118611     17.055130898
N        2.973590306     13.670996906     14.890900523
C        3.537049248     14.394393217     13.869411718
C        2.652698767     14.361880240     16.035467388
C        3.781945104     15.761653645     13.951912958
H        4.213012258     16.264959357     13.092362995
N        1.953428695      9.660371430     14.507128654
H        1.206734051      9.651009213     13.803038983
H        1.485522997      9.397828055     15.377116228
C        2.711146931     11.869700313     11.096622017
C        5.497452019     11.578325411     12.575756644
C        3.445965506     16.427265405     15.127944759
H        3.622712759     17.496025117     15.219703919
C        2.681881731      9.702404292     17.893334554
H        3.262264172      9.513174105     16.981057184
H        3.197724988      9.194611698     18.720526616
H        1.693069037      9.232165540     17.806204091
C        2.874804253     15.725692064     16.187513029
H        2.595757779     16.204464347     17.121086143
C        3.474638215     12.341535947      9.848758462
H        4.303372228     11.669307001      9.594899231
H        2.780109481     12.347962431      8.994697864
H        3.868840697     13.357888329      9.966613287
C        2.283616574     10.398459498     10.929090195
H        1.632553581     10.071217312     11.747788819
H        1.695942624     10.299704386     10.003943741
H        3.129963061      9.705627801     10.849321428
C        2.612377667     11.213870874     18.198411491
C       -0.654766109     12.899479044     15.712499977
H       -0.300557735     12.435834902     14.781952522
H       -1.755559230     12.903747299     15.707539620
H       -0.317211862     13.944039408     15.725456228
C        1.987722049     11.437909104     19.584362565
H        1.028337438     10.920084591     19.695699495
H        2.672428117     11.028912124     20.342363447
H        1.842243042     12.500005521     19.810705152
C        5.657803630     10.100974256     12.187083749
H        5.275664880      9.878800684     11.183620708
H        6.728497582      9.852298523     12.185175727
H        5.178319569      9.430586942     12.906521349
C        6.279782771     12.463734172     11.589151921
H        6.099674715     13.531026320     11.753282282
H        7.352995398     12.279997615     11.745814851
H        6.059102105     12.233617939     10.543067931
C        6.064361995     11.798962930     13.996682832
H        5.536417184     11.193822545     14.746122196
H        7.127243033     11.515791571     14.001359246
H        6.002437750     12.849998145     14.306216225
C        1.445770261     12.736604032     11.284185838
H        1.679389753     13.807509795     11.292954935
H        0.761435115     12.542471663     10.444824634
H        0.929467363     12.488469897     12.223672296
C       -0.164390367     12.126868148     16.960481131
C       -0.738653657     10.697544798     16.934819109
H       -0.459490743     10.105536038     17.815220560
H       -1.836584162     10.757863813     16.918691799
H       -0.450438288     10.150295244     16.026972499
C       -0.633517966     12.882821125     18.216933098
H       -0.129217891     13.851282770     18.318230642
H       -1.711248978     13.079879180     18.120846759
H       -0.488389459     12.309314779     19.137381659
C        4.047430766     11.788556111     18.170559463
H        4.072009758     12.842486577     18.472847014
H        4.672175880     11.214838968     18.871497524
H        4.495123494     11.706216306     17.169302832
C        2.908893855      8.559823614     14.181833580
H        3.772423733      8.613623190     14.852083638
H        2.413380302      7.585055161     14.285923886
H        3.249424733      8.675701649     13.149809543
Ir      12.071862308     11.703706778      5.207365449
P       10.949831059     12.027474621      7.166388517
P       12.937898946     12.027352052      3.136279720
O       10.734076698     13.737683633      7.141633810
O       12.581619005     13.674854702      2.862763558
N       11.655489588     13.671442064      5.003456064
C       11.062309524     14.391706947      6.009180490
C       11.985621482     14.362559828      3.863675725
C       10.791532110     15.753033629      5.911761312
H       10.335270560     16.252348023      6.759952557
N       12.701043236      9.665331148      5.383295183
H       13.453751693      9.656233004      6.081172453
H       13.162460038      9.404853543      4.509301966
C       11.889453840     11.888559876      8.793785027
C        9.121878636     11.559386776      7.293734774
C       11.139419254     16.418953279      4.739371173
H       10.942748420     17.483201350      4.636017509
C       11.911150283      9.718978251      2.013482261
H       11.343424234      9.541737668      2.936097914
H       11.371962874      9.220479248      1.195577371
H       12.892701888      9.230882202      2.084464837
C       11.745744614     15.721586275      3.697014040
H       12.037404840     16.197037690      2.765364390
C       11.104244372     12.342278181     10.034422684
H       10.284913511     11.654598453     10.277201626
H       11.789318677     12.357871484     10.895655640
H       10.693141148     13.352007899      9.914998393
C       12.343905871     10.425934262      8.959094204
H       13.010131873     10.118232755      8.145220635
H       12.922954439     10.333120406      9.889964011
H       11.511341224      9.715369388      9.024468133
C       12.004234068     11.228727113      1.705948901
C       15.327800082     12.854412289      4.151515839
H       14.982001344     12.382730593      5.080967839
H       16.428396697     12.843819927      4.139532548
H       15.003908958     13.903385502      4.158950199
C       12.620350588     11.438784017      0.313854404
H       13.573995847     10.911020079      0.197833522
H       11.927659830     11.031599787     -0.438075062
H       12.774368441     12.498335660      0.080206033
C        8.975608537     10.085510944      7.700935021
H        9.349431288      9.882292527      8.711591516
H        7.908160832      9.822817827      7.694842142
H        9.472317138      9.411296749      6.997023073
C        8.319765674     12.447805058      8.261944914
H        8.485267004     13.514880126      8.082332911
H        7.250613432     12.245289474      8.100831340
H        8.536489700     12.237511136      9.312999308
C        8.565060053     11.756663529      5.865228221
H        9.104841214     11.146760322      5.128130202
H        7.504774013     11.464165957      5.855138655
H        8.620154437     12.804433314      5.542534136
C       13.139065728     12.780475199      8.619397464
H       12.885706099     13.846619575      8.623866502
H       13.826387588     12.588477046      9.456344491
H       13.660434766     12.554024007      7.677061032
C       14.806056343     12.107849749      2.900937939
C       15.362065065     10.670883907      2.891138500
H       15.058652692     10.098927766      2.005634873
H       16.460935505     10.715713818      2.888273294
H       15.082969438     10.110396126      3.793555494
C       15.261952542     12.879789051      1.647784804
H       14.775686826     13.860325395      1.575800678
H       16.345559891     13.052934480      1.724749782
H       15.086471859     12.327608439      0.719694772
C       10.579926587     11.828289805      1.746168539
H       10.571687428     12.883814146      1.448671234
H        9.940684620     11.269064970      1.046532382
H       10.137654114     11.748666817      2.750017203
C       11.747836441      8.564723895      5.714375921
H       10.879184577      8.621394014      5.051116088
H       12.241323783      7.589729708      5.604753371
H       11.416515934      8.678720276      6.749548994
Ir      10.996701988      2.677311721     14.684578183
P       12.126584392      2.970470002     12.726192344
P       10.098523079      3.038184670     16.735850491
O       12.332908550      4.678953186     12.728128072
O       10.488473839      4.680546270     17.007774526
N       11.425820763      4.643300606     14.871626216
C       12.016568644      5.348720527     13.854133216
C       11.097948014      5.350262062     16.002513434
C       12.295492785      6.709633134     13.933275877
H       12.751540860      7.196267331     13.077041241
N       10.353620657      0.645702691     14.511111896
H        9.618440934      0.640831966     13.795190210
H        9.866280700      0.398605840     15.375011180
C       11.192543118      2.797232463     11.097610266
C       13.956512095      2.515643911     12.613760991
C       11.957158477      7.390484148     15.100059695
H       12.161096249      8.454596503     15.189218305
C       11.034005273      0.710959229     17.897925349
H       11.626905235      0.513693357     16.995464714
H       11.532777016      0.203074014     18.735699823
H       10.042765518      0.248266241     17.797007793
C       11.349324696      6.709465046     16.152652571
H       11.061002564      7.198322886     17.078446630
C       11.971164800      3.252934830      9.853099743
H       12.797153874      2.572496029      9.612862205
H       11.284610843      3.256667583      8.992768262
H       12.370621594      4.267655813      9.966188229
C       10.764175756      1.325319723     10.942209279
H       10.099459571      1.009556508     11.754302824
H       10.191032157      1.215492440     10.009646178
H       11.609675711      0.629416995     10.884527135
C       10.970166423      2.224555326     18.195459654
C        7.759067138      3.919262721     15.651147044
H        8.115700992      3.431307969     14.734434752
H        6.658602009      3.936643106     15.636374916
H        8.109560216      4.959566084     15.644357269
C       10.317700975      2.454639847     19.567630853
H        9.350853713      1.945591664     19.658689303
H       10.981104312      2.038806103     20.340533952
H       10.177547672      3.517788045     19.792969791
C       14.105479152      1.028940666     12.263425992
H       13.752186817      0.789462307     11.253000300
H       15.170147834      0.763542482     12.302549892
H       13.591363057      0.384200458     12.982063053
C       14.756061228      3.373188723     11.615057481
H       14.579634860      4.445051538     11.751378423
H       15.826453961      3.186830629     11.789053205
H       14.546505355      3.118424861     10.572111329
C       14.510525977      2.764954599     14.035639744
H       13.969497681      2.181661091     14.793251976
H       15.570833262      2.472900315     14.058299877
H       14.455270628      3.823597012     14.320069581
C        9.927562133      3.669117690     11.261893148
H       10.163652499      4.739173554     11.248033929
H        9.245591233      3.457405983     10.425439217
H        9.408098624      3.442696390     12.205250853
C        8.229650774      3.170043823     16.920513532
C        7.639565343      1.747264711     16.926142830
H        7.896179483      1.179906734     17.828981579
H        6.542921038      1.818721095     16.886475141
H        7.939468081      1.169135823     16.042145523
C        7.763492127      3.965473863     18.154906157
H        8.281781776      4.928576712     18.237244647
H        6.690439638      4.177484514     18.042555938
H        7.889588335      3.412845296     19.090727627
C       12.409619476      2.787808533     18.193596550
H       12.435986696      3.844945309     18.484027962
H       13.014043069      2.218014445     18.915326679
H       12.878608414      2.690165963     17.203476969
C       11.298674628     -0.472146118     14.213864737
H       12.151672373     -0.421882443     14.897718044
H       10.788463380     -1.439100777     14.320479669
H       11.657927619     -0.372994744     13.186405102
Ir       3.609145001      2.677076495      5.193812204
P        2.486506662      2.972235939      7.156799274
P        4.500173852      3.035572323      3.139888335
O        2.264669379      4.678670000      7.144516518
O        4.112533210      4.678112904      2.866084608
N        3.180317889      4.642830084      5.004373165
C        2.589030095      5.348883679      6.020689469
C        3.512858119      5.350434592      3.875360898
C        2.318684985      6.711346797      5.943437977
H        1.861221232      7.198468294      6.798025854
N        4.253569431      0.646430869      5.367918528
H        4.994343516      0.641298747      6.078466182
H        4.732065263      0.394466459      4.500490751
C        3.434755017      2.821852774      8.780062268
C        0.659466039      2.498535029      7.292927707
C        2.669729349      7.394322236      4.781792230
H        2.476535951      8.460616484      4.695052680
C        3.560754662      0.711011750      1.975421583
H        2.973103195      0.509162007      2.880393423
H        3.058353034      0.204993889      1.138677880
H        4.553291375      0.249975045      2.069505420
C        3.275432207      6.712184198      3.729141250
H        3.570822358      7.201513579      2.805834845
C        2.648397622      3.263282958     10.024875580
H        1.828782343      2.573240725     10.259818130
H        3.332144306      3.271486217     10.887299655
H        2.237729765      4.274187067      9.914640460
C        3.896998722      1.359754794      8.936597115
H        4.572574158      1.060605641      8.126651188
H        4.468943050      1.263911777      9.871849151
H        3.068267760      0.643783466      8.990443223
C        3.618975999      2.226097889      1.683909611
C        6.845997802      3.902056311      4.225097309
H        6.499622467      3.403562722      5.140421848
H        7.946456077      3.926195894      4.231501970
H        6.489040703      4.939877692      4.244537401
C        4.258915226      2.468319753      0.307833609
H        5.228038675      1.966274093      0.206016807
H        3.592545585      2.053370321     -0.463339017
H        4.390530517      3.534376045      0.090118510
C        0.523238575      1.028077326      7.716528104
H        0.890306849      0.840845586      8.732834549
H       -0.541051973      0.754694886      7.704379606
H        1.032598594      0.349825290      7.025222769
C       -0.147476949      3.395187596      8.251809296
H        0.003333460      4.461023095      8.051517752
H       -1.215363194      3.176411013      8.101213655
H        0.078721614      3.207030426      9.305294392
C        0.099214134      2.678130501      5.863193742
H        0.641920685      2.065750606      5.130270171
H       -0.959215175      2.378441802      5.857049436
H        0.147241202      3.723337063      5.530613912
C        4.680592166      3.720099079      8.611287793
H        4.422367675      4.785099772      8.617911936
H        5.365877371      3.529336945      9.450275524
H        5.206892327      3.498863164      7.670537735
C        6.370563683      3.159432450      2.953601712
C        6.958171359      1.735852100      2.946928535
H        6.691916239      1.163495316      2.049756673
H        8.055221892      1.805867188      2.974974411
H        6.666915309      1.162149532      3.837378457
C        6.838797296      3.954196973      1.719458111
H        6.329727072      4.922726674      1.642531327
H        7.914856870      4.154949782      1.826110639
H        6.701135222      3.405718333      0.782663507
C        2.178091496      2.786016196      1.700896028
H        2.147066764      3.844243613      1.414820903
H        1.568829053      2.217628007      0.982085262
H        1.718081345      2.683288679      2.694739823
C        3.305829749     -0.465907549      5.677821762
H        2.446945921     -0.413343443      5.001623455
H        3.809952885     -1.435975156      5.571348396
H        2.956854932     -0.360346124      6.708140903
F        3.492026390      3.266238929     29.070716592
F        5.130601606      2.003614442     28.338389896
F       -0.996028923      8.926188339     21.650393630
F        1.403572814      9.656440836     28.196159005
F       -0.700842830      2.227795477     28.116230588
F        5.840023301      1.409416354     23.550210475
F       -2.351249284      2.011367286     26.652107448
F       -3.204080596      7.727910324     28.415363271
F       -1.856541175      7.728806949     20.020751253
F       -2.732119061      2.899076867     28.632255985
F        3.031695429     11.008043644     27.678595869
F        3.044319190      1.278177871     28.194296832
F        3.459219540      9.141639004     28.780479389
C        2.742624281      3.972809388     26.429683451
H        2.110018265      4.308598236     27.249693136
C        3.727392758      3.013247889     26.699439651
C        2.549792929      4.501302919     25.136883847
C       -1.825008556      6.562873554     26.860579893
F        0.201065239      8.542082384     19.871542322
C       -0.344120456      5.495481522     20.681780392
H       -0.813436365      5.463140784     19.706000775
C       -0.198792571      6.703000480     21.366419303
C       -0.690350307      6.657808664     26.047136813
H       -0.400462354      7.640212143     25.680201969
C       -2.231893447      5.329697813     27.383930884
H       -3.092870991      5.253666754     28.042165286
F       -3.585472000      8.098865004     26.278293189
C        2.214080108      7.756484250     26.264206366
H        1.601840128      7.364006684     27.074445614
C        0.872810635      5.574253175     23.265756587
C        0.404227529      6.737724261     22.624477098
H        0.503633646      7.698372904     23.124669788
C        4.574916979      2.558859449     25.685817430
H        5.327501938      1.802042991     25.884327033
F       -1.789883789      8.918329794     27.234795972
C       -0.349195172      4.306298005     26.230914588
H        0.210974575      3.399200849     26.007692863
C        3.692673649      9.515916249     25.467167195
H        4.200273370     10.462060657     25.618248406
C        0.106694902      5.540288166     25.733163242
C        2.264262943      7.070336567     25.037907436
C        2.888159678      8.965321139     26.466020392
C        3.432479404      4.048995649     24.140948231
H        3.343431594      4.435035667     23.126581727
C       -1.479443226      4.201572797     27.053800684
C        3.098698872      7.631696335     24.047911162
H        3.185922806      7.140217203     23.078248445
C        3.849835123      2.400995950     28.069207523
C        0.700799848      4.366133394     22.565924569
H        1.033327601      3.430322798     23.014844928
C        4.418061401      3.095453941     24.406252571
C        3.807144509      8.824396498     24.260748035
F        1.189883095      2.377707054     20.461463228
F        4.672053783      2.597109151     22.088507789
C        0.116754967      4.331280746     21.290344208
C       -2.588557111      7.806304211     27.204782605
C       -1.823277640      2.850485131     27.619543222
B        1.450368345      5.662032798     24.797579436
C        2.703623182      9.689123795     27.765370540
C       -0.711731542      7.960021461     20.731361047
F        6.387179973      3.495066917     23.113239714
F        5.149119262     10.632534216     23.411174829
F       -0.870208149      2.154922390     21.199317631
F       -0.501846537      3.191092254     19.287348481
C        4.642368266      9.392754298     23.144116788
C       -0.016216510      3.024849337     20.562453520
C        5.321717977      2.645825275     23.299102022
F        3.898041548      9.512959003     21.997421126
F        5.717553647      8.611432813     22.819059406
F        6.489529930      3.265421573     30.617730672
F        4.801643927      2.007447244     31.285558468
F       10.916461610      8.921825947     37.977439845
F        8.456597539      9.656122615     31.280847377
F       10.619644789      2.158112603     31.499988871
F        4.078988393      1.411310853     36.143571194
F       12.213247636      2.008307024     32.977140830
F       13.193861627      7.725990048     31.206925198
F       11.785532980      7.727294917     39.603058717
F       12.649509578      2.893863270     30.993557657
F        6.904333549     11.073801020     31.874494401
F        6.874389616      1.269899759     31.501795579
F        6.329711675      9.215679523     30.844573723
C        7.145336169      4.002697816     33.203009150
H        7.757738701      4.347704700     32.372004015
C        6.179528104      3.020175938     32.953140999
C        7.350512717      4.538909827     34.488814705
C       11.749569719      6.546517646     32.715319147
F        9.718227028      8.472176863     39.752330388
C       10.268825875      5.470871110     38.929698091
H       10.730210540      5.434990161     39.910821195
C       10.147591120      6.679613896     38.239651478
C       10.614977618      6.658928266     33.528851959
H       10.344394329      7.644480024     33.901845081
C       12.134221207      5.307091084     32.191886870
H       13.000870913      5.215461299     31.543035512
F       13.584145226      7.950351911     33.349917476
C        7.728138665      7.815543166     33.317085560
H        8.323287983      7.414440018     32.498034249
C        9.057240969      5.578323510     36.336407204
C        9.548729205      6.729263910     36.980487435
H        9.466074357      7.693800219     36.484403635
C        5.355820121      2.543060160     33.972644829
H        4.612626714      1.774612156     33.781847878
F       11.842231598      8.919441591     32.460684184
C       10.236720432      4.313971684     33.346129429
H        9.667702280      3.415037531     33.575770809
C        6.272459856      9.589692020     34.128782720
H        5.763983104     10.536593866     33.983255178
C        9.800963881      5.552834815     33.847539221
C        7.685126046      7.126097586     34.547156429
C        7.059382844      9.031935820     33.117124394
C        6.484671782      4.071695672     35.493991799
H        6.572988774      4.465625336     36.505381238
C       11.362078430      4.190941060     32.521559251
C        6.864718398      7.696824503     35.540109368
H        6.771026964      7.201691387     36.507200416
C        6.074327717      2.404324978     31.592447166
C        9.212668341      4.364378840     37.038173945
H        8.870346910      3.433844668     36.586152645
C        5.515701970      3.092202782     35.243140633
C        6.165247682      8.896033495     35.333732738
F        8.820404854      2.232588822     39.013226721
F        5.324651504      2.593908919     37.543386611
C        9.793156366      4.311884457     38.318886414
C       12.573503940      7.766643896     32.418622807
C       11.717288720      2.831600438     31.986948768
B        8.468653851      5.694315750     34.801347432
C        7.185694730      9.742369440     31.795405812
C       10.645356515      7.936857134     38.884835162
F        3.588813668      3.501562815     36.583777385
F        4.710437900     10.621917429     36.214512345
F       10.936965841      2.225652298     38.420603720
F       10.352788103      3.121514745     40.334542681
C        5.298663871      9.405642920     36.452987371
C        9.967512387      2.988752126     39.021604841
C        4.630236141      2.645290970     36.363090186
F        6.021084057      9.516861362     37.618382435
F        4.278711510      8.538314788     36.732126575
F       11.892547308     12.329964137     29.064583433
F       13.547953907     11.071321692     28.342866862
F        7.475516650     18.055789907     21.644385390
F       10.066348093     18.431349583     28.411735271
F        7.760463956     11.222864631     28.267086897
F       14.305347208     10.402487877     23.551609309
F        6.240134016     10.999106536     26.717472143
F        5.201599927     16.721913354     28.413564813
F        6.437610343     16.791562945     20.166710612
F        5.728084132     11.960171002     28.638343433
F       11.480007399     19.997163627     27.746950976
F       11.498755517     10.332739799     28.192950452
F       12.224070787     18.197882116     28.709608039
C       11.204356176     13.031706919     26.408030466
H       10.588182758     13.399815433     27.226490409
C       12.168665310     12.060435183     26.690222789
C       11.004265201     13.530554822     25.104806857
C        6.677238011     15.565862122     26.926149544
F        8.478748025     17.466529838     19.792436853
C        8.008382180     14.558288416     20.716866707
H        7.525736900     14.532847364     19.746031312
C        8.151222296     15.760090858     21.419489699
C        7.793213045     15.664051697     26.089078237
H        8.068216755     16.645611633     25.709029820
C        6.294506596     14.334688484     27.463242774
H        5.446729965     14.256861322     28.136580629
F        4.956088170     17.093811217     26.275599883
C       10.699778439     16.764286299     26.272987532
H       10.127360404     16.352503301     27.102178680
C        9.278462166     14.621967832     23.277339642
C        8.776698017     15.788934919     22.664307878
H        8.874761899     16.746284999     23.171529931
C       13.005400219     11.570657781     25.681029605
H       13.753628417     10.813218143     25.894381017
F        6.729059424     17.904515150     27.311491894
C        8.151102407     13.314906428     26.269654609
H        8.705397372     12.409808464     26.028544258
C       12.125963202     18.542213924     25.430011323
H       12.635611974     19.489517186     25.567699575
C        8.585676655     14.550216455     25.759465908
C       10.701311133     16.095916828     25.035025434
C       11.377448249     17.974406597     26.467746883
C       11.877414798     13.050503735     24.112746275
H       11.787900482     13.422300024     23.092723065
C        7.047228092     13.208422744     27.121097938
C       11.493594155     16.663532624     24.019298993
H       11.555864916     16.171017332     23.048287435
C       12.278798847     11.469150484     28.067902706
C        9.102884302     13.423319413     22.567517265
H        9.453532871     12.485614189     22.997372279
C       12.860479816     12.093337954     24.393765245
C       12.199187711     17.857945781     24.210846830
F        9.580599024     11.441622738     20.533668911
F       13.139228966     11.588598295     22.086316857
C        8.490927686     13.393980193     21.303355223
C        5.897154685     16.808149682     27.240699592
C        6.693033327     11.865747261     27.690219139
B        9.896601160     14.688941368     24.791267644
C       11.287450024     18.651185538     27.813458224
C        7.635773805     17.012076514     20.775462380
F       14.852455017     12.486307805     23.114470166
F       13.690156626     19.541072749     23.405348562
F        7.518569515     11.221339355     21.268690727
F        7.895949832     12.184479966     19.305740343
C       13.040601226     18.384247341     23.075528578
C        8.364702282     12.076028734     20.596529025
C       13.782752147     11.641978498     23.298003358
F       12.306250128     18.652837248     21.938851945
F       13.987659406     17.466587203     22.674989398
F       -2.037401395     12.336318999     30.546487136
F       -3.670512634     11.069404411     31.285165850
F        2.521638058     17.984992566     37.980949362
F       -0.016547739     18.652944124     31.280818257
F        2.232220574     11.292722187     31.354285586
F       -4.311301054     10.398905889     36.071182576
F        3.673197013     10.997884576     32.977773031
F        4.737153838     16.719373006     31.135503033
F        3.377077905     16.724761043     39.596379682
F        4.321159603     11.890199971     31.063940645
F       -1.620393033     20.069701782     31.805372965
F       -1.578835904     10.336636478     31.357689064
F       -2.141422140     18.198640345     30.836335390
C       -1.260320090     13.028053337     33.163032859
H       -0.658479612     13.391509043     32.331722049
C       -2.222091285     12.041824357     32.906772266
C       -1.049966779     13.552610947     34.455736916
C        3.337089589     15.578543172     32.692611953
F        1.323854176     17.536206795     39.751674421
C        1.835471036     14.543342619     38.892155088
H        2.280297781     14.501217437     39.880098044
C        1.722089203     15.753698769     38.206332468
C        2.191215183     15.695709456     33.487560411
H        1.905097605     16.685188666     33.837679583
C        3.740967921     14.338660900     32.189223356
H        4.612258726     14.246945293     31.547041948
F        5.118835227     17.090510785     33.271258690
C       -0.733444467     16.837712594     33.292425599
H       -0.147392349     16.439466394     32.465049157
C        0.650865643     14.652851381     36.289097439
C        1.132450130     15.807054422     36.941046310
H        1.048738502     16.773714656     36.448746440
C       -3.029385915     11.548371318     33.933163437
H       -3.776758133     10.784951876     33.739396420
F        3.323695892     17.915489661     32.314149625
C        1.834395171     13.347769469     33.330483283
H        1.267334072     12.447206810     33.559153073
C       -2.179629403     18.604604204     34.131473347
H       -2.690618674     19.550994883     33.993873565
C        1.383110968     14.588814808     33.812319539
C       -0.755377871     16.147873175     34.519537283
C       -1.410139892     18.052217294     33.106328728
C       -1.901335812     13.065454928     35.465515800
H       -1.812306479     13.453953737     36.479174803
C        2.972618217     13.224738482     32.522220531
C       -1.564304983     16.709652927     35.529285917
H       -1.642933515     16.208504747     36.494695374
C       -2.382385330     11.458457354     31.531492456
C        0.814199695     13.440367528     36.981407491
H        0.486323864     12.508163505     36.522865611
C       -2.862826177     12.080682420     35.211723167
C       -2.268928953     17.906743716     35.338566614
F        0.266135368     11.438915559     39.013083417
F       -3.150152911     11.591779066     37.529438842
C        1.375341356     13.391324548     38.266077579
C        4.118469119     16.807694784     32.344359874
C        3.311619220     11.870440759     31.973454207
B        0.050024368     14.732136160     34.761583135
C       -1.298850475     18.747734756     31.776505442
C        2.238407732     16.990908550     38.875124855
F       -4.851658417     12.488069017     36.440550734
F       -3.752379428     19.612044840     36.145676590
F        2.339981023     11.216140296     38.346798901
F        1.899702813     12.187401829     40.268049119
C       -3.126017171     18.432213834     36.459566421
C        1.474221580     12.074419247     38.972987459
C       -3.783519625     11.637739960     36.307773561
F       -2.383828486     18.652579571     37.607526893
F       -4.114552259     17.539960297     36.805174693
F        8.622896805     14.711793398     10.674122756
F        7.118112260     16.120582758     11.480731712
F       13.315503462      9.064772550     18.104488891
F       10.865774518      8.472759646     11.407706761
F       12.979589880     15.827041502     11.484743165
F        6.491532827     16.643506517     16.200527848
F       14.477451869     16.046711738     13.089957723
F       15.534751094     10.327443640     11.267645618
F       14.125550297     10.261260396     19.733079952
F       15.057068087     15.164976087     11.124171689
F        9.383633410      6.969918598     12.002048178
F        9.240004411     16.648827082     11.484613454
F        8.729302068      8.773474762     10.964645168
C        9.498888865     14.022808917     13.295574159
H       10.105749867     13.675616909     12.460565948
C        8.515850413     14.990489060     13.046215262
C        9.725706300     13.500840362     14.586503812
C       14.129664869     11.502941253     12.811003959
F       12.061163534      9.513747078     19.869018931
C       12.633491617     12.530179069     19.014494110
H       13.078492517     12.571358511     20.002646567
C       12.508187494     11.311643626     18.336994924
C       12.994512627     11.386111380     13.622454404
H       12.730506963     10.401519817     14.001841757
C       14.506844917     12.740863588     12.281257381
H       15.374591003     12.835820996     11.634794948
F       15.994313259     10.106185052     13.398535285
C       10.099149991     10.232073277     13.431198060
H       10.698478755     10.628569884     12.613734234
C       11.449510642     12.423414338     16.415428594
C       11.919079222     11.265913971     17.070233909
H       11.822412887     10.299796098     16.579031791
C        7.700161102     15.458195232     14.077504577
H        6.942534775     16.212464591     13.890802335
F       14.190279140      9.142744753     12.583322969
C       12.595129617     13.724784090     13.420361980
H       12.017975379     14.621153485     13.639941096
C        8.646992153      8.459460996     14.250674998
H        8.142909254      7.509021498     14.107551217
C       12.170258714     12.486722798     13.930678448
C       10.050712970     10.925036065     14.653416335
C        9.436988846      9.014319522     13.238698302
C        8.868038746     13.965332982     15.602196349
H        8.977481589     13.583304175     16.616364109
C       13.723664969     13.849827402     12.600498974
C        9.230839438     10.362446384     15.651706494
H        9.137709413     10.864166118     16.615477756
C        8.365723312     15.599874496     11.679169596
C       11.619618810     13.638912834     17.102000526
H       11.292882945     14.569207438     16.638168035
C        7.880994133     14.925103186     15.354952790
C        8.535494728      9.160317471     15.454641615
F       11.080040131     15.677719147     19.139607302
F        7.664186884     15.462868737     17.665324475
C       12.182294842     13.692685059     18.385415260
C       14.947132542     10.284190010     12.501615782
C       14.067893740     15.207586119     12.063335160
B       10.845958113     12.341434329     14.890693963
C        9.600715492      8.308646950     11.921413890
C       12.999517740     10.050501016     19.000319162
F        5.932858383     14.563672327     16.705753426
F        7.109273932      7.427545618     16.336918751
F       13.143268695     15.897475243     18.476919012
F       12.704297528     14.866747205     20.389520021
C        7.679721943      8.640961540     16.580781779
C       12.281172140     15.018641033     19.093559821
C        6.996780485     15.396365209     16.470737923
F        8.420678421      8.478926576     17.737606774
F        6.640686425      9.506450220     16.861252859
F        5.906824283     14.632136471      9.135748996
F        7.417579216     16.056000218      8.463203341
F        1.492145823      9.070542339      1.686891700
F        3.729506722      8.399102530      8.392256338
F        1.570875216     15.759527232      8.323677434
F        8.115980691     16.719006215      3.609503626
F        0.126692753     15.985959967      6.689615918
F       -0.995120970     10.330223444      8.466646590
F        0.479707294     10.325187412      0.150834270
F       -0.520511760     15.157255991      8.614548847
F        5.295627121      6.985332486      7.805112052
F        5.295380134     16.577350163      8.319753886
F        5.801597146      8.841397281      8.906372324
C        5.126491725     14.007143284      6.520238530
H        4.511779216     13.648854017      7.344479123
C        6.107744326     14.966186992      6.791745367
C        4.908862958     13.510762120      5.223133325
C        0.499761982     11.464115935      6.983704284
F        2.556944806      9.658932955     -0.147686850
C        2.035121810     12.569000215      0.783506075
H        1.591510474     12.608858748     -0.204893797
C        2.149590379     11.357606690      1.471869461
C        1.639207758     11.364287021      6.174945723
H        1.916264939     10.382480813      5.796646261
C        0.097697960     12.691542523      7.512963912
H       -0.774726887     12.774202103      8.154661254
F       -1.245421012      9.957958783      6.323233072
C        4.524791036     10.257098412      6.400935442
H        3.921184630     10.659117556      7.213036772
C        3.202887333     12.460007977      3.390285517
C        2.728013765     11.306165421      2.738818555
H        2.811088759     10.340806359      3.232870433
C        6.932576089     15.464660413      5.783511301
H        7.682402581     16.221421534      5.994519839
F        0.482212826      9.128501547      7.364281659
C        2.003314503     13.704580945      6.385647699
H        2.567145995     14.611517372      6.174242247
C        5.973677728      8.476321589      5.599383762
H        6.469558549      7.523037839      5.747840652
C        2.451385404     12.477617768      5.871462938
C        4.580108860     10.941219853      5.171520452
C        5.182054525      9.038020016      6.603749635
C        5.774743321     13.998528676      4.223455525
H        5.672775674     13.636599519      3.201378559
C        0.864889982     13.806597671      7.195784590
C        5.402292976     10.369741408      4.181398137
H        5.496811376     10.860931647      3.212362185
C        6.196354679     15.543591000      8.168539452
C        3.051135201     13.673742957      2.695075531
H        3.379566801     14.604331689      3.156853395
C        6.758869286     14.959379559      4.494514011
C        6.091211626      9.167496677      4.393045150
F        3.596421746     15.680697736      0.592154082
F        6.938120984     15.528478080      2.204520535
C        2.495013390     13.725420558      1.405951245
C       -0.301064167     10.240296081      7.297165246
C        0.499844838     15.157449334      7.719296593
B        3.787267641     12.357471275      4.917112367
C        5.008009284      8.316331782      7.909993808
C        1.665523923     10.109438213      0.802515710
F        8.724239394     14.642666930      3.163995098
F        7.421071852      7.362186896      3.534558340
F        1.537227779     15.900661479      1.389244898
F        1.901395880     14.938163036     -0.581657344
C        6.917584520      8.607412184      3.270091946
C        2.380705978     15.048564926      0.701047303
C        7.633995349     15.457926853      3.381403996
F        6.168409571      8.473117199      2.126633476
F        7.976370748      9.430388866      2.945928454
F        0.288270733      5.724831692     10.749827569
F       -1.422504185      6.910257570     11.481574580
F        4.716583621      0.007250827     18.114387771
F        2.260004287     -0.524082264     11.338262891
F        4.508059677      6.763919143     11.484431991
F       -2.053482786      7.580014049     16.271498353
F        6.008262724      6.985015425     13.095577523
F        7.128654275      1.264479260     11.398030528
F        5.729503867      1.260847271     19.650448080
F        6.592695370      6.166133807     11.121647285
F        0.775261459     -2.013251130     12.069086214
F        0.609212554      7.726538355     11.629022615
F        0.108325987     -0.216584176     11.033346993
C        1.012768429      5.001334855     13.357656018
H        1.610598505      4.650544566     12.518129709
C        0.025069314      5.961333400     13.115362205
C        1.254574915      4.488989601     14.647145776
C        5.642136231      2.450937762     12.839876236
F        3.652008456      0.592930475     19.948992000
C        4.187483037      3.506716552     19.035288591
H        4.633946763      3.541327616     20.023388864
C        4.059484757      2.298529303     18.341316308
C        4.507601156      2.355558161     13.651841678
H        4.239533041      1.378717385     14.049113099
C        6.033122085      3.677868957     12.288645925
H        6.905999876      3.756437208     11.646208431
F        7.440973476      1.039157641     13.548283656
C        1.611178725      1.241705119     13.447384037
H        2.196206679      1.646064279     12.623257776
C        2.996908291      3.413820647     16.434622599
C        3.470039128      2.255040856     17.079162598
H        3.374490003      1.290581840     16.585925623
C       -0.783000932      6.435637802     14.151977657
H       -1.544875021      7.186491433     13.965696216
F        5.714880442      0.077147072     12.588471126
C        4.127720818      4.692134690     13.412208801
H        3.559148856      5.596509968     13.620766072
C        0.172496936     -0.535573445     14.275311380
H       -0.337116612     -1.481824328     14.130916655
C        3.692975392      3.467722493     13.944479103
C        1.583968168      1.919446346     14.680593505
C        0.940049978      0.030412079     13.255575012
C        0.407673970      4.955673230     15.671270480
H        0.530440173      4.577680685     16.685618774
C        5.259248131      4.797487993     12.590346488
C        0.783435955      1.346435263     15.687803343
H        0.707852807      1.836564907     16.658991093
C       -0.130880912      6.561319851     11.748439121
C        3.169844840      4.621710767     17.129043687
H        2.845008871      5.556388000     16.673412968
C       -0.587778427      5.911532396     15.431763647
C        0.088584091      0.145677566     15.486904035
F        2.616507000      6.616674202     19.139728847
F       -0.747969114      6.541155109     17.728279620
C        3.735718483      4.665090759     18.413546011
C        6.462361074      1.223790080     12.580074044
C        5.604161316      6.159167615     12.058247234
B        2.380089182      3.333879793     14.921233993
C        1.027755376     -0.678599580     11.938413800
C        4.542093711      1.044906395     19.002298839
F       -2.475216991      5.498902885     16.855821535
F       -1.288767991     -1.632594890     16.339314038
F        4.681228230      6.839812698     18.403328818
F        4.304762351      5.943005298     20.384009588
C       -0.737219787     -0.410587543     16.609835977
C        3.840475600      5.998152974     19.093653463
C       -1.461685116      6.379822900     16.561163569
F        0.026702461     -0.590016387     17.743908693
F       -1.773120732      0.439069372     16.933670509
F       14.239491687      5.721498170      9.131818356
F       15.925206318      6.984749371      8.464055320
F        9.812816106      0.072870137      1.770664108
F       12.213764318     -0.589882239      8.392042967
F       10.150298680      6.760321554      8.387393283
F       16.712897934      7.585187123      3.676468128
F        8.583246633      6.989593364      6.841616231
F        7.597220028      1.334333067      8.610450125
F        8.941485743      1.264340424      0.144255127
F        8.073007073      6.093748626      8.766041358
F       13.763607826     -2.013031430      7.802882219
F       13.845132737      7.724830988      8.316688286
F       14.338497187     -0.150093980      8.833034991
C       13.556665910      5.034471499      6.529549768
H       12.941176196      4.682147507      7.355201382
C       14.526249040      6.009609734      6.794527250
C       13.354639728      4.510420536      5.237061527
C        9.015846579      2.443810781      7.053827137
F       11.009832920      0.519812094     -0.003991276
C       10.451372531      3.529087639      0.792271922
H        9.989292035      3.561728636     -0.187934873
C       10.573766264      2.324424654      1.493879251
C       10.126756329      2.346108829      6.207927177
H       10.397172643      1.364556185      5.823901214
C        8.636247011      3.674945180      7.598427355
H        7.788774904      3.754730058      8.272652889
F        7.214021999      0.964930267      6.477827646
C       12.999506101      1.245067816      6.371627521
H       12.421277906      1.656713862      7.197085970
C       11.653385937      3.447979101      3.389026779
C       11.165249922      2.289106212      2.755497754
H       11.246404390      1.329648762      3.261408794
C       15.360758166      6.483062739      5.781111738
H       16.113379707      7.238998989      5.981864971
F        8.998481464      0.084661732      7.434791885
C       10.491796528      4.692526703      6.403267719
H       11.046870704      5.598269794      6.166734911
C       14.406314611     -0.556490449      5.540463500
H       14.895110476     -1.514971631      5.681204401
C       10.923675229      3.462417228      5.880333550
C       13.041959728      1.930085073      5.143784427
C       13.638837949      0.015615592      6.559741512
C       14.227125804      4.979128432      4.238378992
H       14.141370256      4.592750744      3.223480737
C        9.390602363      4.797128860      7.260216425
C       13.840387224      1.350549785      4.137981479
H       13.928437800      1.845297990      3.170080310
C       14.643926528      6.598600854      8.169632698
C       11.499366204      4.651744467      2.679151601
H       11.838548885      5.586744571      3.123954623
C       15.204719718      5.944802860      4.503788071
C       14.516661825      0.137264385      4.332837867
F       11.986683725      6.687362738      0.659742875
F       15.413788500      6.539666289      2.216398302
C       10.922611959      4.690618380      1.397485910
C        8.223450568      1.219494619      7.402994415
C        9.047195340      6.143763505      7.823980399
B       12.247106114      3.349048755      4.914149714
C       13.489461412     -0.683883486      7.881235401
C       10.082180292      1.057859389      0.860990145
F       17.125504041      5.497128050      3.161584147
F       15.895538117     -1.633805349      3.462249403
F        9.923360572      6.840519020      1.398811646
F       10.306541199      5.943559454     -0.577942105
C       15.341754984     -0.412827930      3.199234260
C       10.785276823      6.021938781      0.710637926
C       16.109796443      6.391630101      3.398155454
F       14.579475259     -0.589231851      2.060937445
F       16.376837104      0.438405341      2.869196581

1136
TS(II+-III+) E = -8769.08146534531 a.u (i = -556.2 cm-1)
Ir       9.715892319      6.347011315     25.059622535
P        8.612175096      6.021140673     27.031120912
P       10.582401168      6.016313367     22.988325618
O        8.402655452      4.312590279     27.008486936
O       10.176567063      4.382627456     22.686672109
N        9.298346752      4.380231688     24.855182351
C        8.737769712      3.655519226     25.877706134
C        9.620753722      3.689040539     23.711094323
C        8.506183102      2.285595291     25.800018907
H        8.076745843      1.780723081     26.659723475
N       10.355512440      8.382106060     25.246861481
H       11.098662949      8.388244634     25.954825247
H       10.828745357      8.642009885     24.378965957
C        9.565925185      6.165379998     28.651663595
C        6.782348610      6.472957647     27.178733014
C        8.850919099      1.618730708     24.627050555
H        8.685676661      0.547688436     24.540402494
C        9.655574811      8.361467211     21.856231235
H        9.071746548      8.561039880     22.764130337
H        9.157190019      8.881136790     21.025639701
H       10.653194838      8.810672142     21.952635301
C        9.413552565      2.322345850     23.564260140
H        9.697890951      1.844344698     22.631651788
C        8.792844128      5.704462857     29.897413103
H        7.967622605      6.383643394     30.144260264
H        9.482316785      5.696187256     30.755296659
H        8.391955065      4.690645087     29.780701600
C       10.012156383      7.630500384     28.818094908
H       10.672118559      7.945178397     28.001653107
H       10.596048721      7.724668358     29.745937185
H        9.175545930      8.335970762     28.889560788
C        9.696258906      6.848851450     21.550492098
C       12.930551451      5.112694780     24.041555320
H       12.584741285      5.590161428     24.968470791
H       14.031016475      5.089496344     24.046180078
H       12.575182359      4.073702086     24.038775083
C       10.322265889      6.609220494     20.167733927
H       11.295398284      7.101499061     20.061222116
H        9.654138644      7.035553922     19.404721960
H       10.441070814      5.543308563     19.942492200
C        6.632170919      7.942876867     27.595529100
H        7.008529409      8.141337054     28.606042900
H        5.564432856      8.203067968     27.594190677
H        7.125299247      8.622189894     26.894001594
C        5.992527003      5.571805115     28.146657206
H        6.159933245      4.506730118     27.956612957
H        4.921003833      5.771290061     27.995922386
H        6.217047089      5.774300576     29.197659824
C        6.216792386      6.280022541     25.753355768
H        6.742868664      6.901654332     25.016199916
H        5.152987935      6.558815562     25.754364190
H        6.282407511      5.235772376     25.422152292
C       10.820317773      5.282141439     28.466580758
H       10.573600671      4.214100904     28.460020312
H       11.507631695      5.468726374     29.304975448
H       11.338885875      5.521395974     27.525918575
C       12.452549344      5.882966608     22.787406073
C       13.050103451      7.302604748     22.802663222
H       12.784860118      7.889874269     21.914860922
H       14.146830990      7.225003894     22.825966404
H       12.764967925      7.863845699     23.702933492
C       12.910665361      5.108338334     21.537026859
H       12.396165465      4.143943203     21.445615227
H       13.986541062      4.900802672     21.634414465
H       12.771287227      5.673377002     20.610459766
C        8.250033237      6.303078172     21.574745577
H        8.205550375      5.249235538     21.274825522
H        7.639795456      6.887569906     20.869965408
H        7.800904572      6.396655451     22.574365393
C        9.398776006      9.483005051     25.566607387
H        8.537454842      9.425677377     24.893809425
H        9.893495122     10.457938079     25.461909009
H        9.055214209      9.369084457     26.597864221
Ir       0.220465812      6.350821734     34.507618593
P        1.328129879      6.026964958     32.540459398
P       -0.634650814      6.023964973     36.585374619
O        1.527793539      4.315670223     32.551115325
O       -0.246303439      4.383448882     36.873040431
N        0.639471966      4.384372818     34.709314831
C        1.208635446      3.661944214     33.688988811
C        0.322258264      3.693864297     35.854688578
C        1.463641109      2.296859954     33.776989766
H        1.901890384      1.794608644     32.920480038
N       -0.416262194      8.387404949     34.318327356
H       -1.156152378      8.392141527     33.607253220
H       -0.894936585      8.645391419     35.183837620
C        0.384308292      6.185124779     30.915939888
C        3.159629713      6.475846119     32.417867637
C        1.125147257      1.630643634     34.952376020
H        1.306027864      0.562605812     35.045204179
C        0.349862274      8.353403740     37.700070660
H        0.925785603      8.534208816     36.783324233
H        0.870107029      8.866248217     38.521407941
H       -0.638723808      8.824030734     37.613193252
C        0.547249685      2.330666835     36.009182674
H        0.264567040      1.853710671     36.942939778
C        1.158274395      5.721822836     29.671816823
H        1.985612411      6.398961743     29.426472855
H        0.469393076      5.715169428     28.813195441
H        1.556524402      4.707052628     29.789171074
C       -0.049971366      7.654019002     30.751915601
H       -0.709827937      7.972041988     31.566961989
H       -0.630518565      7.755081549     29.822931698
H        0.792525050      8.352729660     30.684201748
C        0.278477964      6.844073372     38.015651768
C       -3.005822251      5.143296317     35.567383279
H       -2.660918660      5.610085373     34.635028234
H       -4.106533496      5.138813991     35.572999314
H       -2.668105221      4.098592590     35.573337053
C       -0.343472778      6.630445123     39.404804143
H       -1.303517103      7.148132822     39.514468626
H        0.340465172      7.046270747     40.159524194
H       -0.486844817      5.569580613     39.639880957
C        3.311859458      7.954716317     32.036260496
H        2.940736704      8.176288967     31.028870388
H        4.379031552      8.214747353     32.050174059
H        2.814542472      8.616124336     32.751486021
C        3.954572218      5.595096591     31.436507022
H        3.786960559      4.526480320     31.605945177
H        5.025267624      5.793028221     31.594966564
H        3.733484456      5.817134490     30.388683610
C        3.716444177      6.254592356     33.842837578
H        3.179501955      6.855572570     34.589245100
H        4.777678422      6.543686142     33.856179728
H        3.658250512      5.202476494     34.149801890
C       -0.877663931      5.310914759     31.094002090
H       -0.638756563      4.241247918     31.094739082
H       -1.561959930      5.508140915     30.255647441
H       -1.396533569      5.548896354     32.034869590
C       -2.502606763      5.910310871     36.813561623
C       -3.082645684      7.337234297     36.807121903
H       -2.795612180      7.921577133     37.690048322
H       -4.180524393      7.274336627     36.801625338
H       -2.805355812      7.895194199     35.902627272
C       -2.952730158      5.142753193     38.071494653
H       -2.446441246      4.173675024     38.159074062
H       -4.031574355      4.944788847     37.987287759
H       -2.797091396      5.708928942     38.994715329
C        1.712067489      6.266493415     37.987214577
H        1.735020211      5.214119677     38.294518248
H        2.339643628      6.842160514     38.683941518
H        2.157683814      6.343429604     36.984704695
C        0.537246639      9.493057162     34.004452667
H        1.397090938      9.438111761     34.679196034
H        0.038277774     10.465692038     34.110364052
H        0.884291868      9.383956421     32.973885829
Ir       1.127156666     15.406328365     25.021888772
P        0.080341112     15.011594701     27.009344365
P        2.036859898     15.144031132     22.937412986
O       -0.134050910     13.304810714     26.936343993
O        1.777171560     13.450663166     22.678147009
N        0.859374459     13.384206885     24.820706864
C        0.259637841     12.658500203     25.816314168
C        1.226956569     12.729341007     23.672694713
C        0.044510690     11.288942526     25.712905488
H       -0.417122235     10.765793155     26.543329002
C        1.681582282     17.530008803     25.525863195
H        1.031427897     17.980175962     26.287320211
H        2.563596777     17.119716510     26.037157328
C        1.066986702     15.079801740     28.614744913
C       -1.698339120     15.588216643     27.149513992
C        0.451059975     10.644402094     24.545746571
H        0.302556789      9.571683061     24.442649999
C        0.922282991     17.334335199     21.643744770
H        0.279387513     17.535052354     22.509841586
H        0.418879954     17.740195584     20.755023446
H        1.865940263     17.874847701     21.775138491
C        1.043934370     11.358552200     23.507503910
H        1.361991990     10.888446362     22.581826426
C        0.478142182     14.209284487     29.739029570
H       -0.480665684     14.589768389     30.103711019
H        1.182800580     14.219580195     30.583625216
H        0.342259645     13.166395470     29.430217662
C        1.180559589     16.541780989     29.083469043
H        1.595710579     17.204979928     28.314513102
H        1.864473645     16.583831158     29.944338850
H        0.218307985     16.948622680     29.412915113
C        1.118244550     15.819021233     21.440789955
C        4.390296470     14.418001466     24.107418667
H        4.022178503     14.934685033     25.003401182
H        5.490750309     14.434850770     24.131890102
H        4.074246852     13.367480248     24.154270401
C        1.828203630     15.567793564     20.100678416
H        2.747912388     16.157415727     20.007927692
H        1.153761039     15.879674478     19.290354194
H        2.068981362     14.511465263     19.940117649
C       -1.696213355     17.127421731     27.101639671
H       -1.176285726     17.591333360     27.947212138
H       -2.737542471     17.472720383     27.135824737
H       -1.259089021     17.504862722     26.169401623
C       -2.445255114     15.097494955     28.400249696
H       -2.369548483     14.012186428     28.537964781
H       -3.510699452     15.346315558     28.281178954
H       -2.100196720     15.599721960     29.312068436
C       -2.403181041     15.054480481     25.883160552
H       -1.882833252     15.366129345     24.966843986
H       -3.424650321     15.460968828     25.854012637
H       -2.478689463     13.961539087     25.885732531
C        2.470773983     14.541733776     28.255247839
H        2.440704401     13.491410557     27.938321141
H        3.104638849     14.603713313     29.152950844
H        2.943919617     15.132869322     27.460576633
C        3.916995080     15.108923010     22.805067218
C        4.429659137     16.558195817     22.769918869
H        4.234474696     17.043240396     21.806234027
H        5.517922182     16.552480000     22.920625874
H        3.977621650     17.176167767     23.555004207
C        4.450766091     14.296406203     21.609682905
H        3.999463488     13.298686228     21.551313572
H        5.532929323     14.160981884     21.750128388
H        4.311061936     14.808306899     20.653080900
C       -0.268375706     15.135208872     21.447576025
H       -0.206032124     14.067378040     21.208237357
H       -0.900289285     15.621466800     20.689228582
H       -0.766810995     15.244119942     22.421521083
N        2.131290697     18.450313730     24.491702971
H        0.568708544     16.895598187     24.803428730
H        2.807579101     19.108930598     24.883805869
H        1.360100933     19.004347264     24.117337364
Ir       8.674393638     15.346952411     34.542614533
P        9.787648815     15.022231436     32.580048778
P        7.799752245     15.020387976     36.606669367
O        9.994879885     13.311349612     32.603636145
O        8.150030789     13.372353855     36.882846729
N        9.082415426     13.377298578     34.744642078
C        9.667123148     12.655986050     33.734982630
C        8.747617736     12.684886363     35.882335010
C        9.929639763     11.292747073     33.827383053
H       10.381242697     10.793113499     32.976713699
N        8.053360271     17.387005724     34.368868671
H        7.306188715     17.401028454     33.665241965
H        7.587159784     17.646873163     35.240457833
C        8.837673086     15.176400679     30.959552265
C       11.615883657     15.482433712     32.439204485
C        9.582413457     10.626427968     34.999726088
H        9.772877687      9.560753656     35.099304403
C        8.819516925     17.322318654     37.748078534
H        9.389420541     17.506739940     36.828130628
H        9.356481937     17.814250674     38.571270442
H        7.838202296     17.810879991     37.678225731
C        8.981955283     11.324292389     36.045379583
H        8.687525462     10.847437794     36.975568297
C        9.612327068     14.730788567     29.709972286
H       10.441068178     15.409692986     29.474814768
H        8.924896559     14.737786443     28.850447043
H       10.006997555     13.713618975     29.814523293
C        8.384574417     16.641202435     30.809750930
H        7.715707365     16.939045310     31.624881996
H        7.808469686     16.745035477     29.878262502
H        9.217435838     17.352043552     30.754661745
C        8.725675006     15.810786592     38.043850205
C        5.422681634     14.180450389     35.574092351
H        5.775483453     14.645960442     34.643903010
H        4.321972467     14.189274856     35.577177722
H        5.748130765     13.131967905     35.577899765
C        8.102266478     15.587738599     39.430217299
H        7.152085712     16.121400382     39.548254670
H        8.794297483     15.979067956     40.190112743
H        7.938968402     14.526522436     39.649194073
C       11.760898122     16.947239450     32.000501712
H       11.393767394     17.127039722     30.983003665
H       12.826846062     17.213071280     32.008635984
H       11.257361780     17.636040198     32.685385868
C       12.412174237     14.570625418     31.487831815
H       12.259979437     13.509061222     31.706575145
H       13.481678429     14.789507449     31.623827244
H       12.174986275     14.741492080     30.434167504
C       12.179288565     15.313597735     33.868623672
H       11.645122172     15.939779299     34.595972815
H       13.240529091     15.603316820     33.867624077
H       12.122000370     14.272965239     34.213413350
C        7.587744290     14.286145212     31.134619188
H        7.839114948     13.219939801     31.119985816
H        6.895864565     14.486226435     30.303399752
H        7.073088008     14.506439539     32.082091568
C        5.931345316     14.938982590     36.823202240
C        5.373629805     16.374591800     36.809754599
H        5.665804419     16.958407047     37.691405790
H        4.275357545     16.327843424     36.799638157
H        5.662168051     16.923339716     35.902767762
C        5.465329891     14.177987483     38.079030232
H        5.963129946     13.205041932     38.172071671
H        4.386077258     13.988752563     37.986909525
H        5.618541440     14.744982533     39.002120611
C       10.151286676     15.213633728     38.004185432
H       10.160808424     14.156194511     38.294458172
H       10.786903213     15.769486147     38.709764953
H       10.596663884     15.301330476     37.002303176
C        9.012803325     18.484311006     34.046009360
H        9.878225333     18.423444371     34.713118215
H        8.522527840     19.461200604     34.153928126
H        9.348680304     18.370785194     33.012608473
Ir       2.569310103     11.702683470     14.694739676
P        3.668240293     12.026436606     12.722853039
P        1.698097549     12.033525091     16.762834471
O        3.861052116     13.739491583     12.737518465
O        2.085371172     13.673453922     17.059155751
N        2.974058054     13.672225808     14.894711854
C        3.537974094     14.394868217     13.872663385
C        2.654339909     14.363485814     16.039507672
C        3.784923864     15.761722428     13.955683532
H        4.216741133     16.264739962     13.096333118
N        1.949408776      9.662598684     14.510266769
H        1.207194070      9.652950153     13.801519515
H        1.475699156      9.402047966     15.377715930
C        2.719200807     11.863415328     11.100552261
C        5.501236813     11.580817173     12.588139072
C        3.450270346     16.427662965     15.132079494
H        3.629285881     17.496081291     15.223872581
C        2.652505915      9.702848510     17.898860336
H        3.239902599      9.511209961     16.991598468
H        3.157146079      9.190308500     18.729965858
H        1.661383596      9.239463387     17.801682678
C        2.878148087     15.727022689     16.191790246
H        2.599111917     16.205587143     17.125573436
C        3.486105490     12.332401148      9.853685310
H        4.316554287     11.660493107      9.604526270
H        2.794204390     12.335183277      8.997387738
H        3.878512046     13.349663337      9.969561894
C        2.295127550     10.390741279     10.936433278
H        1.639627111     10.065976624     11.752531769
H        1.713408912     10.286912081     10.008109445
H        3.143141694      9.699045077     10.864904107
C        2.590523228     11.214387284     18.205059918
C       -0.653058884     12.918530811     15.702569951
H       -0.299900712     12.447710134     14.775245983
H       -1.753731298     12.932605523     15.694084478
H       -0.306420472     13.960145625     15.711930000
C        1.958555575     11.441929075     19.587143632
H        0.992048582     10.935952391     19.690421518
H        2.632972535     11.021856547     20.348403152
H        1.825289388     12.505196181     19.816107202
C        5.665350476     10.103485982     12.200984589
H        5.291024904      9.880969880     11.194609914
H        6.736180175      9.855528911     12.207464828
H        5.180773652      9.432850203     12.916863486
C        6.285529355     12.466867438     11.603652678
H        6.104672567     13.533988491     11.768083439
H        7.358432478     12.283394391     11.762767433
H        6.067377162     12.237457624     10.556895644
C        6.063097041     11.803203815     14.010797308
H        5.534748157     11.196509722     14.758671821
H        7.126843993     11.523437849     14.018719752
H        5.996962645     12.853983717     14.320245030
C        1.451628488     12.728637951     11.281130206
H        1.683206464     13.800057962     11.286080163
H        0.769780557     12.529452588     10.440943007
H        0.933493357     12.483458060     12.220389017
C       -0.173476533     12.147340074     16.955704168
C       -0.758009173     10.722215320     16.933102963
H       -0.487643766     10.132249525     17.817620041
H       -1.855380343     10.790522090     16.910521722
H       -0.468131118     10.168762190     16.029475497
C       -0.642321901     12.912564858     18.207147635
H       -0.133430417     13.878963133     18.305564574
H       -1.718554613     13.115047246     18.105874184
H       -0.503707178     12.343604302     19.131410622
C        4.029174779     11.780209180     18.187042884
H        4.058051630     12.833741398     18.490217797
H        4.645417639     11.202474738     18.892238081
H        4.483241211     11.695326409     17.188899817
C        2.906290044      8.561049821     14.192746446
H        3.765529293      8.615397360     14.868436516
H        2.409583246      7.586669308     14.294876957
H        3.253639555      8.675501954     13.162827828
Ir      12.071069341     11.702889909      5.206722209
P       10.952671316     12.027793236      7.167773886
P       12.933839504     12.024936929      3.133997551
O       10.735019476     13.737771761      7.141593109
O       12.582261146     13.673976627      2.862262500
N       11.657547139     13.671167212      5.003658116
C       11.065584743     14.391926066      6.009777656
C       11.988701964     14.362270758      3.864147186
C       10.797996562     15.753956045      5.913242759
H       10.343206642     16.253890468      6.761856783
N       12.698697320      9.664090526      5.382045844
H       13.452288185      9.654131250      6.078974429
H       13.158708426      9.402906346      4.507510628
C       11.898652159     11.888486862      8.791629793
C        9.125133664     11.560336796      7.303304330
C       11.147763251     16.419996567      4.741479434
H       10.954866681     17.485045378      4.639472927
C       11.898137445      9.720009064      2.011052479
H       11.334683299      9.541662646      2.936066557
H       11.353737667      9.224514724      1.194745423
H       12.878995696      9.229753914      2.076006112
C       11.752234403     15.721984110      3.698493802
H       12.045677737     16.197410421      2.767389242
C       11.119604114     12.343431510     10.035685677
H       10.299352632     11.657790612     10.281046158
H       11.808001454     12.356250709     10.894253545
H       10.710881279     13.354453984      9.918733924
C       12.351540409     10.425119734      8.955169548
H       13.013373279     10.116256072      8.138204310
H       12.935149927     10.331551735      9.883101114
H       11.518321532      9.715737134      9.024653093
C       11.992756754     11.230203241      1.706307461
C       15.328596392     12.849988514      4.139313437
H       14.982545120     12.384477021      5.071826304
H       16.429127238     12.834693375      4.125595992
H       15.009099593     13.900307458      4.141646561
C       12.603043192     11.441797149      0.311847186
H       13.553513595     10.909667162      0.189651437
H       11.904750837     11.040488413     -0.438008117
H       12.761197743     12.501308945      0.080838082
C        8.979438834     10.087728691      7.715126703
H        9.357502990      9.887174319      8.724676971
H        7.911758306      9.825859771      7.714574641
H        9.472525042      9.411010645      7.011034743
C        8.327807337     12.451863569      8.272668271
H        8.492258797     13.518358227      8.088797509
H        7.257868317     12.248724814      8.117775275
H        8.549946210     12.245142588      9.323304520
C        8.562506805     11.754522387      5.876684568
H        9.098770197     11.142563883      5.138760716
H        7.501993116     11.462717801      5.871672665
H        8.616964082     12.801535639      5.551387488
C       13.149219331     12.777947904      8.611845734
H       12.897900733     13.844567288      8.615901993
H       13.839106756     12.585650148      9.446647307
H       13.666843439     12.549243718      7.667977719
C       14.801730855     12.098987973      2.893522796
C       15.353799460     10.660452042      2.889369031
H       15.045733594     10.084627126      2.007990673
H       16.452759058     10.702212449      2.882136361
H       15.076781551     10.105714778      3.795937536
C       15.257117802     12.862996541      1.635320371
H       14.771509883     13.843410327      1.557563888
H       16.340908969     13.035792293      1.710334461
H       15.080620760     12.305057064      0.710869374
C       10.569825841     11.832505568      1.754110839
H       10.562333243     12.888700105      1.459025100
H        9.926351730     11.276117070      1.056110335
H       10.131939441     11.751461629      2.759775292
C       11.744379769      8.564782408      5.714387976
H       10.875237107      8.622290041      5.051841587
H       12.236500773      7.589084108      5.604818723
H       11.413987551      8.679689035      6.749747534
Ir      10.997303146      2.677147942     14.684927143
P       12.124462053      2.971128866     12.725117121
P       10.103000291      3.036547082     16.737958007
O       12.332760936      4.679279485     12.728265766
O       10.488122406      4.680439227     17.007884000
N       11.424873945      4.643542394     14.871436782
C       12.014850119      5.349232910     13.853677993
C       11.095939936      5.350650085     16.001918843
C       12.291312665      6.710707717     13.931903158
H       12.746299158      7.197667479     13.075286805
N       10.354275997      0.645452226     14.511514701
H        9.617684505      0.641201300     13.797030034
H        9.868598544      0.397766651     15.376176841
C       11.186997921      2.801194014     11.098101383
C       13.953914327      2.515397352     12.609592401
C       11.951169726      7.391865955     15.097967346
H       12.151978948      8.456675557     15.185920140
C       11.052872256      0.713558051     17.897342524
H       11.642855361      0.520073558     16.992124240
H       11.558209478      0.208187925     18.732741635
H       10.063822202      0.245324343     17.800474976
C       11.344580510      6.710447081     16.151014489
H       11.054749599      7.199623020     17.076163683
C       11.963268333      3.259455962      9.853084389
H       12.788157669      2.578967457      9.609351469
H       11.274928962      3.265968005      8.994242514
H       12.363822669      4.273563049      9.967895474
C       10.757475478      1.329910422     10.940384783
H       10.095025344      1.012382953     11.753658915
H       10.181421542      1.222748903     10.009312120
H       11.602459891      0.633750110     10.878454945
C       10.981649061      2.226662849     18.195662668
C        7.757123647      3.910585892     15.660635656
H        8.113886756      3.425643626     14.742362734
H        6.656538556      3.922664663     15.648352046
H        8.102627021      4.952562654     15.654651309
C       10.330833757      2.452663396     19.569319642
H        9.366928034      1.938318481     19.661988999
H       10.997968513      2.039913140     20.340637961
H       10.185420237      3.514941692     19.795462493
C       14.101640033      1.027760163     12.262787200
H       13.742801238      0.785014111     11.255088007
H       15.166640199      0.762900781     12.296663062
H       13.591824685      0.385096088     12.986311906
C       14.751469590      3.370216594     11.606977287
H       14.573990712      4.442452450     11.739160587
H       15.822252297      3.185786745     11.780632352
H       14.541270724      3.110909030     10.565268736
C       14.511070654      2.768128850     14.029643957
H       13.970724271      2.187796917     14.790040952
H       15.570996203      2.474572880     14.051072961
H       14.457900131      3.827720846     14.310887893
C        9.922867443      3.673474929     11.266844093
H       10.159713145      4.743357176     11.255421975
H        9.239467163      3.464662930     10.430805994
H        9.404669603      3.444937767     12.210383615
C        8.234167877      3.161666316     16.927760442
C        7.649533431      1.736641393     16.933195980
H        7.911931507      1.168353806     17.833793661
H        6.552501883      1.803796193     16.898048599
H        7.947815367      1.161427033     16.046721292
C        7.768312830      3.953716382     18.164414840
H        8.283496002      4.918506434     18.246797091
H        6.694258313      4.162132317     18.055016642
H        7.898687106      3.400138493     19.099078261
C       12.418103382      2.797537905     18.191171520
H       12.439470346      3.854547099     18.482478683
H       13.027117148      2.230227897     18.910988664
H       12.885517513      2.703316448     17.199977902
C       11.298494937     -0.472374016     14.211606870
H       12.152506029     -0.423101275     14.894265326
H       10.788109535     -1.439241749     14.318095919
H       11.656185518     -0.372316822     13.183692794
Ir       3.604559651      2.677376225      5.194463372
P        2.484359785      2.974726754      7.158585014
P        4.487173952      3.031257091      3.136492190
O        2.264526355      4.680668100      7.144548612
O        4.112444490      4.677575652      2.866133532
N        3.180402109      4.644037072      5.004729266
C        2.590307608      5.350882922      6.021123902
C        3.514364381      5.351036031      3.875727127
C        2.322715250      6.713912913      5.944171648
H        1.866351788      7.201974566      6.798813761
N        4.246558223      0.646370480      5.369552734
H        4.992099888      0.642699120      6.075176248
H        4.718743836      0.390979775      4.499678031
C        3.433521322      2.826527765      8.781622170
C        0.656316802      2.504933365      7.296351160
C        2.675562441      7.396453643      4.782804478
H        2.485330121      8.463326613      4.696613976
C        3.515389108      0.714388857      1.983139555
H        2.935485115      0.521175037      2.895012251
H        2.998079731      0.212503478      1.152989599
H        4.503712201      0.242419087      2.067473310
C        3.279878553      6.713352121      3.729954528
H        3.576606483      7.202475953      2.806961829
C        2.649314579      3.273540592     10.025788278
H        1.828818064      2.585722880     10.264071921
H        3.334030703      3.283612349     10.887392122
H        2.240188846      4.284729911      9.912552594
C        3.892753868      1.364022708      8.942175555
H        4.565937697      1.060340529      8.131885877
H        4.466238888      1.270092961      9.876683542
H        3.062300492      0.650357189      9.000216697
C        3.587698399      2.228121238      1.687775176
C        6.847198742      3.885152743      4.200474152
H        6.500278093      3.397357684      5.121404738
H        7.947899053      3.896892664      4.201039025
H        6.502016338      4.927044804      4.213697827
C        4.220321198      2.459945853      0.306657362
H        5.182973512      1.946658425      0.199411747
H        3.543988166      2.050497315     -0.458659050
H        4.362429805      3.523869544      0.085193440
C        0.516525002      1.033960488      7.716753755
H        0.886192156      0.843089421      8.731466680
H       -0.548730640      0.764317314      7.707443488
H        1.021367138      0.355704498      7.022147844
C       -0.146942415      3.401473275      8.258443158
H        0.008631344      4.467474488      8.062774110
H       -1.215742538      3.188221675      8.106561980
H        0.077821785      3.207830456      9.311222033
C        0.094477283      2.689618186      5.867890069
H        0.634920059      2.078244588      5.132466137
H       -0.964582529      2.392091683      5.862373021
H        0.144019980      3.735705550      5.538367663
C        4.680965079      3.721883933      8.609183689
H        4.424728096      4.787372037      8.613211684
H        5.366598173      3.532192335      9.448140165
H        5.206097928      3.497193596      7.668596853
C        6.356838854      3.138486538      2.937013641
C        6.931483264      1.709641471      2.936012444
H        6.652065961      1.132637236      2.045846639
H        8.029275985      1.769474324      2.953541961
H        6.643533374      1.145938351      3.833870663
C        6.823876032      3.920636522      1.694483794
H        6.322115016      4.892701290      1.613911209
H        7.902176604      4.113267419      1.793052434
H        6.676029949      3.366694688      0.762499176
C        2.153001148      2.803457544      1.713415666
H        2.131245502      3.861224301      1.424807286
H        1.532572591      2.239864517      1.000410534
H        1.698737594      2.708131524      2.710606052
C        3.299350256     -0.463524024      5.689408578
H        2.437375729     -0.413423564      5.016973843
H        3.802052111     -1.434549336      5.585266594
H        2.955207520     -0.352670383      6.720781077
F        3.492234202      3.266672397     29.071450739
F        5.131221110      2.003720400     28.338764707
F       -0.996108068      8.926457665     21.650471867
F        1.403473756      9.656341732     28.196143562
F       -0.700701890      2.227870338     28.116162871
F        5.839643443      1.409810765     23.550546866
F       -2.351065992      2.011889339     26.652147456
F       -3.204080990      7.727974069     28.415353679
F       -1.856549266      7.728858572     20.020756874
F       -2.732139506      2.899104033     28.632306613
F        3.031741947     11.007712306     27.678579825
F        3.044951345      1.280326466     28.193232056
F        3.459266324      9.141568241     28.780419237
C        2.743406319      3.973201304     26.429969762
H        2.108128761      4.306304508     27.249076469
C        3.733047627      3.019628398     26.701690886
C        2.549497318      4.501069792     25.136712228
C       -1.825030591      6.563854758     26.860572159
F        0.201025432      8.542110422     19.871572505
C       -0.344140031      5.496468290     20.681467421
H       -0.813443499      5.464709568     19.705625432
C       -0.198734224      6.703813271     21.366496674
C       -0.690217773      6.659029309     26.047558512
H       -0.400193489      7.641479522     25.680826831
C       -2.232417948      5.330919234     27.384017269
H       -3.093925794      5.255483449     28.041675980
F       -3.585478820      8.098918054     26.278303523
C        2.215399961      7.756286270     26.264632141
H        1.603671982      7.363838783     27.075237559
C        0.872745622      5.575311732     23.265691497
C        0.403884480      6.738917058     22.624666604
H        0.503043003      7.699589841     23.124931964
C        4.587213628      2.571830316     25.689731518
H        5.349710406      1.825302605     25.891637143
F       -1.789793537      8.918623146     27.234738215
C       -0.348954169      4.308154289     26.233004717
H        0.212861193      3.401699666     26.012024484
C        3.692043564      9.517051368     25.466811251
H        4.197837626     10.464427176     25.617273211
C        0.106976144      5.541389705     25.734089970
C        2.265788847      7.070192513     25.038357400
C        2.888352921      8.965827819     26.466016664
C        3.432147374      4.048659439     24.140421541
H        3.339596729      4.431138123     23.124992693
C       -1.479791145      4.202690507     27.054951233
C        3.099694576      7.631776459     24.048143120
H        3.187092316      7.140688852     23.078286954
C        3.852894473      2.404412726     28.070850012
C        0.700835677      4.368090724     22.564818057
H        1.035181350      3.432574887     23.012634337
C        4.423596052      3.101571181     24.407183940
C        3.807254828      8.825095456     24.260713199
F        1.189900393      2.377948956     20.461446096
F        4.672099917      2.597297938     22.089269282
C        0.116581495      4.332025200     21.289452606
C       -2.588945094      7.807468765     27.204758511
C       -1.824280915      2.851542217     27.620109074
B        1.450137551      5.662491583     24.797682586
C        2.703659478      9.689923358     27.765595368
C       -0.711806200      7.960947748     20.731012488
F        6.388317252      3.495430058     23.112760997
F        5.149163905     10.632533565     23.411152198
F       -0.870158870      2.155283969     21.199309247
F       -0.501870565      3.191137862     19.287245194
C        4.642503614      9.393632075     23.143889112
C       -0.016485272      3.025101274     20.561779479
C        5.324456373      2.648208066     23.298357070
F        3.897976148      9.513032055     21.997314332
F        5.717548979      8.611546772     22.819065151
F        6.489523898      3.265454836     30.617704486
F        4.801718683      2.007493628     31.285577597
F       10.916500785      8.921867010     37.977454441
F        8.456617843      9.656145140     31.280866651
F       10.619645645      2.158171059     31.499995027
F        4.079021023      1.411472656     36.143548209
F       12.213237274      2.008309005     32.977133693
F       13.193881065      7.725980067     31.206897380
F       11.785564501      7.727384390     39.603102761
F       12.649486393      2.893870136     30.993567969
F        6.904309452     11.073755555     31.874435056
F        6.874373745      1.269963703     31.501775152
F        6.329742973      9.215665841     30.844508369
C        7.145458418      4.003238346     33.203149982
H        7.758262183      4.347950231     32.372320305
C        6.179726469      3.020556545     32.953332185
C        7.350215936      4.539928483     34.488837147
C       11.749715888      6.546683606     32.715414159
F        9.718216246      8.472185285     39.752349165
C       10.268753171      5.470982416     38.929887322
H       10.729836881      5.435161305     39.911170047
C       10.147864033      6.679707445     38.239710600
C       10.615205414      6.659236850     33.528998836
H       10.344909489      7.644831231     33.902091245
C       12.134130034      5.307223971     32.191885687
H       13.000648802      5.215592467     31.542874528
F       13.584242736      7.950358833     33.349967460
C        7.728569372      7.816197858     33.317375637
H        8.323925714      7.415268660     32.498403915
C        9.057408790      5.578622851     36.336523444
C        9.549435338      6.729429911     36.980394381
H        9.467449336      7.693949460     36.484182331
C        5.355940346      2.543524492     33.972819703
H        4.613166874      1.774617504     33.782247138
F       11.842281820      8.919459297     32.460681764
C       10.236883124      4.314260118     33.346576549
H        9.668117929      3.415352150     33.576899630
C        6.272112433      9.589958625     34.128595773
H        5.763158124     10.536571299     33.982762266
C        9.801132884      5.553220388     33.847779496
C        7.685866977      7.127031071     34.547575097
C        7.059348863      9.032253388     33.117157493
C        6.483924933      4.073121803     35.493881098
H        6.571762189      4.467683113     36.505091711
C       11.362032306      4.191054296     32.521709674
C        6.865816178      7.698035407     35.540625381
H        6.772866696      7.203529201     36.508101466
C        6.074671370      2.404288136     31.592895778
C        9.212362976      4.364698887     37.038397545
H        8.869589738      3.434294674     36.586478759
C        5.515417098      3.093077827     35.243174942
C        6.165596540      8.896700365     35.333835137
F        8.820379161      2.232611616     39.013228741
F        5.324621052      2.593970478     37.543356438
C        9.793020469      4.312030027     38.319039318
C       12.573739935      7.766830162     32.418820660
C       11.717168763      2.831612563     31.987145392
B        8.468837059      5.694988497     34.801555335
C        7.185789141      9.742558895     31.795436937
C       10.645463117      7.936948961     38.884904506
F        3.588628491      3.501641340     36.583824370
F        4.710403277     10.622004803     36.214535320
F       10.936940022      2.225717783     38.420609044
F       10.352776804      3.121548027     40.334560842
C        5.298802367      9.405960573     36.453043632
C        9.967398813      2.988815369     39.021637584
C        4.630153356      2.645492565     36.363136466
F        6.021108872      9.516920222     37.618446225
F        4.278825652      8.538401211     36.732106984
F       11.892649082     12.329960400     29.064762595
F       13.548619294     11.071232043     28.343134887
F        7.475670395     18.055892695     21.644330700
F       10.066498569     18.431363131     28.411627783
F        7.760434883     11.222908036     28.267005635
F       14.305455568     10.402472390     23.551692667
F        6.240104784     10.998960177     26.717413553
F        5.201493331     16.721849048     28.413262554
F        6.438342323     16.791653590     20.166685652
F        5.728161839     11.960185753     28.638280069
F       11.480081231     19.997316565     27.746948972
F       11.499060780     10.333166776     28.192649940
F       12.224257340     18.197968074     28.709555715
C       11.207237763     13.034352975     26.408596517
H       10.590989155     13.402364807     27.226990162
C       12.171772988     12.063299816     26.690915091
C       11.006107655     13.531960486     25.105140449
C        6.676389255     15.565141698     26.924703042
F        8.479191840     17.466705136     19.792168148
C        8.010371698     14.558508971     20.716821056
H        7.529269949     14.533269222     19.745236472
C        8.152757160     15.760371840     21.419473839
C        7.794105893     15.664163261     26.089975586
H        8.070247245     16.645931034     25.711342027
C        6.291698431     14.333817848     27.459970583
H        5.440701140     14.255713878     28.129393337
F        4.955092915     17.093904477     26.275025166
C       10.701382816     16.763985674     26.273290536
H       10.130044673     16.351434332     27.102845807
C        9.279195158     14.622287176     23.277978800
C        8.778044826     15.789281596     22.664438783
H        8.876570862     16.746660263     23.171496214
C       13.009183405     11.574509720     25.681815399
H       13.758377525     10.818151028     25.895330407
F        6.728696615     17.904246005     27.311309450
C        8.152510968     13.315460690     26.271355159
H        8.708416019     12.410809005     26.032355369
C       12.125758395     18.542813242     25.429273138
H       12.634427087     19.490695334     25.566295698
C        8.586930931     14.550579452     25.760774624
C       10.702070781     16.096144445     25.035131426
C       11.378296878     17.974505019     26.467638583
C       11.878082933     13.050948069     24.112646860
H       11.787587013     13.421398905     23.092253892
C        7.046740231     13.208442170     27.120398160
C       11.493836094     16.663818502     24.019116109
H       11.557270203     16.170532082     23.048582858
C       12.279885876     11.470252868     28.067924682
C        9.102911501     13.423474105     22.568522868
H        9.452837737     12.485809599     22.999043250
C       12.862162228     12.095052407     24.393998089
C       12.199167951     17.858290443     24.210304260
F        9.580674829     11.441574957     20.533714414
F       13.139258944     11.588628114     22.086418451
C        8.491658908     13.394022703     21.304001167
C        5.897316577     16.806614437     27.241369480
C        6.692679145     11.866119253     27.689920052
B        9.897535088     14.689343393     24.791952239
C       11.287987492     18.650870559     27.813380495
C        7.636579359     17.011795676     20.775048480
F       14.852782613     12.486191139     23.114327999
F       13.690340946     19.541239460     23.405362975
F        7.518622216     11.221350997     21.268785736
F        7.895974071     12.184562624     19.306250665
C       13.041490321     18.382831716     23.074949452
C        8.364877170     12.076165307     20.596990113
C       13.783634857     11.643299001     23.297959919
F       12.306202164     18.652884477     21.938702226
F       13.987503505     17.466835315     22.674997333
F       -2.037452375     12.336507390     30.546335543
F       -3.670436975     11.069508543     31.285236912
F        2.521700880     17.985142253     37.980998018
F       -0.016442610     18.652966718     31.280736981
F        2.232064019     11.292692464     31.354186181
F       -4.311180135     10.399177373     36.071018330
F        3.673106496     10.998082583     32.977713390
F        4.737219634     16.719438455     31.135484796
F        3.377264779     16.724858907     39.596497318
F        4.321146121     11.890165947     31.063974694
F       -1.620291450     20.069868588     31.805294480
F       -1.578856850     10.336856797     31.357816775
F       -2.141286332     18.198708856     30.836389558
C       -1.260541042     13.030099575     33.162559296
H       -0.659704269     13.394493758     32.330892181
C       -2.221878933     12.043279233     32.906487382
C       -1.049912342     13.554211651     34.455536833
C        3.337370237     15.578828217     32.692475656
F        1.323822668     17.536246515     39.751670518
C        1.836745100     14.543517593     38.892008072
H        2.281804197     14.501507252     39.879868007
C        1.723077314     15.753926877     38.206298689
C        2.192452503     15.696245955     33.488694982
H        1.907633838     16.685671527     33.840064305
C        3.740231362     14.339251568     32.187670908
H        4.610642851     14.247825436     31.544300431
F        5.118937340     17.090593694     33.271319182
C       -0.732000633     16.839035634     33.292769244
H       -0.145806313     16.441121071     32.465336335
C        0.651548759     14.653631815     36.289136618
C        1.133427904     15.807646995     36.941104004
H        1.050011372     16.774465576     36.449053439
C       -3.028921812     11.549726796     33.933061976
H       -3.776331239     10.786404258     33.739223727
F        3.323758008     17.915645207     32.314174260
C        1.834141491     13.348757885     33.329646769
H        1.266635897     12.448486424     33.558121445
C       -2.179328359     18.605450702     34.131469849
H       -2.690282017     19.551846987     33.993786613
C        1.383752584     14.589686785     33.812591657
C       -0.753930416     16.149337534     34.519921233
C       -1.409605926     18.052969197     33.106566080
C       -1.901018025     13.066760404     35.465467896
H       -1.811678698     13.455281205     36.479108870
C        2.971887432     13.225420539     32.520806566
C       -1.563034162     16.711037911     35.529540449
H       -1.641274527     16.210186058     36.495118159
C       -2.382237234     11.459375202     31.531203726
C        0.814712249     13.441122303     36.981455180
H        0.486462944     12.509144808     36.522791529
C       -2.862510089     12.081809416     35.211742986
C       -2.268385724     17.907633348     35.338596333
F        0.266313533     11.439054419     39.013022916
F       -3.150079173     11.591839132     37.529433371
C        1.376111234     13.391636549     38.266004206
C        4.118706922     16.807639615     32.344260151
C        3.311288987     11.870881133     31.972809140
B        0.050754708     14.733279208     34.761725661
C       -1.298792709     18.747796783     31.776713861
C        2.238855082     16.991023627     38.875238313
F       -4.851610838     12.488155669     36.440576670
F       -3.752379742     19.612210218     36.145662716
F        2.340067371     11.216178760     38.346799306
F        1.899754076     12.187437677     40.268049497
C       -3.125868453     18.432467694     36.459485530
C        1.474395911     12.074629367     38.972907697
C       -3.783270722     11.638164834     36.307639953
F       -2.383832544     18.652591281     37.607549933
F       -4.114434073     17.540053552     36.805073885
F        8.622959669     14.711804197     10.674165803
F        7.118241458     16.120526715     11.480797755
F       13.315531357      9.064784700     18.104515333
F       10.865806130      8.472771367     11.407663998
F       12.979668363     15.826983609     11.484763414
F        6.491598180     16.643492653     16.200515573
F       14.477505867     16.046724707     13.089921708
F       15.534803633     10.327399605     11.267591489
F       14.125625356     10.261213667     19.733133688
F       15.057169178     15.164978443     11.124086476
F        9.383631058      6.970119623     12.002080085
F        9.240103733     16.648931252     11.484556610
F        8.729281058      8.773495492     10.964686759
C        9.500075978     14.023450350     13.295762293
H       10.107163311     13.676409708     12.460819878
C        8.516770082     14.990903699     13.046381554
C        9.726791032     13.501431473     14.586708999
C       14.130158231     11.502985169     12.811046963
F       12.061198422      9.513733857     19.869033412
C       12.634126563     12.530256228     19.014808994
H       13.079799064     12.571604379     20.002685631
C       12.508410897     11.311784349     18.337326015
C       12.995493928     11.386269773     13.623140754
H       12.731929142     10.401758583     14.003037099
C       14.507162790     12.740724745     12.280752891
H       15.374497383     12.835402993     11.633666563
F       15.994357836     10.106091763     13.398535335
C       10.099808189     10.232250769     13.431314822
H       10.699555356     10.628537390     12.614038923
C       11.450017679     12.423506063     16.415750463
C       11.919156573     11.265974960     17.070662663
H       11.822385324     10.299794863     16.579622956
C        7.701050914     15.458495734     14.077676396
H        6.943373225     16.212664492     13.890873832
F       14.190314790      9.142745275     12.583337185
C       12.596229624     13.724851991     13.420984916
H       12.019460847     14.621355440     13.640956739
C        8.647118878      8.459971584     14.250629471
H        8.142803652      7.509684046     14.107376950
C       12.171251565     12.486860494     13.931333418
C       10.051368311     10.925251596     14.653550697
C        9.437283231      9.014674822     13.238694768
C        8.869033606     13.965868622     15.602402577
H        8.978599494     13.583837868     16.616558788
C       13.724312255     13.849775860     12.600527502
C        9.231375489     10.362671760     15.651828392
H        9.138402366     10.864399211     16.615614266
C        8.366008203     15.599937647     11.679210230
C       11.620365457     13.638980497     17.102269220
H       11.294019438     14.569360694     16.638353096
C        7.881756650     14.925429729     15.355157423
C        8.535781722      9.160646683     15.454705839
F       11.080079046     15.677703343     19.139578144
F        7.664251018     15.462895828     17.665356301
C       12.182832658     13.692711676     18.385720656
C       14.947296998     10.284163400     12.501613273
C       14.068132795     15.207556588     12.063296050
B       10.846775970     12.341688068     14.891025711
C        9.600714531      8.308890863     11.921392066
C       12.999644804     10.050633167     19.000324936
F        5.932997094     14.563691390     16.705721608
F        7.109336257      7.427607983     16.336889867
F       13.143302122     15.897518886     18.476912539
F       12.704302364     14.866788563     20.389532558
C        7.679823196      8.641163582     16.580744704
C       12.281520168     15.018672314     19.093958292
C        6.996979924     15.396282044     16.470811875
F        8.420721462      8.478915428     17.737638013
F        6.640796421      9.506451582     16.861265281
F        5.906930508     14.632148997      9.135740430
F        7.417859545     16.056104396      8.463288694
F        1.492179246      9.070596681      1.686910924
F        3.729591710      8.399138199      8.392226554
F        1.570958823     15.759644690      8.323758282
F        8.116094021     16.719037801      3.609502241
F        0.126726711     15.986003526      6.689625488
F       -0.995060130     10.330277146      8.466626321
F        0.479786556     10.325204532      0.150880674
F       -0.520469490     15.157260640      8.614526964
F        5.295655816      6.985421809      7.805100160
F        5.295481804     16.577298598      8.319747506
F        5.801610069      8.841437856      8.906500519
C        5.127287577     14.007253511      6.520306538
H        4.512707088     13.648952790      7.344622641
C        6.108565155     14.966229211      6.791849265
C        4.909481035     13.511020303      5.223199630
C        0.500068162     11.464309509      6.983582186
F        2.557014491      9.658932842     -0.147664765
C        2.035387119     12.569171144      0.783585555
H        1.591824723     12.609110110     -0.204832232
C        2.149855606     11.357765652      1.471951651
C        1.639639935     11.364604195      6.174885132
H        1.916630140     10.382896757      5.796308988
C        0.098197121     12.691784788      7.512881412
H       -0.774226339     12.774669627      8.154503199
F       -1.245399959      9.958026294      6.323251361
C        4.525612564     10.257714794      6.401212670
H        3.922219027     10.659964265      7.213350451
C        3.203554390     12.460254370      3.390244128
C        2.728530747     11.306407018      2.738829376
H        2.811731515     10.341081439      3.232907846
C        6.933523857     15.464669050      5.783673323
H        7.683543587     16.221292594      5.994645077
F        0.482216565      9.128578990      7.364264461
C        2.004161843     13.704820489      6.386121105
H        2.568199643     14.611700711      6.175002491
C        5.974104102      8.476675282      5.599595275
H        6.469574851      7.523158414      5.747869956
C        2.452028281     12.477898035      5.871660973
C        4.580939725     10.941762892      5.171752413
C        5.182604566      9.038476166      6.603990801
C        5.775295516     13.998822262      4.223543958
H        5.673282028     13.637159813      3.201386491
C        0.865522843     13.806800664      7.195968151
C        5.403134645     10.370282200      4.181654674
H        5.497813257     10.861553337      3.212672473
C        6.196728603     15.543653777      8.168602980
C        3.051846965     13.673964269      2.694965254
H        3.380512334     14.604568010      3.156573043
C        6.759508525     14.959495970      4.494671334
C        6.091749406      9.167869432      4.393276268
F        3.596496429     15.680783950      0.592152765
F        6.938173736     15.528471847      2.204560289
C        2.495421568     13.725560951      1.405965780
C       -0.300966605     10.240483388      7.297108046
C        0.500057418     15.157552827      7.719393397
B        3.787900310     12.357832438      4.917177650
C        5.008127170      8.316496947      7.910027219
C        1.665579804     10.109577433      0.802635508
F        8.724404309     14.642677624      3.163985410
F        7.421075755      7.362194383      3.534572027
F        1.537234534     15.900603575      1.389241654
F        1.901450648     14.938172749     -0.581670670
C        6.917721867      8.607501741      3.270213341
C        2.380970364     15.048613308      0.700982157
C        7.634265825     15.458025510      3.381402551
F        6.168427203      8.473176678      2.126746627
F        7.976457430      9.430410676      2.945900585
F        0.288240961      5.724913508     10.749886487
F       -1.422564831      6.910319457     11.481532663
F        4.716560568      0.007316531     18.114400865
F        2.259960458     -0.524055957     11.338325013
F        4.508049542      6.763930019     11.484423241
F       -2.053571221      7.580163345     16.271552110
F        6.008281132      6.985079527     13.095588025
F        7.128564508      1.264523659     11.398126468
F        5.729422090      1.260904519     19.650437834
F        6.592676212      6.166135131     11.121676700
F        0.775215846     -2.013157493     12.069131483
F        0.609218735      7.726614046     11.628983684
F        0.108270424     -0.216532874     11.033305356
C        1.012657426      5.002175143     13.357711406
H        1.610514030      4.651526196     12.518168240
C        0.024844512      5.961956962     13.115376076
C        1.254526541      4.489932049     14.647193819
C        5.641859254      2.451055969     12.840102577
F        3.651911120      0.593041241     19.948924060
C        4.188056311      3.507028792     19.034548494
H        4.635724219      3.542058135     20.022006910
C        4.059480780      2.298654742     18.340953260
C        4.507108536      2.355862794     13.651862630
H        4.238532699      1.379042588     14.048840063
C        6.032951495      3.678047794     12.289049199
H        6.905786148      3.756625090     11.646573409
F        7.440926906      1.039227497     13.548325037
C        1.610554104      1.242431334     13.447133529
H        2.195604345      1.646883664     12.623053502
C        2.996228734      3.414189500     16.434608801
C        3.469206116      2.255294219     17.079155758
H        3.372770672      1.290868384     16.586044902
C       -0.783285659      6.436434660     14.151864632
H       -1.545097254      7.187367276     13.965542416
F        5.714842171      0.077187818     12.588478610
C        4.127686972      4.692654577     13.412622732
H        3.559274041      5.597168053     13.621150059
C        0.172058300     -0.534904186     14.275205003
H       -0.337584606     -1.481142442     14.130894590
C        3.692722278      3.468211964     13.944640894
C        1.583022964      1.920313410     14.680283080
C        0.939682418      0.030942143     13.255438995
C        0.407625596      4.956668982     15.671213046
H        0.530380958      4.578901965     16.685624189
C        5.259194497      4.797749445     12.590689774
C        0.782309465      1.347439272     15.687413640
H        0.706348729      1.837812628     16.658448575
C       -0.130971857      6.561590791     11.748368277
C        3.169411220      4.622098284     17.128952745
H        2.844509496      5.556830620     16.673453691
C       -0.587932601      5.912320680     15.431618248
C        0.087882917      0.146391991     15.486720980
F        2.616521811      6.616688207     19.139735704
F       -0.747981241      6.541227555     17.728332443
C        3.735783873      4.665409782     18.413207540
C        6.462200482      1.223850932     12.580165989
C        5.604159293      6.159296971     12.058314244
B        2.379538489      3.334503075     14.921131917
C        1.027689071     -0.678502476     11.938451319
C        4.542166875      1.044893141     19.001808645
F       -2.475195717      5.498978326     16.855808575
F       -1.288808126     -1.632458717     16.339283986
F        4.681252753      6.839937334     18.403351448
F        4.304774507      5.943007254     20.384040063
C       -0.737431264     -0.410420498     16.609864087
C        3.840675745      5.998409109     19.093248605
C       -1.461850830      6.380168752     16.560978408
F        0.026517882     -0.589654096     17.743560787
F       -1.773399451      0.439271416     16.933689853
F       14.239462524      5.721475904      9.131826792
F       15.925148599      6.984723086      8.464034622
F        9.812817647      0.072807123      1.770654227
F       12.213707212     -0.589888973      8.392081177
F       10.150248643      6.760248473      8.387362807
F       16.712886821      7.585092527      3.676512128
F        8.583220284      6.989674149      6.841611602
F        7.597166170      1.334316996      8.610471538
F        8.941470675      1.264304746      0.144235614
F        8.072950655      6.093774959      8.766063518
F       13.763584098     -2.013022332      7.802896883
F       13.845148708      7.724774276      8.316657209
F       14.338443456     -0.150124465      8.833061690
C       13.556366884      5.034352666      6.529539501
H       12.940795764      4.682088944      7.355164862
C       14.526127161      6.009344662      6.794526731
C       13.354262118      4.510317540      5.237037110
C        9.015253760      2.443922656      7.053634757
F       11.009888629      0.519792687     -0.003997226
C       10.451215828      3.529038611      0.792281729
H        9.989697986      3.561551476     -0.188193209
C       10.573192125      2.324388701      1.494057097
C       10.126287493      2.346112996      6.207971824
H       10.396539089      1.364484038      5.824041536
C        8.635460553      3.675106718      7.598008139
H        7.787891375      3.754944589      8.272115443
F        7.213891752      0.964895320      6.477789722
C       12.999041596      1.244914212      6.371696828
H       12.420502410      1.656366273      7.197051705
C       11.652585809      3.447894355      3.389301747
C       11.164118977      2.289086895      2.755910790
H       11.244683629      1.329667082      3.261984431
C       15.360774008      6.482561460      5.781121021
H       16.113764723      7.238113066      5.981965223
F        8.998432440      0.084743778      7.434770772
C       10.491434648      4.692462775      6.403293881
H       11.046672160      5.598140956      6.166967836
C       14.406366724     -0.556361671      5.540682523
H       14.895034413     -1.514909044      5.681465470
C       10.923286161      3.462341262      5.880443189
C       13.041418708      1.929886843      5.143817784
C       13.638723007      0.015658618      6.559868238
C       14.226695275      4.979067440      4.238285499
H       14.140715308      4.592775293      3.223369727
C        9.390093246      4.797181632      7.259998542
C       13.839891600      1.350353502      4.138024165
H       13.927553217      1.844900647      3.169992899
C       14.643891022      6.598507238      8.169594696
C       11.498770617      4.651645201      2.679385073
H       11.837905382      5.586608747      3.124282450
C       15.204512560      5.944560987      4.503715306
C       14.516587646      0.137295453      4.332986828
F       11.986673084      6.687326657      0.659764162
F       15.413789594      6.539637808      2.216382682
C       10.922274218      4.690583066      1.397605949
C        8.223183458      1.219469048      7.402895280
C        9.047059288      6.143794355      7.823942062
B       12.246603118      3.348917475      4.914264445
C       13.489426562     -0.683884529      7.881300792
C       10.082037450      1.057788909      0.860973162
F       17.125504570      5.497125897      3.161597573
F       15.895521109     -1.633799276      3.462267988
F        9.923353062      6.840527057      1.398802509
F       10.306532810      5.943539925     -0.577961820
C       15.341698004     -0.412835389      3.199359990
C       10.785244764      6.021926677      0.710704281
C       16.109723298      6.391570537      3.398196914
F       14.579490960     -0.589178075      2.061018221
F       16.376814603      0.438407933      2.869223319

1136
III+ E = -8769.0845025725 a.u
Ir       9.718605117      6.346289246     25.060510923
P        8.618336561      6.019958634     27.033819381
P       10.581732686      6.016620564     22.987544951
O        8.402900421      4.312181195     27.008264918
O       10.176340804      4.382704784     22.686229148
N        9.299798929      4.379836193     24.855442712
C        8.739549739      3.654949966     25.878015166
C        9.621976533      3.688816039     23.711176421
C        8.509928795      2.284640794     25.800943339
H        8.082251240      1.779172211     26.661194427
N       10.358860486      8.381200507     25.246997046
H       11.106168613      8.386116078     25.950559430
H       10.826959086      8.642604312     24.376764955
C        9.578146429      6.157716385     28.651561579
C        6.790312285      6.476738806     27.189119016
C        8.855407023      1.617745767     24.628194524
H        8.692824687      0.546181037     24.542455346
C        9.652413119      8.362827458     21.860057509
H        9.071877268      8.562754967     22.769984963
H        9.151643799      8.883297463     21.031416884
H       10.650842998      8.811011632     21.952999983
C        9.416313562      2.321832629     23.564774010
H        9.701020925      1.843822694     22.632292454
C        8.806685965      5.699768966     29.899350945
H        7.984783980      6.382133953     30.148460825
H        9.498345865      5.688814608     30.755369198
H        8.401639344      4.687450486     29.783697166
C       10.033114089      7.620153594     28.817786090
H       10.690278207      7.932490473     27.998187996
H       10.622682315      7.709643218     29.742470346
H        9.200681929      8.329985877     28.894918641
C        9.690587266      6.850257837     21.553531417
C       12.932404313      5.107126021     24.030031179
H       12.589181264      5.580287947     24.960128804
H       14.032898244      5.084011839     24.031551414
H       12.577187390      4.068110733     24.023098510
C       10.310517889      6.611021653     20.167980597
H       11.282734191      7.104188492     20.057201634
H        9.638658666      7.036875508     19.408024053
H       10.429227505      5.545239211     19.942138323
C        6.646179525      7.945478283     27.612086633
H        7.029874692      8.139364517     28.620687067
H        5.579107176      8.208516438     27.619015780
H        7.136340271      8.626139516     26.909844022
C        6.001240769      5.574350854     28.156572575
H        6.164878277      4.509475001     27.962151205
H        4.929796935      5.777747938     28.010486845
H        6.230077063      5.772298185     29.207512908
C        6.218958612      6.290808697     25.765152283
H        6.744656731      6.913005179     25.028213815
H        5.156225368      6.573699636     25.770826127
H        6.279740945      5.247426923     25.430172778
C       10.826983438      5.267786794     28.461573142
H       10.574380290      4.201191972     28.454619027
H       11.517861387      5.449325344     29.298166392
H       11.344033898      5.505241818     27.519600570
C       12.451212578      5.883318887     22.780743659
C       13.049764613      7.302451504     22.800543823
H       12.782129350      7.893908446     21.916240490
H       14.146487255      7.223964697     22.819832793
H       12.767973320      7.859606333     23.704353793
C       12.904930535      5.114039209     21.525386377
H       12.388333005      4.151143587     21.430123734
H       13.980599562      4.903886309     21.619168157
H       12.764585829      5.684211960     20.602115007
C        8.244085573      6.305440322     21.583731099
H        8.197610920      5.251798240     21.283385319
H        7.631164669      6.890793028     20.882005911
H        7.799471305      6.398860315     22.585390605
C        9.404321308      9.481711583     25.574362266
H        8.539190753      9.426097557     24.906347206
H        9.898845380     10.456648573     25.469009000
H        9.066731784      9.365816674     26.607355477
Ir       0.215369176      6.348355766     34.504304968
P        1.327559656      6.025784169     32.539359072
P       -0.643403564      6.019612908     36.580476556
O        1.527702049      4.314682997     32.549850917
O       -0.245617113      4.382295744     36.872113410
N        0.638723384      4.382913177     34.707736946
C        1.209069395      3.660792512     33.687835398
C        0.323329752      3.692642123     35.853859469
C        1.465665749      2.296031009     33.776209842
H        1.904439208      1.793932748     32.919872320
N       -0.425592613      8.383438554     34.311364186
H       -1.163205031      8.385450735     33.597986755
H       -0.907594995      8.641530683     35.174988738
C        0.386703167      6.182337559     30.912946729
C        3.159880370      6.473461140     32.422657314
C        1.128484157      1.629910597     34.952015166
H        1.310901574      0.562163904     35.045317137
C        0.325533770      8.356757831     37.688948423
H        0.904938862      8.536101100     36.774143448
H        0.838542003      8.876591847     38.510352901
H       -0.665386926      8.821193534     37.594785543
C        0.550219731      2.329755551     36.008775850
H        0.269019291      1.852704690     36.942946961
C        1.157885764      5.703970392     29.672794834
H        1.988989937      6.374179052     29.421489661
H        0.468812924      5.693925389     28.814380868
H        1.550403358      4.688023071     29.798862002
C       -0.035059530      7.653525385     30.738520882
H       -0.691123152      7.984098481     31.551646664
H       -0.615482094      7.752643928     29.809222137
H        0.813627429      8.344054080     30.664656964
C        0.261027571      6.848459566     38.010979689
C       -3.006504942      5.122488624     35.558412522
H       -2.664023516      5.591777938     34.626431907
H       -4.107156675      5.109468682     35.562701093
H       -2.660931453      4.080368863     35.564896700
C       -0.364263165      6.637630084     39.399065730
H       -1.328818517      7.148049483     39.502536930
H        0.313647616      7.063396976     40.153731388
H       -0.499786694      5.576968300     39.639678062
C        3.315690952      7.955832948     32.056683358
H        2.948234419      8.188762270     31.050403330
H        4.383309397      8.213708684     32.076703764
H        2.817286558      8.610386253     32.777477161
C        3.955268112      5.601379687     31.434030749
H        3.783312590      4.531319113     31.589826360
H        5.026130993      5.793441105     31.598551527
H        3.738866595      5.837328017     30.388197314
C        3.713612600      6.237436054     33.846555431
H        3.174912967      6.830745171     34.597885190
H        4.774759180      6.526609964     33.865122127
H        3.655133664      5.182216311     34.142412306
C       -0.882412243      5.319345791     31.095344761
H       -0.651837503      4.247848352     31.105843294
H       -1.562979694      5.514715851     30.253496558
H       -1.401733955      5.569219687     32.032842061
C       -2.510922052      5.893344525     36.805287068
C       -3.100694359      7.316262897     36.797595388
H       -2.819694726      7.902257673     37.681390738
H       -4.198108407      7.245580264     36.789342077
H       -2.824504043      7.876195057     35.894029423
C       -2.957355765      5.122492297     38.062601862
H       -2.443939054      4.157259410     38.151254422
H       -4.034529915      4.916267719     37.976650044
H       -2.807455959      5.689971777     38.985992030
C        1.697620265      6.278185763     37.989655702
H        1.724953655      5.227266336     38.301648432
H        2.320062217      6.860188547     38.685732069
H        2.145959591      6.352914554     36.988169870
C        0.526876752      9.490198914     33.998650188
H        1.384140019      9.438435567     34.676907627
H        0.025594257     10.462062188     34.100268014
H        0.878360089      9.379297190     32.969750637
Ir       1.109733396     15.372882213     25.025026014
P        0.069933577     14.989689132     27.014953243
P        2.032790914     15.128436772     22.948194077
O       -0.137042198     13.293248824     26.939148980
O        1.776281736     13.447490257     22.677723269
N        0.835063204     13.394617182     24.814163985
C        0.246570624     12.655078979     25.810762220
C        1.211887694     12.730683711     23.669981568
C        0.038570048     11.285281088     25.705523902
H       -0.415779349     10.763039636     26.540550442
C        1.566486678     17.678212312     25.489877260
H        0.981549307     18.130213230     26.302912612
H        2.380166202     17.086784420     25.947260753
C        1.057832601     15.066823076     28.618551549
C       -1.716908504     15.546966617     27.158406650
C        0.443055315     10.638977656     24.539496138
H        0.299589600      9.566072658     24.435967953
C        0.909501471     17.335846071     21.696544644
H        0.273638724     17.520786189     22.571568669
H        0.398356588     17.757911052     20.819952144
H        1.853142679     17.875925264     21.830772227
C        1.034280098     11.360218272     23.505835030
H        1.361102036     10.895555045     22.580322101
C        0.466134234     14.207246800     29.749821715
H       -0.487334850     14.597391947     30.118276947
H        1.175236920     14.213476714     30.590708012
H        0.319552097     13.164296712     29.445593721
C        1.177979389     16.532156198     29.073306297
H        1.594025763     17.185343364     28.295996618
H        1.865257842     16.581864686     29.931142389
H        0.218309940     16.946976730     29.400793358
C        1.105477516     15.824518808     21.466334342
C        4.396727223     14.405546722     24.097699878
H        4.020223634     14.896330463     25.004383187
H        5.496864810     14.436477782     24.119008726
H        4.093549112     13.350442105     24.123403648
C        1.805253892     15.593630499     20.117447977
H        2.723244582     16.186020768     20.025286502
H        1.124220161     15.915080063     19.316296615
H        2.046793741     14.539791475     19.940728376
C       -1.741051485     17.085582126     27.128402819
H       -1.237830237     17.548409305     27.984791524
H       -2.788058964     17.414385189     27.154739656
H       -1.302000667     17.480275465     26.204246199
C       -2.462641040     15.024794290     28.397287145
H       -2.362758955     13.939949500     28.522396184
H       -3.533059939     15.248339598     28.272380364
H       -2.137300613     15.522333938     29.318642824
C       -2.408203714     15.016465770     25.882937022
H       -1.890455266     15.347163726     24.971683303
H       -3.437220068     15.403535580     25.855128404
H       -2.463639362     13.922482308     25.872547017
C        2.458212471     14.517643140     28.263096744
H        2.420854920     13.462649841     27.963316710
H        3.095152553     14.591896765     29.157584450
H        2.928765357     15.090663098     27.453616427
C        3.910495950     15.114693375     22.810230289
C        4.406209997     16.570733217     22.797822430
H        4.200347118     17.071476998     21.844365996
H        5.495067761     16.577053144     22.944292911
H        3.953109697     17.169982411     23.597015031
C        4.445381629     14.326982126     21.598703038
H        3.996377152     13.329174045     21.524228776
H        5.527901741     14.191220250     21.734790612
H        4.301985467     14.855029143     20.651551954
C       -0.280493397     15.139072143     21.472274652
H       -0.218473993     14.074144994     21.219850669
H       -0.917744986     15.633461370     20.723671233
H       -0.773283454     15.235235685     22.450621495
N        2.116830719     18.585728762     24.503706180
H        0.690542786     17.070614496     24.906941631
H        2.839575426     19.167137686     24.930763751
H        1.402572367     19.215617409     24.137420968
Ir       8.671197351     15.346621829     34.545425291
P        9.788602561     15.024555216     32.585048128
P        7.790578483     15.016084136     36.606723336
O        9.994239072     13.313033964     32.604120814
O        8.148936096     13.370345411     36.883224470
N        9.081132862     13.377089952     34.745214444
C        9.666722073     12.656810954     33.735161373
C        8.746989870     12.683753688     35.882495182
C        9.930917839     11.293858068     33.827167772
H       10.383364202     10.795153369     32.976406119
N        8.047718458     17.386551171     34.372806848
H        7.307607960     17.402495234     33.661916753
H        7.572315650     17.641588859     35.240833550
C        8.844751377     15.186900201     30.961764710
C       11.617478084     15.483342328     32.453808227
C        9.584706025     10.626728817     34.999356550
H        9.777139556      9.561404831     35.098849035
C        8.798680909     17.318178537     37.757690122
H        9.376714669     17.503046854     36.842958569
H        9.327339920     17.810508438     38.585998089
H        7.817579038     17.805760021     37.678679465
C        8.983153584     11.323421682     36.045178404
H        8.689517516     10.845877939     36.975260478
C        9.625708967     14.755831125     29.710984925
H       10.452250458     15.440585638     29.484993739
H        8.940994503     14.767953927     28.849217189
H       10.024315939     13.739422196     29.807443577
C        8.387225003     16.651565530     30.823198219
H        7.711299993     16.938198317     31.636462033
H        7.817518872     16.762963595     29.888646824
H        9.217793590     17.366101518     30.781502913
C        8.703416048     15.806590363     38.052210162
C        5.422787369     14.170506846     35.556832563
H        5.780263539     14.640264084     34.630571778
H        4.322075172     14.175806355     35.552834678
H        5.751568878     13.123053303     35.559122580
C        8.067620841     15.582339386     39.432897086
H        7.114933498     16.113350439     39.542026639
H        8.751621802     15.975791316     40.199058389
H        7.905191581     14.520773775     39.650857498
C       11.764821712     16.950487703     32.023809513
H       11.401232275     17.136724824     31.006136934
H       12.830853414     17.215703248     32.037480561
H       11.259204811     17.635178788     32.711344947
C       12.416391026     14.575622779     31.500936387
H       12.263064769     13.513164936     31.714630237
H       13.485538043     14.793393586     31.641463101
H       12.182572984     14.751328298     30.447369999
C       12.175124261     15.306551332     33.884542159
H       11.638448500     15.929164090     34.613140786
H       13.236564776     15.595414655     33.889185492
H       12.115762916     14.264154290     34.223493579
C        7.597189484     14.290925611     31.124334723
H        7.851765666     13.225589228     31.099409931
H        6.906725563     14.497732360     30.293591848
H        7.079315967     14.499922534     32.072628342
C        5.920960792     14.926285607     36.811768847
C        5.357969509     16.359939766     36.799970788
H        5.643842731     16.942265815     37.684680024
H        4.259899905     16.309018766     36.784385142
H        5.648861692     16.912459038     35.896049009
C        5.449606112     14.158801170     38.061688364
H        5.952324384     13.188486984     38.155976435
H        4.372306786     13.963321910     37.960227459
H        5.591830815     14.724036569     38.987608115
C       10.129695462     15.210446055     38.025434925
H       10.137159023     14.153047849     38.315864386
H       10.758371024     15.766687416     38.736909460
H       10.584298496     15.298243385     37.027726170
C        9.008404175     18.487142249     34.064707460
H        9.867766267     18.423962196     34.739404150
H        8.515558087     19.462650295     34.173757232
H        9.353980570     18.379827670     33.033821425
Ir       2.570407834     11.701635298     14.693585063
P        3.664171804     12.027245943     12.719203598
P        1.706790274     12.029314868     16.765276309
O        3.861018864     13.739778363     12.737215695
O        2.085043301     13.672135589     17.058834551
N        2.972972649     13.671584517     14.893898093
C        3.536135488     14.394887427     13.871956631
C        2.652146140     14.362603260     16.038600493
C        3.780408305     15.762252681     13.954653717
H        4.211216949     16.265874225     13.095150564
N        1.951600559      9.661196166     14.509980292
H        1.205346821      9.651861330     13.805452129
H        1.483102261      9.399070653     15.379792501
C        2.709185071     11.870614072     11.099445811
C        5.495897180     11.578507541     12.577184680
C        3.443853185     16.428015630     15.130611975
H        3.619761664     17.496979816     15.221651140
C        2.676349693      9.704668631     17.904088764
H        3.253690454      9.508372495     16.991323487
H        3.192131584      9.198546891     18.732355537
H        1.685371763      9.238443879     17.821202400
C        2.873045929     15.726622701     16.190478194
H        2.592299051     16.204659654     17.124072564
C        3.472298259     12.342693355      9.851399607
H        4.300582820     11.670196891      9.596790310
H        2.777363097     12.349865066      8.997675064
H        3.867051811     13.358809963      9.969520904
C        2.281406674     10.399506837     10.931587454
H        1.630847819     10.072018715     11.750589204
H        1.693099999     10.301129176     10.006800972
H        3.127646009      9.706624306     10.851068688
C        2.614613109     11.217806142     18.202017631
C       -0.654947036     12.903632224     15.720039180
H       -0.302716284     12.438548132     14.789416657
H       -1.755736330     12.909731768     15.716438930
H       -0.315693651     13.947638422     15.731687131
C        1.996652334     11.453274190     19.589053307
H        1.035329719     10.940556731     19.707647249
H        2.682593086     11.046279208     20.347045124
H        1.857136786     12.517675194     19.809229753
C        5.655962465     10.101103460     12.188556810
H        5.273150526      9.878838737     11.185359813
H        6.726657103      9.852377843     12.185955340
H        5.176926521      9.430798914     12.908382348
C        6.277748831     12.463675445     11.589906074
H        6.097706772     13.531023494     11.753771293
H        7.351042615     12.280018070     11.746133973
H        6.056619204     12.233195721     10.543993983
C        6.063828687     11.799336400     13.997646058
H        5.536377030     11.194378428     14.747560519
H        7.126701673     11.516122921     14.001636831
H        6.002165933     12.850428241     14.307029950
C        1.444023665     12.737694191     11.287522035
H        1.677928920     13.808527256     11.296346186
H        0.759364504     12.543853625     10.448352927
H        0.928021200     12.489605082     12.227190581
C       -0.164329760     12.131275378     16.968201069
C       -0.740745020     10.702830677     16.943437872
H       -0.462883600     10.111336491     17.824556322
H       -1.838546018     10.764801842     16.926481380
H       -0.452602872     10.154275995     16.036270183
C       -0.631308545     12.888854444     18.224965205
H       -0.127645542     13.857887731     18.324817413
H       -1.709270266     13.085155172     18.129975071
H       -0.484645783     12.316794696     19.146121439
C        4.051907180     11.786434506     18.165195012
H        4.082049423     12.841682554     18.462194615
H        4.677069889     11.213861065     18.866711200
H        4.495062685     11.696824329     17.162559787
C        2.907369944      8.560705820     14.185546806
H        3.770493951      8.614894341     14.856306036
H        2.412022164      7.585818560     14.289439879
H        3.248567669      8.676495355     13.153713943
Ir      12.072333907     11.703824900      5.207706079
P       10.950011253     12.027608775      7.166622027
P       12.938065036     12.027389064      3.136493045
O       10.734073963     13.737773006      7.141657162
O       12.581727142     13.674861597      2.862851258
N       11.655944840     13.671541308      5.003685550
C       11.062586946     14.391805911      6.009311875
C       11.985953490     14.362628861      3.863848347
C       10.791838131     15.753140708      5.911881144
H       10.335510713     16.252446623      6.760041912
N       12.701615616      9.665470032      5.383745891
H       13.454822416      9.656831514      6.081098097
H       13.162472163      9.404805212      4.509514232
C       11.888859633     11.889001689      8.794500487
C        9.122064809     11.559253637      7.293020339
C       11.139815721     16.419049620      4.739516669
H       10.943229809     17.483314341      4.636179383
C       11.909816880      9.719237834      2.014683072
H       11.342183533      9.543046223      2.937566944
H       11.369998523      9.220738141      1.197196265
H       12.890994542      9.230376318      2.085719607
C       11.746111193     15.721656819      3.697159900
H       12.037750527     16.197068252      2.765483729
C       11.102750913     12.342507794     10.034645995
H       10.283456052     11.654619054     10.276953139
H       11.787318437     12.358302667     10.896285686
H       10.691449478     13.352121683      9.914973193
C       12.343721530     10.426537416      8.960131052
H       13.010609864     10.119036834      8.146715432
H       12.922135532     10.334016816      9.891428160
H       11.511339064      9.715711409      9.025015786
C       12.004104739     11.228749727      1.706330878
C       15.328420343     12.853343616      4.151746300
H       14.982919446     12.381101963      5.081015190
H       16.429014617     12.842653604      4.139352398
H       15.004624181     13.902341832      4.159978777
C       12.620718529     11.437658598      0.314287262
H       13.574347896     10.909721531      0.198965730
H       11.928240257     11.029977221     -0.437567869
H       12.774915621     12.497022037      0.079878587
C        8.975852390     10.085366094      7.700201766
H        9.349127492      9.882278969      8.711091191
H        7.908463061      9.822455272      7.693484064
H        9.473127290      9.411229106      6.996622190
C        8.319218753     12.447571508      8.260726440
H        8.484844206     13.514664581      8.081328644
H        7.250190724     12.245059412      8.098781492
H        8.535144493     12.237185772      9.311931879
C        8.566070347     11.756366691      5.864160947
H        9.106518337     11.146612321      5.127419956
H        7.505872468     11.463585900      5.853396507
H        8.621113925     12.804146208      5.541485809
C       13.138228917     12.781386132      8.620814171
H       12.884466524     13.847433151      8.625174334
H       13.825109593     12.589651132      9.458182285
H       13.660265287     12.555147986      7.678802195
C       14.806199537     12.107599499      2.900886157
C       15.361791683     10.670477595      2.890219282
H       15.057930197     10.099013516      2.004556462
H       16.460668451     10.715018334      2.887027979
H       15.082832125     10.109637646      3.792463957
C       15.261968483     12.880137023      1.648061168
H       14.776053945     13.860904435      1.576879663
H       16.345667502     13.052823200      1.724782479
H       15.085967859     12.328647973      0.719660836
C       10.580231281     11.829388685      1.745880319
H       10.572860157     12.884726307      1.447707845
H        9.940714923     11.270204643      1.046466122
H       10.137673990     11.750742000      2.749677647
C       11.748937882      8.564761502      5.715925145
H       10.879996932      8.620696797      5.052987384
H       12.242766286      7.589895046      5.606717548
H       11.418057282      8.679283229      6.751178161
Ir      10.996638385      2.677256939     14.684453519
P       12.126792692      2.970428327     12.726139640
P       10.098460198      3.038065475     16.735501230
O       12.332867141      4.678941602     12.728087016
O       10.488468529      4.680441704     17.007767472
N       11.425617466      4.643317877     14.871506415
C       12.016305045      5.348754181     13.853984226
C       11.097676934      5.350300156     16.002352425
C       12.294950309      6.709739703     13.933020961
H       12.750864985      7.196428926     13.076741462
N       10.353905301      0.645547063     14.510847271
H        9.619005365      0.640364970     13.794636422
H        9.866301848      0.398309748     15.374555544
C       11.193082392      2.796796673     11.097442027
C       13.956788796      2.515879557     12.614087757
C       11.956373007      7.390656959     15.099685490
H       12.159871662      8.454868706     15.188693010
C       11.032902620      0.710447307     17.897741738
H       11.625790463      0.512798374     16.995370552
H       11.531340987      0.202287996     18.735555669
H       10.041458503      0.248224160     17.796768877
C       11.348691561      6.709570230     16.152343125
H       11.060111905      7.198572485     17.077977379
C       11.971882754      3.252403129      9.853006636
H       12.798139069      2.572149980      9.613154595
H       11.285533475      3.255694303      8.992506152
H       12.370993549      4.267278798      9.965920999
C       10.765058980      1.324753475     10.942219897
H       10.099977201      1.009068183     11.754041824
H       10.192417345      1.214565562     10.009389841
H       11.610699502      0.628973605     10.885144022
C       10.969803194      2.224104902     18.195105786
C        7.759143041      3.919548345     15.650747786
H        8.115765770      3.431544925     14.734059086
H        6.658682016      3.937102421     15.635845828
H        8.109798969      4.959797121     15.643973415
C       10.317746427      2.454601077     19.567414231
H        9.350738852      1.945875099     19.658651165
H       10.981117555      2.038453421     20.340192544
H       10.178053808      3.517857450     19.792578928
C       14.106199262      1.029375344     12.263116032
H       13.753537666      0.790352245     11.252365967
H       15.170896314      0.764170674     12.302722000
H       13.591827558      0.384138119     12.981122835
C       14.756425388      3.374044923     11.615987487
H       14.579966900      4.445814222     11.752955010
H       15.826796715      3.187566489     11.789966591
H       14.546959770      3.119956731     10.572860148
C       14.510320286      2.764679507     14.036243304
H       13.969522921      2.180540362     14.793362635
H       15.570805719      2.473283604     14.058968180
H       14.454294763      3.823107620     14.321320824
C        9.927874338      3.668435273     11.261280814
H       10.163702541      4.738554484     11.247368107
H        9.246171966      3.456456298     10.424676232
H        9.408198173      3.441985079     12.204512554
C        8.229565861      3.170191704     16.920089723
C        7.639171510      1.747548299     16.925647396
H        7.895439130      1.180117812     17.828540473
H        6.542556701      1.819184796     16.885556649
H        7.939219681      1.169304403     16.041782671
C        7.763482011      3.965716226     18.154446459
H        8.281682341      4.928892611     18.236539787
H        6.690395561      4.177597222     18.042239881
H        7.889958566      3.413152231     19.090258824
C       12.409536433      2.786649869     18.192958268
H       12.436453459      3.843814101     18.483256141
H       13.013748495      2.216448346     18.914540366
H       12.878237819      2.688713492     17.202726610
C       11.299370897     -0.472114896     14.214053943
H       12.152163524     -0.421550869     14.898141052
H       10.789373946     -1.439175863     14.320686140
H       11.658878361     -0.373038677     13.186679900
Ir       3.609244878      2.676916174      5.193577799
P        2.486655055      2.972003663      7.156599993
P        4.500021741      3.035478032      3.139548507
O        2.264686974      4.678484583      7.144499930
O        4.112621962      4.678124120      2.866053106
N        3.180536903      4.642728967      5.004401379
C        2.589307247      5.348766837      6.020782705
C        3.513202302      5.350437666      3.875493033
C        2.319214091      6.711291199      5.943697429
H        1.861855447      7.198397831      6.798352139
N        4.253718138      0.646171054      5.367362063
H        4.994058313      0.640710686      6.078355026
H        4.732802413      0.394758510      4.500102353
C        3.434991921      2.821279635      8.779753095
C        0.659768147      2.497849888      7.292734216
C        2.670519571      7.394381159      4.782203811
H        2.477684942      8.460757328      4.695669955
C        3.560475525      0.711345376      1.974000559
H        2.973147398      0.508765787      2.879014264
H        3.057876310      0.205828094      1.137066465
H        4.553087228      0.250381982      2.067476128
C        3.276078209      6.712254221      3.729461565
H        3.571705010      7.201679647      2.806282943
C        2.648612754      3.261997311     10.024807648
H        1.829111331      2.571713465     10.259447780
H        3.332400764      3.269867561     10.887203384
H        2.237815330      4.272906925      9.915067816
C        3.897531216      1.359190172      8.935568114
H        4.573109957      1.060611071      8.125419001
H        4.469585614      1.262981051      9.870712712
H        3.068961886      0.643011172      8.989107481
C        3.618378002      2.226624566      1.683501974
C        6.846561302      3.900639156      4.224520856
H        6.499962423      3.402092234      5.139731048
H        7.947041566      3.923959168      4.230783892
H        6.490361873      4.938715375      4.244344846
C        4.257791100      2.469906615      0.307363253
H        5.226779436      1.967749577      0.204728481
H        3.591030349      2.055777355     -0.463912399
H        4.389549138      3.536133928      0.090557963
C        0.524147869      1.027470050      7.716820987
H        0.890550117      0.840889045      8.733482841
H       -0.539945439      0.753354632      7.703921433
H        1.034519463      0.349274172      7.026207465
C       -0.147507971      3.394539380      8.251288142
H        0.002300518      4.460335373      8.050025090
H       -1.215272256      3.174692069      8.101360470
H        0.079350480      3.207466984      9.304823819
C        0.099468997      2.676763278      5.862938041
H        0.642298984      2.064205906      5.130256787
H       -0.958893359      2.376839104      5.856927318
H        0.147283523      3.721849740      5.529939594
C        4.680635001      3.719845214      8.611245473
H        4.422236535      4.784802555      8.618515771
H        5.366128159      3.528706516      9.449977011
H        5.206793127      3.499214402      7.670270399
C        6.370440142      3.158766617      2.952846612
C        6.957479870      1.734952817      2.945381358
H        6.690917604      1.163148244      2.047954762
H        8.054553150      1.804520151      2.973364112
H        6.666139477      1.160880464      3.835571685
C        6.838752378      3.953862661      1.718943507
H        6.330246714      4.922742488      1.642673462
H        7.914966371      4.153908175      1.825384174
H        6.700501336      3.405929174      0.781916998
C        2.177425836      2.786347612      1.701371262
H        2.146144269      3.844778282      1.416077129
H        1.567986954      2.218381862      0.982376003
H        1.717790118      2.682856941      2.695308647
C        3.305943143     -0.466509323      5.676008683
H        2.446958125     -0.413078501      5.000009320
H        3.810025245     -1.436457023      5.568219156
H        2.957164078     -0.362260463      6.706532015
F        3.492390831      3.266758244     29.071708322
F        5.131532673      2.003674183     28.338984941
F       -0.996105453      8.926347045     21.650414359
F        1.403409339      9.656280041     28.196103549
F       -0.700709393      2.227655374     28.116091566
F        5.839636106      1.409933748     23.550666343
F       -2.351130012      2.011234267     26.652141816
F       -3.204008410      7.727849577     28.415308669
F       -1.856506334      7.728823534     20.020770080
F       -2.732149367      2.899024981     28.632279189
F        3.031693492     11.007263010     27.678490545
F        3.045125344      1.280950696     28.192728184
F        3.459248749      9.141447001     28.780548649
C        2.744033461      3.972877627     26.430192107
H        2.106866048      4.303726704     27.248748926
C        3.736390564      3.022377900     26.702784504
C        2.549667773      4.500364680     25.136774375
C       -1.825207102      6.563442391     26.859988732
F        0.201131331      8.542118391     19.871576108
C       -0.344650944      5.496419555     20.681250370
H       -0.814350564      5.464691592     19.705570636
C       -0.198754350      6.703699769     21.366422491
C       -0.690224859      6.658427856     26.047169451
H       -0.399867504      7.640772852     25.680439266
C       -2.232801097      5.330449984     27.383286988
H       -3.094345983      5.254919110     28.040876708
F       -3.585393511      8.098829098     26.278344462
C        2.216279021      7.754709195     26.265241215
H        1.604804287      7.361892613     27.075909025
C        0.873164805      5.574937418     23.265296349
C        0.404127761      6.738696888     22.624465773
H        0.503487338      7.699281880     23.124816715
C        4.593320854      2.577320525     25.691591049
H        5.357651140      1.832612469     25.893980954
F       -1.789720580      8.918472191     27.234719701
C       -0.349535741      4.307549951     26.232367370
H        0.212402185      3.401066293     26.011773390
C        3.691417316      9.516367383     25.466724976
H        4.195823619     10.464569860     25.616726550
C        0.106777625      5.540545864     25.733539394
C        2.266872930      7.068820139     25.038846826
C        2.888411194      8.964816579     26.466245304
C        3.433187285      4.048668138     24.140714771
H        3.338836169      4.428977420     23.124646248
C       -1.480394099      4.202087331     27.054278553
C        3.100708465      7.630299475     24.048540911
H        3.188464624      7.138939660     23.078853901
C        3.854468436      2.405763530     28.071428429
C        0.701283518      4.368372601     22.563724940
H        1.036862919      3.432753206     23.010237962
C        4.427111018      3.104580917     24.408135161
C        3.807382529      8.824250525     24.260821143
F        1.189941442      2.377927343     20.461460585
F        4.672107113      2.597296958     22.089717643
C        0.116444684      4.331953678     21.288770849
C       -2.588746267      7.807566171     27.204708225
C       -1.825022545      2.851277440     27.619861384
B        1.450217358      5.661604649     24.797469220
C        2.703476074      9.689847029     27.765454023
C       -0.711834726      7.961198548     20.731077193
F        6.388898475      3.495607366     23.112504054
F        5.149089230     10.632336794     23.411156744
F       -0.870164955      2.155310841     21.199286200
F       -0.501840585      3.191075933     19.287119741
C        4.642333085      9.393549709     23.143942467
C       -0.016522329      3.024985639     20.561338630
C        5.325615168      2.648808058     23.298148732
F        3.897934438      9.512871396     21.997434555
F        5.717553807      8.611415602     22.819083901
F        6.489528170      3.265444320     30.617726257
F        4.801651256      2.007464528     31.285503774
F       10.916500745      8.921817282     37.977439077
F        8.456631760      9.656136562     31.280876008
F       10.619656624      2.158129485     31.500009072
F        4.078976659      1.411332711     36.143589194
F       12.213266223      2.008330726     32.977129590
F       13.193864264      7.725972628     31.206924776
F       11.785546941      7.727356655     39.603068013
F       12.649522497      2.893866518     30.993549440
F        6.904370229     11.073803880     31.874423110
F        6.874360654      1.269962820     31.501760247
F        6.329673920      9.215656634     30.844604437
C        7.145333355      4.002820246     33.203120355
H        7.757856801      4.347775388     32.372187771
C        6.179629074      3.020155561     32.953352898
C        7.350481631      4.539053433     34.488901668
C       11.749560612      6.546569422     32.715444941
F        9.718253329      8.472144840     39.752339150
C       10.268781977      5.470874128     38.929718850
H       10.730116737      5.434984502     39.910871003
C       10.147575087      6.679627611     38.239675738
C       10.614880672      6.658998547     33.528836966
H       10.344238737      7.644574429     33.901724129
C       12.134287564      5.307077856     32.192200867
H       13.001099350      5.215430022     31.543597565
F       13.584162942      7.950331876     33.349915176
C        7.728114427      7.815719852     33.317129516
H        8.323445396      7.414752586     32.498148594
C        9.057255236      5.578363678     36.336435677
C        9.548743376      6.729309770     36.980503801
H        9.466131492      7.693867459     36.484450693
C        5.355924187      2.542905848     33.972806305
H        4.613055871      1.774103357     33.782134640
F       11.842246906      8.919416889     32.460695701
C       10.236660165      4.313992297     33.346229093
H        9.667661309      3.415050965     33.575907703
C        6.272303036      9.589773829     34.128731374
H        5.763602768     10.536560593     33.983091835
C        9.800872956      5.552887699     33.847556451
C        7.685071020      7.126246786     34.547177666
C        7.059310486      9.032075033     33.117109226
C        6.484554499      4.071832956     35.494027475
H        6.572836919      4.465805561     36.505408375
C       11.362084526      4.190920227     32.521739777
C        6.864692525      7.696965689     35.540148795
H        6.771080258      7.201902808     36.507284175
C        6.074703120      2.404130910     31.592945772
C        9.212651048      4.364404044     37.038181677
H        8.870361313      3.433857070     36.586156724
C        5.515694609      3.092220325     35.243225724
C        6.165185181      8.896136799     35.333707183
F        8.820384218      2.232598516     39.013220964
F        5.324650531      2.593848871     37.543393653
C        9.793160497      4.311876266     38.318889668
C       12.573461350      7.766783531     32.418739057
C       11.717205421      2.831524485     31.987181906
B        8.468606723      5.694477965     34.801409319
C        7.185663118      9.742606279     31.795382630
C       10.645367793      7.936900035     38.884848752
F        3.588809180      3.501576391     36.583784292
F        4.710433526     10.621892912     36.214521293
F       10.936940916      2.225664436     38.420594504
F       10.352770942      3.121547285     40.334551727
C        5.298646851      9.405730582     36.453019555
C        9.967488340      2.988719487     39.021638679
C        4.630220410      2.645233109     36.363204536
F        6.021082313      9.516891369     37.618400785
F        4.278696365      8.538311282     36.732155971
F       11.892487379     12.329947432     29.064706880
F       13.548183573     11.071287491     28.342990284
F        7.475547167     18.055874608     21.644392573
F       10.066313971     18.431365068     28.411722195
F        7.760398619     11.222917825     28.266955865
F       14.305346256     10.402405113     23.551630344
F        6.240068028     10.998882852     26.717379865
F        5.201241868     16.721785110     28.413265436
F        6.437839689     16.791708143     20.166785690
F        5.728036946     11.960089999     28.638343367
F       11.480029947     19.997200001     27.746894899
F       11.498929062     10.332981534     28.192791527
F       12.223966638     18.198018510     28.709594484
C       11.205945566     13.033487381     26.408276434
H       10.589973722     13.401893599     27.226725514
C       12.170334614     12.062267970     26.690464464
C       11.004752470     13.531046669     25.104809155
C        6.674862253     15.564724931     26.924041246
F        8.478881662     17.466621107     19.792350541
C        8.009663603     14.558317848     20.716702975
H        7.528753625     14.533059307     19.745012817
C        8.151818121     15.760122015     21.419545634
C        7.792691035     15.663824922     26.089494680
H        8.068394796     16.645567172     25.710519965
C        6.290216626     14.333482056     27.459510042
H        5.438318636     14.255023533     28.127820297
F        4.953770439     17.094024878     26.274898875
C       10.700126458     16.763991086     26.273078651
H       10.128366638     16.351649368     27.102423058
C        9.278012776     14.621999396     23.278129958
C        8.776458377     15.788897088     22.664795946
H        8.874334029     16.746185351     23.172127152
C       13.007117266     11.572788270     25.681210902
H       13.756525890     10.816627843     25.894683021
F        6.728260710     17.903965571     27.311191178
C        8.151941495     13.315459948     26.271893102
H        8.707956237     12.410818824     26.033165015
C       12.124914831     18.542539494     25.429182752
H       12.633455423     19.490435907     25.566340629
C        8.585939671     14.550432267     25.760786297
C       10.701172768     16.095880989     25.035024362
C       11.377316464     17.974360371     26.467506659
C       11.876765575     13.049957189     24.112310550
H       11.786650306     13.420873159     23.092054961
C        7.046043023     13.208439541     27.120650637
C       11.493252405     16.663407073     24.019114002
H       11.556579335     16.170057964     23.048606013
C       12.279328275     11.470117696     28.067730182
C        9.102142201     13.423295953     22.568455347
H        9.452322410     12.485661371     22.998803846
C       12.860703431     12.093831129     24.393525662
C       12.198662301     17.857928142     24.210282898
F        9.580613003     11.441579393     20.533726467
F       13.139203622     11.588619943     22.086272961
C        8.491095424     13.393907736     21.303875244
C        5.895981426     16.806171425     27.240907644
C        6.692313570     11.866043417     27.689927234
B        9.896485256     14.688982657     24.791944347
C       11.287578989     18.650634259     27.813348087
C        7.636106797     17.011589428     20.775066553
F       14.852442979     12.486139472     23.114420313
F       13.690247948     19.541177143     23.405413968
F        7.518581937     11.221286011     21.268740432
F        7.895940022     12.184496379     19.306038180
C       13.041173577     18.382563780     23.074956906
C        8.364704340     12.076096707     20.596873042
C       13.783582663     11.643061842     23.297959940
F       12.306143902     18.652896294     21.938688258
F       13.987403834     17.466857242     22.675042728
F       -2.037553433     12.336343578     30.546607335
F       -3.670640796     11.069364859     31.285145810
F        2.521652644     17.985035403     37.980937481
F       -0.016463089     18.652791129     31.280660019
F        2.232009129     11.292575234     31.354144997
F       -4.311332110     10.398871827     36.071117611
F        3.673044805     10.998036626     32.977693129
F        4.737138563     16.719379534     31.135537508
F        3.377095762     16.724779227     39.596388190
F        4.321117644     11.890177048     31.063950983
F       -1.620214079     20.069604407     31.805372242
F       -1.578826641     10.336641150     31.357755906
F       -2.141468255     18.198661315     30.836395388
C       -1.260786441     13.028620753     33.162788963
H       -0.659997346     13.392791047     32.331061877
C       -2.222283136     12.042091456     32.906663729
C       -1.050094841     13.552748109     34.455672250
C        3.336646193     15.578564690     32.692230490
F        1.323861015     17.536207425     39.751619306
C        1.835646304     14.543286608     38.892163534
H        2.280711024     14.501093177     39.879990511
C        1.722148955     15.753655380     38.206390414
C        2.191594353     15.695625333     33.488441538
H        1.906287103     16.684927307     33.839733002
C        3.739424170     14.339010179     32.187290821
H        4.609504870     14.247502704     31.543477353
F        5.118821124     17.090431038     33.271264898
C       -0.733289177     16.837647464     33.292386844
H       -0.147687428     16.439182702     32.464800647
C        0.650599916     14.652916794     36.289248844
C        1.132225750     15.807068455     36.941246127
H        1.048504107     16.773746320     36.448985664
C       -3.029351807     11.548380081     33.933119863
H       -3.776773036     10.785035064     33.739313665
F        3.323694344     17.915597534     32.314161371
C        1.833885706     13.347958841     33.329910274
H        1.266772638     12.447455582     33.558652160
C       -2.179546610     18.604675926     34.131583316
H       -2.690531693     19.551057659     33.993985292
C        1.383182937     14.588863329     33.812624101
C       -0.755322090     16.147891343     34.519554032
C       -1.410168677     18.052075579     33.106449347
C       -1.901154061     13.065271296     35.465524004
H       -1.811972823     13.453537423     36.479256278
C        2.971478532     13.225049511     32.520778068
C       -1.564268300     16.709660677     35.529290241
H       -1.643002114     16.208425297     36.494647722
C       -2.382493852     11.458972928     31.531183478
C        0.813914127     13.440448857     36.981587017
H        0.485943991     12.508300087     36.523013032
C       -2.862751222     12.080585215     35.211720163
C       -2.268921317     17.906739585     35.338604724
F        0.266121907     11.438938133     39.013082045
F       -3.150127051     11.591765849     37.529448378
C        1.375368497     13.391319491     38.266101508
C        4.118376789     16.807351236     32.344232809
C        3.311196972     11.870689183     31.972655187
B        0.050013369     14.732164277     34.761698170
C       -1.298966419     18.747276872     31.776697467
C        2.238462575     16.990849440     38.875100722
F       -4.851608113     12.488045727     36.440594091
F       -3.752342357     19.612067278     36.145671576
F        2.339979378     11.216155488     38.346807082
F        1.899716099     12.187413835     40.268084542
C       -3.126012805     18.432144754     36.459578150
C        1.474211570     12.074461960     38.973013367
C       -3.783453287     11.637735285     36.307716010
F       -2.383800951     18.652582547     37.607525598
F       -4.114551946     17.539976128     36.805167991
F        8.622914042     14.711781958     10.674101370
F        7.118122131     16.120544153     11.480722113
F       13.315482766      9.064757267     18.104502786
F       10.865759837      8.472769393     11.407709595
F       12.979575874     15.827041649     11.484769740
F        6.491584781     16.643538740     16.200531298
F       14.477466052     16.046725090     13.089957873
F       15.534733111     10.327442971     11.267667651
F       14.125533839     10.261210860     19.733087816
F       15.057064408     15.164964229     11.124184107
F        9.383638078      6.969927770     12.002040088
F        9.240012392     16.648812942     11.484611527
F        8.729268143      8.773476813     10.964638679
C        9.498881434     14.022803346     13.295616878
H       10.105772671     13.675640145     12.460622871
C        8.515791120     14.990438137     13.046244180
C        9.725725713     13.500860507     14.586550720
C       14.129742506     11.502998371     12.811153136
F       12.061157913      9.513720180     19.869050341
C       12.633652057     12.530263859     19.014677047
H       13.078837625     12.571562783     20.002789531
C       12.508200134     11.311771772     18.337121867
C       12.994567911     11.386156436     13.622572215
H       12.730611981     10.401580601     14.002026397
C       14.506938151     12.740917129     12.281411580
H       15.374738558     12.835898408     11.635035449
F       15.994320557     10.106154053     13.398552322
C       10.099160548     10.232118080     13.431221107
H       10.698532654     10.628597332     12.613779766
C       11.449488080     12.423439001     16.415584072
C       11.919014614     11.265954918     17.070385806
H       11.822379627     10.299825447     16.579205724
C        7.700035729     15.458048442     14.077530779
H        6.942261403     16.212162452     13.890808507
F       14.190287829      9.142752649     12.583344583
C       12.595104104     13.724791875     13.420373682
H       12.017901650     14.621138037     13.639899784
C        8.646916233      8.459553508     14.250628747
H        8.142783205      7.509151889     14.107465831
C       12.170276630     12.486746515     13.930762617
C       10.050755444     10.925085486     14.653446677
C        9.436969898      9.014377003     13.238682580
C        8.868082501     13.965362849     15.602264407
H        8.977624869     13.583423880     16.616456950
C       13.723679598     13.849842924     12.600574067
C        9.230842208     10.362502462     15.651714863
H        9.137756664     10.864218909     16.615493177
C        8.365702791     15.599806873     11.679205367
C       11.619664354     13.638917930     17.102189595
H       11.292957060     14.569240261     16.638394075
C        7.880963039     14.925046812     15.355003901
C        8.535478741      9.160387912     15.454616939
F       11.080003983     15.677713509     19.139601942
F        7.664220409     15.462810708     17.665297120
C       12.182417189     13.692716723     18.385558647
C       14.947168780     10.284259345     12.501688840
C       14.067902593     15.207565901     12.063387585
B       10.846016634     12.341488477     14.890811876
C        9.600680163      8.308703019     11.921409607
C       12.999569858     10.050732653     19.000340359
F        5.932783628     14.563748504     16.705770419
F        7.109262806      7.427531200     16.336922938
F       13.143211925     15.897509550     18.476890259
F       12.704295909     14.866788756     20.389485342
C        7.679680541      8.641084766     16.580706770
C       12.281448092     15.018649059     19.093899352
C        6.996695444     15.396223342     16.470812310
F        8.420693433      8.478923085     17.737592302
F        6.640699599      9.506429747     16.861252241
F        5.906859050     14.632121890      9.135737663
F        7.417570378     16.056041192      8.463240875
F        1.492134576      9.070529240      1.686881120
F        3.729497756      8.399108969      8.392229869
F        1.570862807     15.759537915      8.323688081
F        8.115985891     16.719023050      3.609518193
F        0.126686830     15.985924404      6.689606125
F       -0.995134780     10.330212917      8.466671465
F        0.479733739     10.325191038      0.150821832
F       -0.520531864     15.157270422      8.614569583
F        5.295656570      6.985351666      7.805130352
F        5.295374367     16.577350795      8.319755303
F        5.801598632      8.841412944      8.906399919
C        5.126479535     14.007167255      6.520247477
H        4.511791199     13.648874322      7.344511340
C        6.107747979     14.966189056      6.791762332
C        4.908859876     13.510776232      5.223143671
C        0.499811761     11.464101334      6.983769477
F        2.556944452      9.658944067     -0.147689512
C        2.035134315     12.569009821      0.783477531
H        1.591565287     12.608836702     -0.204946170
C        2.149596661     11.357633525      1.471875613
C        1.639256123     11.364310057      6.175003696
H        1.916332793     10.382512289      5.796697898
C        0.097736500     12.691518433      7.513039481
H       -0.774655265     12.774138377      8.154788203
F       -1.245414136      9.957932419      6.323255235
C        4.524817253     10.257166086      6.400978929
H        3.921251519     10.659234654      7.213095547
C        3.202865214     12.460048983      3.390288344
C        2.727995993     11.306194705      2.738838954
H        2.811063706     10.340849735      3.232918071
C        6.932582652     15.464673540      5.783534152
H        7.682426105     16.221417091      5.994554267
F        0.482197374      9.128483953      7.364248666
C        2.003296127     13.704600499      6.385674511
H        2.567089432     14.611557771      6.174257404
C        5.973669975      8.476368265      5.599410579
H        6.469551987      7.523088603      5.747875178
C        2.451408457     12.477651175      5.871502548
C        4.580145928     10.941277950      5.171550756
C        5.182079257      9.038082454      6.603793932
C        5.774748152     13.998544525      4.223474783
H        5.672810057     13.636608555      3.201397269
C        0.864879368     13.806595658      7.195824281
C        5.402259350     10.369755988      4.181391339
H        5.496773254     10.860957514      3.212359236
C        6.196358940     15.543579585      8.168566197
C        3.051100765     13.673774841      2.695067096
H        3.379494791     14.604383102      3.156833067
C        6.758882470     14.959385133      4.494535992
C        6.091228458      9.167541935      4.393072790
F        3.596435869     15.680722625      0.592177129
F        6.938144774     15.528475023      2.204535605
C        2.494999389     13.725432273      1.405935632
C       -0.301037842     10.240302922      7.297223803
C        0.499824782     15.157435980      7.719342812
B        3.787257278     12.357502961      4.917112682
C        5.008031246      8.316379878      7.910048692
C        1.665522620     10.109468073      0.802545708
F        8.724251169     14.642685657      3.164008974
F        7.421026340      7.362183741      3.534558866
F        1.537182275     15.900589374      1.389263157
F        1.901448801     14.938156669     -0.581670665
C        6.917583170      8.607440693      3.270119501
C        2.380728820     15.048569877      0.701024004
C        7.633999045     15.457932743      3.381425932
F        6.168418849      8.473150025      2.126618653
F        7.976370713      9.430383665      2.945944662
F        0.288248581      5.724869831     10.749781695
F       -1.422497353      6.910219940     11.481536195
F        4.716589609      0.007230952     18.114466882
F        2.260032345     -0.524066346     11.338257508
F        4.508070209      6.763970512     11.484441910
F       -2.053501317      7.579982701     16.271499594
F        6.008241574      6.985009536     13.095560858
F        7.128612186      1.264507258     11.398036540
F        5.729484727      1.260888529     19.650478060
F        6.592698471      6.166122599     11.121653539
F        0.775219929     -2.013242841     12.069056492
F        0.609235820      7.726556069     11.628991435
F        0.108334086     -0.216559106     11.033358665
C        1.012740963      5.001477163     13.357573286
H        1.610572891      4.650678833     12.518053159
C        0.025026943      5.961425160     13.115285694
C        1.254428465      4.489011069     14.647028621
C        5.642061472      2.450916119     12.839933885
F        3.651870082      0.593046455     19.949031557
C        4.188221152      3.506814290     19.034429450
H        4.636336141      3.541881936     20.021664219
C        4.059592388      2.298413138     18.340943528
C        4.507528422      2.355544405     13.651922874
H        4.239396024      1.378673611     14.049094072
C        6.033025810      3.677852509     12.288696931
H        6.905862009      3.756397823     11.646193142
F        7.440976803      1.039223249     13.548271614
C        1.611094599      1.241701543     13.447205665
H        2.196242936      1.645973998     12.623129937
C        2.996439897      3.413734090     16.434531318
C        3.469436411      2.254899988     17.079122044
H        3.373350817      1.290403691     16.586070716
C       -0.783002383      6.435844790     14.151868136
H       -1.544817094      7.186755214     13.965541172
F        5.714888637      0.077130054     12.588450066
C        4.127682620      4.692178568     13.412294079
H        3.559117367      5.596583040     13.620796432
C        0.172318366     -0.535548120     14.275143083
H       -0.337154288     -1.481890174     14.130823791
C        3.692929118      3.467747813     13.944530544
C        1.583698983      1.919447390     14.680385519
C        0.939942992      0.030434304     13.255459726
C        0.407465929      4.955673677     15.671074374
H        0.530056069      4.577484298     16.685351070
C        5.259184100      4.797503403     12.590370414
C        0.783047266      1.346482717     15.687493826
H        0.707361548      1.836569537     16.658678617
C       -0.130842754      6.561442350     11.748349749
C        3.169382442      4.621676424     17.128908268
H        2.844334695      5.556290201     16.673294380
C       -0.587921678      5.911596109     15.431606487
C        0.088239822      0.145709866     15.486675971
F        2.616554441      6.616706463     19.139632669
F       -0.747932147      6.541154430     17.728318084
C        3.735807867      4.665195611     18.413151341
C        6.462306340      1.223731973     12.580079768
C        5.604139172      6.159210136     12.058233439
B        2.379794870      3.333821513     14.921058960
C        1.027782828     -0.678661757     11.938388736
C        4.542223618      1.044646972     19.001758503
F       -2.475211586      5.498884742     16.855777143
F       -1.288762385     -1.632577682     16.339304998
F        4.681219597      6.839863373     18.403351997
F        4.304804546      5.942960883     20.384017247
C       -0.737285979     -0.410708087     16.609860981
C        3.840596709      5.998313753     19.093149884
C       -1.461796100      6.379929175     16.560912926
F        0.026462050     -0.589557188     17.743592729
F       -1.773325602      0.439126395     16.933622778
F       14.239481535      5.721481717      9.131821643
F       15.925211528      6.984735297      8.464040931
F        9.812843585      0.072839815      1.770684446
F       12.213762863     -0.589887633      8.392036080
F       10.150315931      6.760284168      8.387385029
F       16.712895760      7.585192195      3.676488065
F        8.583231060      6.989590929      6.841621128
F        7.597231607      1.334319188      8.610431893
F        8.941527514      1.264348177      0.144270274
F        8.072987032      6.093765274      8.766033970
F       13.763592749     -2.013041725      7.802910184
F       13.845128991      7.724831819      8.316693400
F       14.338479422     -0.150124015      8.833063031
C       13.556710181      5.034443378      6.529575678
H       12.941220747      4.682104779      7.355220301
C       14.526284199      6.009590843      6.794553314
C       13.354662965      4.510389707      5.237091990
C        9.015843756      2.443816100      7.053825534
F       11.009845221      0.519803351     -0.004003267
C       10.451402085      3.529098131      0.792310044
H        9.989278745      3.561753521     -0.187867969
C       10.573764669      2.324417315      1.493892345
C       10.126781355      2.346091060      6.207964527
H       10.397198679      1.364531685      5.823955684
C        8.636239211      3.674956314      7.598408904
H        7.788736032      3.754741353      8.272596455
F        7.214025722      0.964911376      6.477829299
C       12.999526190      1.245046661      6.371633674
H       12.421321618      1.656697464      7.197104209
C       11.653380763      3.447965537      3.389055735
C       11.165251852      2.289094584      2.755508497
H       11.246390880      1.329645097      3.261437001
C       15.360777012      6.483047764      5.781125767
H       16.113376833      7.239005925      5.981885882
F        8.998464692      0.084636526      7.434808083
C       10.491811437      4.692516051      6.403276878
H       11.046875503      5.598262641      6.166730171
C       14.406333072     -0.556511685      5.540459170
H       14.895153880     -1.514980934      5.681204561
C       10.923690436      3.462401096      5.880351244
C       13.041982825      1.930064284      5.143793364
C       13.638890200      0.015614358      6.559751947
C       14.227149206      4.979098567      4.238410443
H       14.141381327      4.592738062      3.223507638
C        9.390610733      4.797135627      7.260216922
C       13.840360739      1.350511582      4.137964899
H       13.928399284      1.845257794      3.170062281
C       14.643921468      6.598614363      8.169653101
C       11.499413102      4.651738582      2.679178905
H       11.838580892      5.586732630      3.124006039
C       15.204728532      5.944795516      4.503798760
C       14.516677796      0.137255223      4.332841041
F       11.986729747      6.687327017      0.659742399
F       15.413824686      6.539651987      2.216391128
C       10.922616741      4.690633821      1.397530892
C        8.223459140      1.219480826      7.402974711
C        9.047185550      6.143774129      7.823979781
B       12.247127722      3.349020552      4.914170843
C       13.489465484     -0.683904826      7.881235313
C       10.082219869      1.057813245      0.861022309
F       17.125525464      5.497127193      3.161601111
F       15.895488139     -1.633801634      3.462247346
F        9.923379740      6.840502835      1.398795611
F       10.306585804      5.943545751     -0.577967364
C       15.341733088     -0.412830679      3.199210032
C       10.785313124      6.021941244      0.710661352
C       16.109818082      6.391638220      3.398184782
F       14.579457213     -0.589218974      2.060912998
F       16.376875397      0.438356611      2.869203413

1136
TS(III+-4+) E = -8769.06412488136 a.u (i = -241.6 cm-1)
Ir       9.716128120      6.342890563     25.057778658
P        8.612566513      6.017862630     27.027660555
P       10.583608412      6.011409243     22.987527690
O        8.402284392      4.309739832     27.006684973
O       10.176382390      4.378899286     22.685661400
N        9.294343352      4.377245805     24.851962541
C        8.729653964      3.653234979     25.873061778
C        9.614196439      3.686344675     23.706900469
C        8.487130254      2.285313242     25.790624433
H        8.054545106      1.780635747     26.648807641
N       10.359904300      8.376630668     25.246614359
H       11.104667041      8.376182163     25.952724244
H       10.832489609      8.636460782     24.378341814
C        9.564771796      6.162617217     28.648587384
C        6.783255244      6.471431807     27.170737800
C        8.829330864      1.618414016     24.616618483
H        8.657464336      0.548536885     24.526715998
C        9.651640262      8.353024536     21.857931590
H        9.069738665      8.549330653     22.767789360
H        9.149480079      8.871846956     21.029580660
H       10.648301249      8.804715657     21.952323977
C        9.398356179      2.321206896     23.556286504
H        9.681453962      1.843364590     22.623187483
C        8.788406962      5.703888786     29.893206652
H        7.963442440      6.384270843     30.137410379
H        9.476247646      5.695573111     30.752349157
H        8.386951074      4.690160391     29.776484988
C       10.014509609      7.627092165     28.814384449
H       10.679230497      7.939207977     28.000727486
H       10.594557047      7.720390096     29.744586314
H        9.179325755      8.334333246     28.882174969
C        9.695566412      6.841407887     21.550177282
C       12.930731499      5.110031804     24.044759010
H       12.592345770      5.595305108     24.970262621
H       14.031118684      5.079392776     24.044810870
H       12.568370552      4.073753049     24.049147103
C       10.320742380      6.604365865     20.166603311
H       11.294201471      7.095999478     20.060358369
H        9.652339165      7.032644896     19.404812138
H       10.438509228      5.538785379     19.939239415
C        6.639790221      7.940393280     27.592492163
H        7.009840322      8.131276985     28.606814985
H        5.574705048      8.208932355     27.583659923
H        7.144036442      8.618739542     26.897851134
C        5.987341770      5.569051737     28.132470390
H        6.145897112      4.504360511     27.932279150
H        4.917165628      5.778871113     27.985682847
H        6.215496870      5.759531071     29.184937948
C        6.219621274      6.285803068     25.743306950
H        6.750496762      6.906849023     25.009111198
H        5.157038947      6.570017114     25.742591566
H        6.281198240      5.241991354     25.409208125
C       10.817098437      5.275863174     28.466759951
H       10.567822811      4.208564315     28.464855643
H       11.504008925      5.464869980     29.304893417
H       11.337634539      5.510028584     27.525968731
C       12.453199207      5.876526189     22.787966771
C       13.051697732      7.295547771     22.799829277
H       12.785343186      7.882431028     21.912093407
H       14.148233602      7.216582971     22.821394359
H       12.768935911      7.858221866     23.700083437
C       12.909768903      5.098292827     21.539112580
H       12.396352767      4.132961204     21.451927870
H       13.986005775      4.892211890     21.634841376
H       12.767403545      5.660308323     20.611094753
C        8.250361948      6.292540770     21.574755955
H        8.207852517      5.239145626     21.273000116
H        7.638249502      6.877024227     20.871592881
H        7.801842356      6.383783611     22.574866420
C        9.411487909      9.482712814     25.572764107
H        8.549709076      9.435896743     24.899732676
H        9.913886923     10.454547045     25.475002786
H        9.067204506      9.365200186     26.603428822
Ir       0.231409341      6.353618275     34.550125590
P        1.329312967      6.028631885     32.580192241
P       -0.638198033      6.021153562     36.616827007
O        1.529216484      4.317927598     32.597140992
O       -0.255028386      4.380730888     36.896601192
N        0.638253630      4.382339021     34.744661093
C        1.203075775      3.658942991     33.725587039
C        0.311671973      3.688401320     35.883055695
C        1.445255449      2.290655095     33.804802603
H        1.879909509      1.789587829     32.945936921
N       -0.394986021      8.392797404     34.376736582
H       -1.140576900      8.403396303     33.671272545
H       -0.865305923      8.648292543     35.247438659
C        0.368914866      6.186486588     30.966168334
C        3.158574128      6.477717557     32.436304591
C        1.097973062      1.621314448     34.975872039
H        1.267381918      0.551159920     35.064014188
C        0.331874689      8.343106740     37.758322823
H        0.911529331      8.536030917     36.846358544
H        0.847116191      8.848954829     38.586967733
H       -0.657993057      8.811513143     37.673100555
C        0.524015247      2.322717874     36.034103841
H        0.233918202      1.844924112     36.964989509
C        1.133838346      5.736530652     29.711842474
H        1.955887948      6.419314863     29.464868066
H        0.438053213      5.734232007     28.859116663
H        1.537072084      4.722633285     29.817943259
C       -0.075932130      7.653783840     30.816675754
H       -0.735472638      7.958822240     31.636778032
H       -0.659790565      7.759507189     29.890284405
H        0.761465234      8.358787803     30.752359105
C        0.265107183      6.830488813     38.058414126
C       -3.000018676      5.149830102     35.569291532
H       -2.653441189      5.627663978     34.643110257
H       -4.100747767      5.138624144     35.569477727
H       -2.655736187      4.107400826     35.566817638
C       -0.360907858      6.600172002     39.442659602
H       -1.325658226      7.108185744     39.552242225
H        0.315978094      7.015441962     40.204178333
H       -0.496414794      5.536427120     39.668066160
C        3.307328984      7.959839239     32.063770547
H        2.917744388      8.191417411     31.065271167
H        4.375474172      8.215679339     32.058231246
H        2.827072109      8.617480233     32.794329775
C        3.941297162      5.604876531     31.438083467
H        3.765154655      4.535556802     31.592801418
H        5.014429196      5.791536773     31.593838251
H        3.717230051      5.844635598     30.394766321
C        3.732237422      6.242976650     33.852420048
H        3.204481401      6.836676057     34.611175556
H        4.793534807      6.531419316     33.855882979
H        3.677459072      5.187821489     34.149444657
C       -0.885618730      5.303544911     31.151101044
H       -0.640734567      4.235314790     31.142028137
H       -1.578917442      5.502863209     30.320885976
H       -1.397163579      5.532785002     32.098072427
C       -2.508269786      5.909214435     36.824797665
C       -3.088453076      7.336059894     36.818061810
H       -2.809402139      7.918175561     37.705019492
H       -4.186145131      7.272433990     36.802946243
H       -2.803535033      7.895958278     35.916841895
C       -2.969267798      5.135021774     38.074471893
H       -2.464263867      4.165115540     38.160277038
H       -4.047497729      4.938785967     37.980786826
H       -2.820078910      5.695640284     39.002188705
C        1.701517121      6.259720560     38.028885492
H        1.728113852      5.203527760     38.322580018
H        2.322995437      6.829124974     38.736232283
H        2.150930529      6.351754171     37.029271977
C        0.558226943      9.497456354     34.059579618
H        1.421473739      9.440247886     34.729939993
H        0.060441175     10.470298423     34.170092063
H        0.899124292      9.389651524     33.026939036
Ir       1.132477667     15.370240330     25.005634137
P        0.092988936     15.000038181     26.991658223
P        2.090518329     15.109238596     22.944571297
O       -0.071965949     13.302182270     26.948869093
O        1.779757719     13.451051230     22.665639346
N        0.884010438     13.412907910     24.821495732
C        0.300638169     12.662853598     25.819039048
C        1.231258725     12.736936989     23.671111881
C        0.080756356     11.295410549     25.714026197
H       -0.369599814     10.780380976     26.556774276
N        2.596319974     17.621605665     25.552090682
H        2.797425671     17.568149531     26.546669145
H        3.229500898     18.310499906     25.149944768
C        1.070581714     15.116853775     28.598554848
C       -1.704406007     15.529139741     27.136661881
C        0.458541917     10.643504407     24.542151808
H        0.304842697      9.572750342     24.437123346
C        1.148678280     17.397622202     21.723686053
H        0.484722461     17.620597666     22.566399064
H        0.722261694     17.883707494     20.835567211
H        2.127482907     17.858722402     21.904579992
C        1.038153935     11.370373538     23.504916562
H        1.345973633     10.912899402     22.569688845
C        0.494324578     14.262283737     29.742327200
H       -0.471047653     14.633130716     30.099065357
H        1.196801725     14.300151227     30.587204913
H        0.376253131     13.210969921     29.454292877
C        1.154170269     16.589787147     29.034485813
H        1.499550709     17.254807034     28.232343112
H        1.876192605     16.683279903     29.859328995
H        0.192805350     16.969431437     29.396851212
C        1.226924779     15.877814335     21.465741779
C        4.445812049     14.356326849     24.116306909
H        4.104193630     14.900877555     25.005073474
H        5.546656943     14.335655556     24.121855113
H        4.095654825     13.317827504     24.185114756
C        1.900567794     15.613945552     20.110058340
H        2.864002953     16.128299089     20.019416579
H        1.244088168     16.003218825     19.318198803
H        2.051310882     14.546083182     19.917220272
C       -1.771383160     17.066893115     27.106152920
H       -1.226865060     17.548886160     27.925909316
H       -2.823055808     17.368275156     27.200102504
H       -1.408700271     17.467465561     26.152951557
C       -2.436688003     14.994998282     28.378646432
H       -2.306009049     13.914828991     28.513541435
H       -3.512674937     15.186917304     28.249504361
H       -2.127389924     15.510302061     29.295836722
C       -2.386595146     14.983157730     25.863803490
H       -1.870703041     15.316790102     24.952930975
H       -3.421820482     15.352799544     25.832688422
H       -2.421999645     13.888609223     25.857767074
C        2.482633536     14.590219122     28.254355862
H        2.465802120     13.525053276     27.989682626
H        3.121890676     14.707423280     29.142276876
H        2.936093383     15.142584584     27.420525570
C        3.973282101     15.038367325     22.809838492
C        4.534834510     16.468797752     22.746513304
H        4.308923938     16.972839887     21.799772773
H        5.628988255     16.422623259     22.839425406
H        4.165835004     17.080541429     23.576923160
C        4.475292289     14.201038221     21.616202172
H        4.013024881     13.207259237     21.585715384
H        5.559208411     14.057429751     21.735820825
H        4.318361730     14.694992090     20.652605899
C       -0.206864740     15.300611430     21.465624116
H       -0.221286600     14.237243556     21.198029101
H       -0.809029045     15.850960571     20.727251634
H       -0.684846356     15.414666791     22.449531073
C        1.204922521     17.933795117     25.281123863
H        0.538466806     17.075915628     24.791448533
H        1.112007987     18.677680717     24.479554077
H        0.642560123     18.282061107     26.154325208
Ir       8.675907555     15.344890387     34.549555153
P        9.800846873     15.020678413     32.594110481
P        7.793484577     15.015977237     36.611798800
O        9.995698085     13.308577792     32.607240780
O        8.151214785     13.369933174     36.885827111
N        9.085348099     13.374610148     34.748949668
C        9.666741040     12.652111213     33.737726115
C        8.746890303     12.681532477     35.885060198
C        9.921978696     11.286934343     33.826993186
H       10.370814595     10.785745883     32.975481620
N        8.042248710     17.382194517     34.369681356
H        7.290038270     17.387177703     33.670896892
H        7.579638928     17.642426391     35.243118098
C        8.862311276     15.176991695     30.969065480
C       11.632981584     15.469075667     32.474128125
C        9.570187191     10.619898502     34.997948691
H        9.754462180      9.552890245     35.095114965
C        8.793975925     17.327147200     37.751486177
H        9.375415104     17.509561354     36.838375528
H        9.315583273     17.829101410     38.579002813
H        7.809832476     17.807473225     37.664891956
C        8.973964468     11.319199401     36.045211567
H        8.677330598     10.841776875     36.974457598
C        9.637918221     14.702877565     29.730278486
H       10.470065623     15.374006272     29.484718918
H        8.953277950     14.695083534     28.868851365
H       10.029757488     13.686820124     29.855649094
C        8.436145119     16.647708610     30.798853773
H        7.773307326     16.971507912     31.609487623
H        7.863139328     16.749620088     29.865584539
H        9.283195824     17.341133499     30.733994133
C        8.706495696     15.815819592     38.054892694
C        5.424614461     14.172817570     35.562521555
H        5.774277735     14.652702892     34.638607617
H        4.323897546     14.170479452     35.563340061
H        5.760560156     13.127680194     35.553746653
C        8.075204652     15.598174098     39.439037763
H        7.117480128     16.120595119     39.546086146
H        8.757194867     16.006533627     40.200007983
H        7.924531468     14.537053889     39.667919842
C       11.791254012     16.944631808     32.079028602
H       11.435580295     17.155779916     31.063356001
H       12.858824017     17.202263362     32.105076583
H       11.285691046     17.616283533     32.779444158
C       12.428954835     14.579048601     31.502480544
H       12.259520653     13.512703017     31.682197297
H       13.499553520     14.777400191     31.659610024
H       12.208637000     14.790355554     30.452515345
C       12.185575695     15.256451794     33.902046425
H       11.652617284     15.867686617     34.642914761
H       13.249259231     15.536429385     33.914633273
H       12.118191690     14.207464046     34.217663256
C        7.596808423     14.308515521     31.149950867
H        7.830953609     13.237762446     31.148348474
H        6.911955705     14.510330803     30.313830100
H        7.080943667     14.547417610     32.092248839
C        5.924114716     14.920146669     36.822316122
C        5.356974856     16.352061353     36.828008187
H        5.643723039     16.924391137     37.719033934
H        4.258870402     16.298666554     36.814101800
H        5.645414711     16.916987837     35.931051341
C        5.460024305     14.140128481     38.067569397
H        5.956873778     13.165234653     38.144353812
H        4.380008555     13.953525297     37.975298439
H        5.616814009     14.692106662     38.999230319
C       10.134671486     15.224457378     38.029586767
H       10.145506566     14.168084921     38.324063050
H       10.762526040     15.784978277     38.738508140
H       10.588492689     15.309567416     37.031346167
C        8.993655276     18.484840771     34.039252313
H        9.856354531     18.435899815     34.710997826
H        8.495533035     19.458837135     34.137714439
H        9.336586205     18.364547242     33.008522589
Ir       2.557626558     11.707565948     14.695736726
P        3.658854175     12.031794450     12.724297760
P        1.702933934     12.034598851     16.771556038
O        3.860989655     13.742645090     12.741736543
O        2.086522219     13.675434530     17.064070773
N        2.974679820     13.674172494     14.899799267
C        3.543763128     14.396237317     13.879811369
C        2.658602863     14.364643519     16.046131465
C        3.800525159     15.760943996     13.967412154
H        4.237416813     16.262834181     13.110393004
N        1.919920620      9.671726363     14.507873589
H        1.176232245      9.669976089     13.800605652
H        1.446454539      9.412708003     15.375877625
C        2.707511975     11.882693358     11.102968716
C        5.489330969     11.577628083     12.587315091
C        3.466481061     16.426826556     15.144167071
H        3.652314514     17.493674299     15.238493104
C        2.673209724      9.705259654     17.900935491
H        3.241585537      9.509330789     16.982508102
H        3.194957485      9.196162945     18.723770703
H        1.679930830      9.242649219     17.825695669
C        2.888387179     15.727021319     16.201406324
H        2.611155190     16.204342422     17.136366110
C        3.479637287     12.344535272      9.856836921
H        4.302484110     11.663815663      9.606743345
H        2.787785837     12.356502234      9.000661600
H        3.883236922     13.357091956      9.974981676
C        2.263858113     10.416492785     10.937434679
H        1.604181591     10.099889851     11.753479171
H        1.680781386     10.321153958     10.009242235
H        3.102402947      9.713501545     10.865336751
C        2.618296091     11.218269634     18.201383033
C       -0.660840980     12.922037760     15.743810823
H       -0.320925950     12.451943890     14.810923690
H       -1.761506282     12.937711312     15.749992697
H       -0.312233904     13.963120218     15.749739809
C        2.010071116     11.454344978     19.592457568
H        1.045924624     10.948069592     19.715632154
H        2.697368156     11.040567288     20.345322766
H        1.879760625     12.519015638     19.816893938
C        5.638666909     10.098693684     12.201596357
H        5.256544243      9.877812987     11.197761554
H        6.706755890      9.840915068     12.201854465
H        5.151685049      9.433997336     12.921397422
C        6.279651617     12.457503453     11.601178032
H        6.107041282     13.526100176     11.764941260
H        7.351342755     12.265740619     11.760329255
H        6.060087915     12.228609017     10.554485822
C        6.056795754     11.798080654     14.008230120
H        5.524962375     11.198093711     14.759091691
H        7.117898454     11.508335528     14.013926182
H        6.001929588     12.850403254     14.315286175
C        1.452289797     12.764957310     11.286494550
H        1.698500276     13.832933299     11.289302175
H        0.765257869     12.574594062     10.448677919
H        0.933721423     12.528624092     12.227865936
C       -0.165784574     12.148156991     16.989323242
C       -0.751314406     10.723565377     16.970711549
H       -0.467248249     10.130450322     17.848736522
H       -1.848836852     10.792378121     16.965423717
H       -0.475786804     10.173529364     16.060350674
C       -0.617672167     12.911091440     18.248916322
H       -0.110150325     13.879041646     18.340615606
H       -1.696022736     13.110465569     18.164395221
H       -0.463026694     12.341570905     19.170366046
C        4.057202241     11.782350123     18.156414476
H        4.092509670     12.837498447     18.453191222
H        4.684133231     11.207904070     18.854851597
H        4.494920234     11.691089411     17.151630722
C        2.869895989      8.565521514     14.185274645
H        3.730845239      8.614615888     14.859226211
H        2.368683681      7.593384775     14.286131983
H        3.215318088      8.680508346     13.154745407
Ir      12.071266281     11.702574578      5.208685132
P       10.954584688     12.028215970      7.170521385
P       12.949515816     12.029976225      3.144298979
O       10.736780052     13.737515010      7.143741876
O       12.581677575     13.674159972      2.863839804
N       11.666888947     13.673178238      5.009150580
C       11.083028938     14.395262155      6.018870752
C       12.005031315     14.366402555      3.873177002
C       10.838265577     15.762207947      5.933708558
H       10.389287375     16.262535366      6.785070559
N       12.694293497      9.662393904      5.383734863
H       13.441286088      9.650252690      6.087472468
H       13.161968670      9.402474536      4.512926154
C       11.908129947     11.883560850      8.790973268
C        9.126663517     11.565059068      7.312610289
C       11.202549009     16.432077206      4.768589183
H       11.032600622     17.501931005      4.677998314
C       11.964152180      9.710081243      2.008112353
H       11.384852444      9.522318518      2.921344790
H       11.445295482      9.204566103      1.181173690
H       12.951795765      9.236805971      2.093325102
C       11.793402414     15.731611574      3.719012024
H       12.096099539     16.209845683      2.792391364
C       11.134999578     12.339937182     10.038136091
H       10.309680478     11.660071201     10.282649524
H       11.824546742     12.344963585     10.895969738
H       10.734545910     13.354356177      9.924875178
C       12.357180610     10.418227656      8.953005038
H       13.018786350     10.106970979      8.136530081
H       12.939999255     10.322657741      9.881242681
H       11.521720313      9.711364990      9.022238656
C       12.039179342     11.222111686      1.704887124
C       15.320464053     12.886671814      4.181350369
H       14.969665509     12.416987799      5.109955416
H       16.421229011     12.884593583      4.180030353
H       14.988630022     13.933203143      4.179822101
C       12.663749851     11.444088048      0.318302581
H       13.623972063     10.927268956      0.207934587
H       11.981221537     11.031987992     -0.440308345
H       12.807830290     12.506111023      0.089468249
C        8.982278735     10.094566383      7.732020471
H        9.358608050      9.900214180      8.743429590
H        7.915427152      9.831011038      7.730739835
H        9.477812198      9.414515392      7.032644832
C        8.330796025     12.463337226      8.277840611
H        8.492761674     13.528665594      8.085107273
H        7.260492625     12.257130493      8.127657432
H        8.556518155     12.265081176      9.329501956
C        8.562515025     11.753528823      5.885794556
H        9.097293735     11.138255298      5.149599511
H        7.501573831     11.462943523      5.882797657
H        8.618667351     12.799091702      5.556308606
C       13.161157337     12.769172302      8.607975308
H       12.913741722     13.836989234      8.606775218
H       13.849419360     12.578747436      9.444674886
H       13.679459020     12.534291373      7.666054854
C       14.818480399     12.127969966      2.929700067
C       15.389473187     10.697395772      2.935235557
H       15.106231608     10.117910782      2.047831990
H       16.487490241     10.754051322      2.950004846
H       15.102038826     10.138196516      3.835803498
C       15.278438737     12.898012275      1.677117323
H       14.773039868     13.867317174      1.587491670
H       16.356127689     13.095212924      1.770857488
H       15.130381234     12.333614890      0.751513560
C       10.606926876     11.802758844      1.736007041
H       10.587722320     12.859104528      1.441938545
H        9.980093263     11.237617032      1.029998421
H       10.158899963     11.714814684      2.736685078
C       11.736396859      8.562970662      5.705996668
H       10.869953090      8.624968202      5.040287071
H       12.227442052      7.586892370      5.594130901
H       11.401530944      8.673627847      6.740467982
Ir      10.994171449      2.676954928     14.678350089
P       12.118298336      2.974405375     12.716903861
P       10.100828300      3.033277748     16.730948919
O       12.333518451      4.680772081     12.728703612
O       10.487274966      4.676864036     17.007521567
N       11.419820506      4.643610773     14.868965776
C       12.008448014      5.350785798     13.851969387
C       11.088010676      5.349956808     15.999067549
C       12.276274257      6.714131638     13.927859865
H       12.729578899      7.202415669     13.071602651
N       10.355950199      0.644215038     14.502834690
H        9.619226598      0.635578668     13.788353083
H        9.873786939      0.391390525     15.367885349
C       11.174951673      2.821976518     11.091715602
C       13.946140586      2.509474732     12.586493399
C       11.929697173      7.395623815     15.092251594
H       12.123242629      8.461508566     15.178835229
C       11.036766576      0.701677719     17.883649468
H       11.630678596      0.504720690     16.981835219
H       11.531079512      0.188409139     18.721159181
H       10.043887488      0.243605127     17.779106230
C       11.327039636      6.711657378     16.146118915
H       11.034813000      7.200008203     17.070754597
C       11.955812211      3.281432014      9.850276689
H       12.780138332      2.599739456      9.607753245
H       11.270463211      3.292093457      8.989225520
H       12.359202987      4.294083178      9.969199043
C       10.730715297      1.356089228     10.925286931
H       10.065377635      1.041953535     11.737540717
H       10.152721634      1.260657209      9.993920249
H       11.567818517      0.650766578     10.859331587
C       10.979755689      2.215678569     18.184152449
C        7.758325958      3.917197611     15.652885099
H        8.112146350      3.433741706     14.732389377
H        6.657813516      3.935504572     15.640894806
H        8.109380483      4.957365806     15.650762107
C       10.338339646      2.450304543     19.560561530
H        9.367875663      1.950399806     19.657587181
H       11.002451189      2.027801628     20.329434119
H       10.209452434      3.514867535     19.786106239
C       14.086515777      1.034645392     12.184260998
H       13.720587121      0.831214837     11.170775720
H       15.151037373      0.763935728     12.200797150
H       13.578463027      0.366335576     12.885496710
[truncated: 254,377 more chars]
